# Supplementary material for: Comparative transcriptome analysis reveals key epigenetic targets in SARS-CoV-2 infection
Source: NPJ Syst Biol Appl. 2021 May 24;7:21. doi: 10.1038/s41540-021-00181-x (PMC8144203; doi:10.1038/s41540-021-00181-x)
Supplement: Supplementary file 2 — Supplementary Data 1 [file 41540_2021_181_MOESM2_ESM.xlsx]

## Sheet: BioProjects
	Supplementary Table 1. Accession information of the samples.
Project_accesion	Reference
PRJNA615032	tenOever BR, Blanco-Melo D (2020) Gene Expression Omnibus GSE147507 (https://www.ncbi.nlm.nih.gov/geo/query/acc.cgi?acc=GSE147507). [DATASET]
PRJNA625518	Wyler E, Mösbauer K, Franke V, Diag A, Gottula LT, Arsie R, Klironomos F, Koppstein D, Ayoub S, Buccitelli C, Richter A, Legnini I, Ivanov A, Mari T, Del Giudice S, Papies JP, Praktiknjo S, Müller MA, Niemeyer D, Selbach M, Akalin A, Rajewsky N, Drosten C, Landthaler M (2020) Gene Expression Omnibus GSE148729 (https://www.ncbi.nlm.nih.gov/geo/query/acc.cgi?acc=GSE148729). [DATASET]
PRJCA002326	Chen Y, Lan K, Xiong Y, Zhou Y (2020) China National Center for Bioinformation - National Genomics Data Center PRJCA002326 (https://bigd.big.ac.cn/bioproject/browse/PRJCA002326). [DATASET]
PRJNA434133	Michalovich D, Rodriguez-Perez N, Smolinska S, Pirozynski M, Mayhew D, Uddin S, Van Horn S, Sokolowska M, Altunbulakli C, Eljaszewicz A, Pugin B, Barcik W, Kurnik-Lucka M, Saunders KA, Simpson KD, Schmid-Grendelmeier P, Ferstl R, Frei R, Sievi N, Kohler M, Gajdanowicz P, Graversen KB, Lindholm Bøgh K, Jutel M, Brown JR, Akdis CA, Hessel EM, O'Mahony L (2018) Sequence Read Archive (https://www.ncb…
PRJNA233943	Frieman M, Coleman C, Daugherty SC, Rasko D, Shefchek K, Sengamalay N, Tallon LJ, Sadzewicz L, Fraser CM (2019) Gene Expression Omnibus GSE56192 (https://www.ncbi.nlm.nih.gov/geo/query/acc.cgi?acc=GSE56192). [DATASET]
PRJNA506733	Yuan S, Wen L, Yuen K (2019) Gene Expression Omnibus GSE122876 (https://www.ncbi.nlm.nih.gov/geo/query/acc.cgi?acc=GSE122876). [DATASET]
PRJNA580021	Zhang X, Chu H, Chan JF, Yuen K (2020) Gene Expression Omnibus GSE139516 (https://www.ncbi.nlm.nih.gov/geo/query/acc.cgi?acc=GSE139516). [DATASET]

## Sheet: Samples Used
Condition_name	Database	Sample_ID	Cell_line_sample_type	Treatment	Treatment_time	MOI	Layout	Selection	Instrument	Project_accesion	DOI
SARS2_A549 (MOI 2)	NCBI	SRR11517677	A549	SARS-CoV-2	24h	2	Single	mRNA	NextSeq 500	PRJNA615032	https://doi.org/10.1101/2020.03.24.004655
SARS2_A549 (MOI 2)	NCBI	SRR11517678	A549	SARS-CoV-2	24h	2	Single	mRNA	NextSeq 500	PRJNA615032	https://doi.org/10.1101/2020.03.24.004655
SARS2_A549 (MOI 2)	NCBI	SRR11517679	A549	SARS-CoV-2	24h	2	Single	mRNA	NextSeq 500	PRJNA615032	https://doi.org/10.1101/2020.03.24.004655
SARS2_A549 (MOI 2)	NCBI	SRR11517674	A549	Mock	24h	2	Single	mRNA	NextSeq 500	PRJNA615032	https://doi.org/10.1101/2020.03.24.004655
SARS2_A549 (MOI 2)	NCBI	SRR11517675	A549	Mock	24h	2	Single	mRNA	NextSeq 500	PRJNA615032	https://doi.org/10.1101/2020.03.24.004655
SARS2_A549 (MOI 2)	NCBI	SRR11517676	A549	Mock	24h	2	Single	mRNA	NextSeq 500	PRJNA615032	https://doi.org/10.1101/2020.03.24.004655
SARS2_NHBE (MOI 2)	NCBI	SAMN14444840	NHBE	SARS-CoV-2	24h	2	Single	mRNA	NextSeq 500	PRJNA615032	https://doi.org/10.1101/2020.03.24.004655
SARS2_NHBE (MOI 2)	NCBI	SAMN14444841	NHBE	SARS-CoV-2	24h	2	Single	mRNA	NextSeq 500	PRJNA615032	https://doi.org/10.1101/2020.03.24.004655
SARS2_NHBE (MOI 2)	NCBI	SAMN14444842	NHBE	SARS-CoV-2	24h	2	Single	mRNA	NextSeq 500	PRJNA615032	https://doi.org/10.1101/2020.03.24.004655
SARS2_NHBE (MOI 2)	NCBI	SAMN14444843	NHBE	Mock	24h	2	Single	mRNA	NextSeq 500	PRJNA615032	https://doi.org/10.1101/2020.03.24.004655
SARS2_NHBE (MOI 2)	NCBI	SAMN14444844	NHBE	Mock	24h	2	Single	mRNA	NextSeq 500	PRJNA615032	https://doi.org/10.1101/2020.03.24.004655
SARS2_NHBE (MOI 2)	NCBI	SAMN14444845	NHBE	Mock	24h	2	Single	mRNA	NextSeq 500	PRJNA615032	https://doi.org/10.1101/2020.03.24.004655
SARS2_Calu-3 (MOI 2)	NCBI	SRR11517747	Calu-3	SARS-CoV-2	24h	2	Single	mRNA	NextSeq 500	PRJNA615032	https://doi.org/10.1101/2020.03.24.004655
SARS2_Calu-3 (MOI 2)	NCBI	SRR11517748	Calu-3	SARS-CoV-2	24h	2	Single	mRNA	NextSeq 500	PRJNA615032	https://doi.org/10.1101/2020.03.24.004655
SARS2_Calu-3 (MOI 2)	NCBI	SRR11517749	Calu-3	SARS-CoV-2	24h	2	Single	mRNA	NextSeq 500	PRJNA615032	https://doi.org/10.1101/2020.03.24.004655
SARS2_Calu-3 (MOI 2)	NCBI	SRR11517744	Calu-3	Mock	24h	2	Single	mRNA	NextSeq 500	PRJNA615032	https://doi.org/10.1101/2020.03.24.004655
SARS2_Calu-3 (MOI 2)	NCBI	SRR11517745	Calu-3	Mock	24h	2	Single	mRNA	NextSeq 500	PRJNA615032	https://doi.org/10.1101/2020.03.24.004655
SARS2_Calu-3 (MOI 2)	NCBI	SRR11517746	Calu-3	Mock	24h	2	Single	mRNA	NextSeq 500	PRJNA615032	https://doi.org/10.1101/2020.03.24.004655
SARS2_Calu-3 (MOI 0.3)	NCBI	SRR11549993	Calu-3	SARS-CoV-2	24h	0.3	Single	mRNA	NextSeq 500	PRJNA625518	https://doi.org/10.1126/science.abc1669
SARS2_Calu-3 (MOI 0.3)	NCBI	SRR11549994	Calu-3	SARS-CoV-2	24h	0.3	Single	mRNA	NextSeq 500	PRJNA625518	https://doi.org/10.1126/science.abc1669
SARS2_Calu-3 (MOI 0.3)	NCBI	SRR11549997	Calu-3	SARS-CoV-2	24h	0.3	Single	mRNA	NextSeq 500	PRJNA625518	https://doi.org/10.1126/science.abc1669
SARS2_Calu-3 (MOI 0.3)	NCBI	SRR11549998	Calu-3	SARS-CoV-2	24h	0.3	Single	mRNA	NextSeq 500	PRJNA625518	https://doi.org/10.1126/science.abc1669
SARS2_Calu-3 (MOI 0.3)	NCBI	SRR11549981	Calu-3	Mock	24h	0.3	Single	mRNA	NextSeq 500	PRJNA625518	https://doi.org/10.1126/science.abc1669
SARS2_Calu-3 (MOI 0.3)	NCBI	SRR11549982	Calu-3	Mock	24h	0.3	Single	mRNA	NextSeq 500	PRJNA625518	https://doi.org/10.1126/science.abc1669
SARS2_Calu-3 (MOI 0.3)	NCBI	SRR11550045	Calu-3	SARS-CoV-2	24h	0.3	Paired-end	total_RNA	NextSeq 500	PRJNA625518	https://doi.org/10.1126/science.abc1669
SARS2_Calu-3 (MOI 0.3)	NCBI	SRR11550046	Calu-3	SARS-CoV-2	24h	0.3	Paired-end	total_RNA	NextSeq 500	PRJNA625518	https://doi.org/10.1126/science.abc1669
SARS2_Calu-3 (MOI 0.3)	NCBI	SRR11550033	Calu-3	Mock	24h	0.3	Paired-end	total_RNA	NextSeq 500	PRJNA625518	https://doi.org/10.1126/science.abc1669
SARS2_Calu-3 (MOI 0.3)	NCBI	SRR11550034	Calu-3	Mock	24h	0.3	Paired-end	total_RNA	NextSeq 500	PRJNA625518	https://doi.org/10.1126/science.abc1669
LUNG	NCBI	SAMN14563388	Lung	SARS-CoV-2	NA	NA	Single	mRNA	NextSeq 500	PRJNA615032	https://doi.org/10.1101/2020.03.24.004655
LUNG	NCBI	SAMN14563390	Lung	Control	NA	NA	Single	mRNA	NextSeq 500	PRJNA615032	https://doi.org/10.1101/2020.03.24.004655
LUNG	NCBI	SAMN14563389	Lung	Control	NA	NA	Single	mRNA	NextSeq 500	PRJNA615032	https://doi.org/10.1101/2020.03.24.004655
BALF	BIG	CRR119895	BALF	SARS-CoV-2	NA	NA	Paired-end	mRNA	Illumina MiSeq	PRJCA002326	https://doi.org/10.1080/22221751.2020.1747363
BALF	BIG	CRR119896	BALF	SARS-CoV-2	NA	NA	Paired-end	mRNA	Illumina MiSeq	PRJCA002326	https://doi.org/10.1080/22221751.2020.1747363
PBMC	BIG	CRR119890	PBMC	Control	NA	NA	Paired-end	mRNA	BGISEQ-500	PRJCA002326	https://doi.org/10.1080/22221751.2020.1747363
PBMC	BIG	CRR119891	PBMC	SARS-CoV-2	NA	NA	Paired-end	mRNA	BGISEQ-500	PRJCA002326	https://doi.org/10.1080/22221751.2020.1747363
PBMC	BIG	CRR119892	PBMC	SARS-CoV-2	NA	NA	Paired-end	mRNA	BGISEQ-500	PRJCA002326	https://doi.org/10.1080/22221751.2020.1747363
PBMC	BIG	CRR119893	PBMC	SARS-CoV-2	NA	NA	Paired-end	mRNA	BGISEQ-500	PRJCA002326	https://doi.org/10.1080/22221751.2020.1747363
PBMC	BIG	CRR125445	PBMC	Control	NA	NA	Paired-end	mRNA	Illumina NovaSeq 5000	PRJCA002326	https://doi.org/10.1080/22221751.2020.1747363
PBMC	BIG	CRR125446	PBMC	Control	NA	NA	Paired-end	mRNA	Illumina NovaSeq 5000	PRJCA002326	https://doi.org/10.1080/22221751.2020.1747363
BALF	NCBI	SRR10571724	BALF	Control	NA	NA	Paired-end	total_RNA	Illumina HiSeq 2000	PRJNA434133	https://doi.org/10.1038/s41467-019-13751-9
BALF	NCBI	SRR10571730	BALF	Control	NA	NA	Paired-end	total_RNA	Illumina HiSeq 2000	PRJNA434133	https://doi.org/10.1038/s41467-019-13751-9
BALF	NCBI	SRR10571732	BALF	Control	NA	NA	Paired-end	total_RNA	Illumina HiSeq 2000	PRJNA434133	https://doi.org/10.1038/s41467-019-13751-9
SARS_Calu-3 (MOI 0.3)	NCBI	SRR11549987	Calu-3	SARS-CoV	24h	0.3	Single	mRNA	NextSeq 500	PRJNA625518	https://doi.org/10.1126/science.abc1669
SARS_Calu-3 (MOI 0.3)	NCBI	SRR11549988	Calu-3	SARS-CoV	24h	0.3	Single	mRNA	NextSeq 500	PRJNA625518	https://doi.org/10.1126/science.abc1669
SARS_Calu-3 (MOI 0.3)	NCBI	SRR11549995	Calu-3	SARS-CoV	24h	0.3	Single	mRNA	NextSeq 500	PRJNA625518	https://doi.org/10.1126/science.abc1669
SARS_Calu-3 (MOI 0.3)	NCBI	SRR11549996	Calu-3	SARS-CoV	24h	0.3	Single	mRNA	NextSeq 500	PRJNA625518	https://doi.org/10.1126/science.abc1669
SARS_Calu-3 (MOI 0.3)	NCBI	SRR11550039	Calu-3	SARS-CoV	24h	0.3	Paired-end	total_RNA	NextSeq 500	PRJNA625518	https://doi.org/10.1126/science.abc1669
SARS_Calu-3 (MOI 0.3)	NCBI	SRR11550040	Calu-3	SARS-CoV	24h	0.3	Paired-end	total_RNA	NextSeq 500	PRJNA625518	https://doi.org/10.1126/science.abc1669
SARS_MRC5 (MOI 3);MERS_MRC5 (MOI 3)	NCBI	SAMN02689146	MRC5	Mock	24h	3	Paired-end	mRNA	Illumina HiSeq 2000	PRJNA233943	NA
SARS_MRC5 (MOI 3);MERS_MRC5 (MOI 3)	NCBI	SAMN02689147	MRC5	Mock	24h	3	Paired-end	mRNA	Illumina HiSeq 2000	PRJNA233943	NA
SARS_MRC5 (MOI 3);MERS_MRC5 (MOI 3)	NCBI	SAMN02689148	MRC5	Mock	24h	3	Paired-end	mRNA	Illumina HiSeq 2000	PRJNA233943	NA
SARS_MRC5 (MOI 3)	NCBI	SAMN02689157	MRC5	SARS-CoV	24h	3	Paired-end	mRNA	Illumina HiSeq 2500	PRJNA233943	NA
SARS_MRC5 (MOI 3)	NCBI	SAMN02689158	MRC5	SARS-CoV	24h	3	Paired-end	mRNA	Illumina HiSeq 2500	PRJNA233943	NA
SARS_MRC5 (MOI 3)	NCBI	SAMN02689161	MRC5	SARS-CoV	24h	3	Paired-end	mRNA	Illumina HiSeq 2500	PRJNA233943	NA
MERS_Calu-3 (MOI 2)	NCBI	SRR8239989	Calu-3	Mock	24h	2	Single	total_RNA	NA	PRJNA506733	https://doi.org/10.1038/s41467-018-08015-x
MERS_Calu-3 (MOI 2)	NCBI	SRR8239990	Calu-3	Mock	24h	2	Single	total_RNA	NA	PRJNA506733	https://doi.org/10.1038/s41467-018-08015-x
MERS_Calu-3 (MOI 2)	NCBI	SRR8239991	Calu-3	Mock	24h	2	Single	total_RNA	NA	PRJNA506733	https://doi.org/10.1038/s41467-018-08015-x
MERS_Calu-3 (MOI 2)	NCBI	SRR8239992	Calu-3	MERS-CoV	24h	2	Single	total_RNA	NA	PRJNA506733	https://doi.org/10.1038/s41467-018-08015-x
MERS_Calu-3 (MOI 2)	NCBI	SRR8239993	Calu-3	MERS-CoV	24h	2	Single	total_RNA	NA	PRJNA506733	https://doi.org/10.1038/s41467-018-08015-x
MERS_Calu-3 (MOI 2)	NCBI	SRR8239994	Calu-3	MERS-CoV	24h	2	Single	total_RNA	NA	PRJNA506733	https://doi.org/10.1038/s41467-018-08015-x
MERS_Calu-3 (MOI 4)	NCBI	SRR10357372	Calu-3	MERS-CoV	24h	4	Paired-end	mRNA	Illumina Hiseq X-Ten platform	PRJNA580021	https://doi.org/10.1080/22221751.2020.1738277
MERS_Calu-3 (MOI 4)	NCBI	SRR10357373	Calu-3	MERS-CoV	24h	4	Paired-end	mRNA	Illumina Hiseq X-Ten platform	PRJNA580021	https://doi.org/10.1080/22221751.2020.1738277
MERS_Calu-3 (MOI 4)	NCBI	SRR10357374	Calu-3	MERS-CoV	24h	4	Paired-end	mRNA	Illumina Hiseq X-Ten platform	PRJNA580021	https://doi.org/10.1080/22221751.2020.1738277
MERS_Calu-3 (MOI 4)	NCBI	SRR10357366	Calu-3	Mock	24h	4	Paired-end	mRNA	Illumina Hiseq X-Ten platform	PRJNA580021	https://doi.org/10.1080/22221751.2020.1738277
MERS_Calu-3 (MOI 4)	NCBI	SRR10357367	Calu-3	Mock	24h	4	Paired-end	mRNA	Illumina Hiseq X-Ten platform	PRJNA580021	https://doi.org/10.1080/22221751.2020.1738277
MERS_Calu-3 (MOI 4)	NCBI	SRR10357368	Calu-3	Mock	24h	4	Paired-end	mRNA	Illumina Hiseq X-Ten platform	PRJNA580021	https://doi.org/10.1080/22221751.2020.1738277
MERS_MRC5 (MOI 3)	NCBI	SAMN02689047	MRC5	MERS-CoV	24h	3	Paired-end	mRNA	Illumina HiSeq 2500	PRJNA233943	NA
MERS_MRC5 (MOI 3)	NCBI	SAMN02689051	MRC5	MERS-CoV	24h	3	Paired-end	mRNA	Illumina HiSeq 2500	PRJNA233943	NA
MERS_MRC5 (MOI 3)	NCBI	SAMN02689139	MRC5	MERS-CoV	24h	3	Paired-end	mRNA	Illumina HiSeq 2500	PRJNA233943	NA
