# Supplementary material for: Comparative transcriptome analysis reveals key epigenetic targets in SARS-CoV-2 infection
Source: NPJ Syst Biol Appl. 2021 May 24;7:21. doi: 10.1038/s41540-021-00181-x (PMC8144203; doi:10.1038/s41540-021-00181-x)
Supplement: Supplementary file 3 — Supplementary Data 2 [file 41540_2021_181_MOESM3_ESM.xlsx]

## Sheet: Description
Suplementary Table 2: virus-associated gene set and patient gene set
This table contains the differentially expressed genes identified in cell lines infected with SARS-CoV-2, SARS-CoV or MERS-CoV. The overlap among the different cell lines is shown (virus asociated gene set). The table was divided in sub-tabs as follows:
Tab Number		Name						Description
1		SARS-COV2_gene_set						Differentially expressed genes* identified in at least 3 out of the total 4 datasets used (A549_MOI2, Calu-3_MOI2, Calu-3_MOI0.3, NHBE_MOI0.2)
2		SARS-COV_gene_set						Differentially expressed genes* identified in both datasets used (Calu-3_MOI0.3, MRC5_MOI3)
3		MERS-COV_gene_set						Differentially expressed genes* identified in th three datasets used (Calu-3_MOI2, Calu-3_MOI4, MRC5_MOI3)
4		patients_gene_set						Differentially expressed genes* identified in at least 2 out of the total 3 datasets used (LUNG, BALF, PBMC)
								* abs(foldchange) > 1.5 and padj < 0.05

## Sheet: SARS-COV2_gene_set
external_gene_name	log2FoldChange_SARS2_A549_MOI2	padj_SARS2_A549_MOI2	log2FoldChange_SARS2_Calu3_MOI2	padj_SARS2_Calu3_MOI2	log2FoldChange_SARS2_Calu3_MOI0.3	padj_SARS2_Calu3_MOI0.3	log2FoldChange_SARS2_NHBE_MOI2	padj_SARS2_NHBE_MOI2
PLAUR	1.21219	6.49101e-23	1.95286	8.17935e-44	3.73405	0	0.674241	2.72917e-05
RGPD5	1.42382	2.57676e-06	1.51904	0.000192101	1.21473	5.05639e-08	-1.14417	0.0424204
SERPINB1	0.612598	8.59082e-09	1.14192	4.10721e-24	0.58874	1.42517e-09	0.752878	7.20359e-11
TYMP	0.828473	2.77176e-12	1.68295	1.27181e-20	2.76692	4.83458e-176	0.961893	5.59348e-07
POU2F2	1.16704	0.019941	1.24766	1.51596e-07	1.8913	1.75038e-12	0.776652	0.00130874
PRDM1	0.891747	6.41951e-08	3.47882	2.97693e-28	4.2093	1.58593e-14	0.697445	0.0004336
NFKB2	0.911195	5.60869e-25	1.31806	9.44519e-20	2.18457	9.10833e-123	0.986137	4.75572e-17
CXCL2	1.74839	5.18381e-35	3.31271	3.27247e-163	2.59398	4.36886e-81	1.41891	3.42547e-18
OAS1	-1.13114	1.56074e-19	2.93029	5.39127e-185	3.1714	0	1.73836	1.54212e-20
ICAM1	2.71599	1.77744e-157	3.58746	2.14724e-212	1.94694	1.07898e-51	1.87271	1.33977e-44
RELB	1.29017	5.41984e-38	1.60134	2.06057e-19	1.90847	6.26499e-124	0.933174	0.00203555
OAS3	-0.800133	2.53066e-18	2.89878	1.31868e-88	2.50536	0	1.30405	7.97167e-21
SOD2	2.21602	2.43885e-160	1.83692	1.55677e-52	1.44772	2.87218e-24	1.50541	3.86672e-41
VNN1	1.80332	0.000137806	0.940822	1.26621e-07	0.58569	0.000147407	1.9558	7.65237e-07
HBEGF	1.91289	1.61004e-10	2.54946	7.40922e-54	2.07706	3.27715e-61	1.30972	8.81834e-29
IL1A	4.20237	5.08931e-53	5.15231	0	4.97419	9.61879e-214	1.08329	7.31731e-14
CCL20	1.44219	1.40217e-16	3.91123	1.86955e-253	3.59797	0	3.16144	3.45775e-79
IFIH1	1.20557	1.3095e-10	3.99861	2.7139e-243	4.24044	0	0.677467	0.000149337
KYNU	0.672143	1.08086e-11	1.47532	7.54056e-38	1.30131	2.69739e-24	0.875076	5.4957e-08
EPHA4	-0.955953	0.000628373	1.01873	0.0104952	3.3708	3.7567e-89	-0.79799	0.00111051
TNFAIP3	1.66751	3.52201e-63	5.29613	5.08212e-283	4.57005	1.60522e-286	1.63922	2.91073e-52
IFIT3	0.700427	0.00285806	4.86251	0	5.79627	0	0.725594	0.00263895
INHBA	2.41179	1.8639e-05	3.48884	1.17012e-156	2.55209	1.41441e-102	1.77098	9.30876e-45
G0S2	0.708538	0.00458296	3.72886	1.17891e-144	3.06037	1.54016e-33	0.850178	1.72997e-11
IL1B	2.51903	8.41362e-12	4.16287	4.65893e-220	2.27743	4.60967e-13	1.05554	2.83354e-25
C3	1.29885	2.8187e-43	1.25126	6.5321e-32	1.31274	9.91491e-83	1.51408	1.86674e-43
BMP2	0.658302	0.0194361	2.13831	3.45487e-40	2.15133	1.9356e-47	0.773507	0.000195314
STAT5A	0.844777	1.46442e-07	1.77644	4.13433e-10	1.54885	7.24069e-11	1.17857	0.00414143
LIF	0.791181	3.95446e-20	1.78661	4.22587e-48	1.16805	2.9892e-94	1.31225	5.70322e-29
IRAK2	1.84239	1.15584e-67	2.62367	1.46301e-97	1.63122	2.29635e-171	1.59575	2.21785e-16
VAV3	-2.02723	1.65063e-39	-1.30167	1.94102e-15	-1.33531	2.84261e-44	-0.665318	0.000120165
DRAM1	1.41322	5.40661e-43	1.01863	3.59579e-14	0.839554	1.32461e-12	0.689667	4.64985e-06
IL6	4.48178	1.5338e-22	6.08467	5.10871e-292	6.18455	4.68679e-246	2.91333	2.83354e-25
IER3	1.38422	2.91912e-57	1.54064	2.14764e-27	0.716485	7.55911e-12	0.977683	7.27625e-14
TLR2	2.20273	0.0101268	0.871663	1.26668e-05	1.26747	7.28071e-07	1.06131	0.00198449
IFI44	1.67452	0.0470256	2.99197	6.12481e-112	2.35858	0	0.897177	2.27533e-07
RHCG	1.51179	2.05403e-25	2.09146	0.000536119	2.97687	0.000137257	1.35343	4.6655e-29
TNIP1	0.973952	2.18489e-29	1.21621	1.97635e-26	1.08491	2.47383e-54	1.27554	8.65884e-45
ADAM8	-1.27099	4.33337e-09	1.07833	2.06571e-11	1.70289	2.34704e-48	1.04051	6.29699e-06
MX1	0.868951	0.00620761	3.82526	1.38309e-245	3.29275	0	2.45171	6.4715e-31
XDH	1.68021	7.22739e-18	1.02508	6.62257e-06	1.09342	3.44908e-11	0.744264	6.083e-08
C1R	1.46492	1.86574e-56	2.18213	1.81748e-28	2.20864	9.88576e-57	0.877707	0.011053
PDZK1IP1	1.72146	5.38371e-45	0.684181	1.00099e-07	-0.859646	6.06244e-13	2.44278	1.06898e-21
CXCL3	1.59089	2.31105e-32	3.00593	2.73929e-203	1.70164	1.30743e-66	2.24244	3.93438e-18
CXCL1	1.21265	1.3136e-24	1.38302	1.3139e-42	1.17356	7.49388e-59	1.40871	7.7861e-44
CSF2	3.78776	5.03995e-18	6.99583	1.02457e-101	5.87021	2.05584e-07	3.01208	7.20359e-11
IFI27	-1.13676	0.027825	0.958974	1.20643e-14	4.52347	0	2.69734	1.56495e-37
C15orf48	2.84487	1.80017e-197	1.58515	1.27009e-32	1.80914	5.10688e-47	1.19832	2.96896e-27
EFNA1	1.21106	2.02689e-17	1.50445	1.60618e-26	0.943874	4.17515e-16	0.735816	4.63107e-10
CXCL8	2.39142	1.18853e-146	4.23413	7.35472e-226	2.2512	1.47262e-150	2.35143	2.72905e-114
SAA1	1.77346	0.000275472	0.699951	1.22636e-05	1.68449	2.84841e-17	2.17972	5.26243e-60
C1QTNF1	1.24813	2.22629e-40	3.03338	5.53387e-54	1.97071	7.17365e-12	1.88583	3.26545e-12
TCIM	1.31085	1.34559e-50	3.57272	2.21258e-135	2.66253	2.37324e-30	1.39648	0.00838788
GCNT4	1.68339	1.63829e-05	1.3987	4.38134e-07	1.39838	2.49837e-41	-0.722261	0.0328656
SAMD9L	1.62655	7.4235e-11	3.44407	1.01363e-127	4.27285	0	0.623206	0.0192059
C1S	1.56881	1.41069e-90	1.68796	6.07858e-22	3.04862	1.10606e-63	0.771969	0.0166932
SOCS3	1.57906	1.14784e-39	0.982272	3.33535e-13	1.69923	3.10253e-80	1.01791	3.01415e-06
MAFF	1.69798	3.818e-24	1.87246	8.5728e-59	1.53871	3.36026e-67	1.12363	9.43162e-16
IFIT1	-1.1707	3.33977e-06	4.47655	0	4.46454	0	0.826675	0.00638027
CYP4F3	-0.902865	2.98862e-10	-0.770884	0.00394669	-1.40038	4.65618e-08	-0.915683	0.0107
SERPINA3	1.44755	1.29412e-23	0.672547	2.48858e-10	-1.09124	4.24647e-108	1.49664	9.6585e-20
MT-TV	-1.22395	3.56722e-13	1.35249	3.25983e-05	1.14213	0.0146551	-0.958892	1.03737e-08
IRF9	0.735608	3.42293e-07	1.78446	2.9648e-34	1.517	9.95708e-75	1.1784	3.93438e-18
HCG20	1.7085	2.546e-37	1.75442	9.44809e-38	0.64713	2.78842e-07	1.06559	1.06791e-17
CFB	2.03775	7.5769e-57	0.802257	8.32323e-16	1.7516	3.0702e-93	1.91489	1.56394e-39
AL645922.1	2.12946	8.0313e-55	0.790165	8.35525e-15	1.64857	1.08124e-86	1.88767	1.65446e-31
AC025580.1	2.575	5.88217e-61	1.52625	4.05973e-32	0.915585	0.00170141	1.57597	4.86738e-12
ZNF488	-1.23978	5.63255e-11	-2.02128	7.07387e-09	-1.0863	0.000196195	-1.12407	0.0189759
AC011511.5	3.19882	4.62028e-69	3.71651	1.55072e-169	1.86743	1.61069e-33	1.5367	3.57504e-15
IER3-AS1	1.85894	1.79391e-43	1.77952	5.13978e-35	0.787437	5.29568e-18	0.799262	2.11303e-09
AL049839.2	1.39344	3.52017e-22	0.650543	1.22559e-09	-1.11638	7.08074e-124	1.48066	1.72336e-19
MIR147B	3.18464	3.71358e-22	1.59208	5.25755e-14	1.67457	7.43201e-13	1.33856	0.000905918
NRCAM	0.738596	5.98622e-12	1.83343	1.95995e-21	NA	NA	0.983353	0.0292857
PDGFB	1.93594	8.05663e-28	1.75032	2.91714e-41	NA	NA	1.00664	1.54039e-07
RHOV	-1.19534	1.00913e-08	0.788699	0.00455251	NA	NA	0.656559	6.04649e-06
BCL2A1	2.17345	6.05425e-55	4.15834	2.3526e-19	NA	NA	2.32257	1.52843e-10
LCN2	0.951592	8.97532e-10	0.965244	1.50948e-15	NA	NA	0.735155	1.12887e-05
CXCL5	1.18399	2.00413e-35	1.02054	2.57147e-13	NA	NA	3.36932	4.45048e-23
KRT15	0.880718	0.0153245	0.892066	8.09327e-12	NA	NA	-0.922371	3.70369e-14
AL109615.3	0.965477	0.0004339	1.39124	7.83699e-12	NA	NA	1.08436	0.0437981
AC125611.3	-0.725526	4.60522e-11	-0.896888	6.61418e-11	NA	NA	0.701609	2.99411e-07
PDK4	-0.924758	1.18308e-08	NA	NA	-0.611933	0.0119736	-1.4431	0.0445345
MYLK	-0.827438	1.71719e-15	NA	NA	-1.42177	6.08451e-32	-1.14168	8.49671e-05
PPARGC1A	-0.782775	0.00973439	NA	NA	1.6459	5.34972e-12	-1.0703	0.00130966
SESN3	-0.983202	0.00388159	NA	NA	-1.01613	7.2425e-12	-0.723368	0.000107289
FEZ1	1.50565	6.98513e-07	NA	NA	1.69234	1.64687e-05	0.697545	6.68756e-07
CREG2	1.0289	1.13731e-06	NA	NA	-2.9451	0.000915573	-0.731271	0.00476397
MAF	2.64212	0.00223065	NA	NA	1.34525	0.038288	-0.798462	3.6703e-06
TRIML2	-0.605238	8.15775e-06	NA	NA	2.88343	0.000461488	1.18401	0.00602425
MMP1	3.24366	5.69162e-08	NA	NA	1.82414	7.041e-08	0.77638	5.18377e-06
MT-TK	-0.678671	0.0268139	NA	NA	1.14469	0.027189	-0.601073	0.00199961
PRSS3	NA	NA	-0.832172	0.000111768	-0.803423	0.000234005	0.716059	0.0392958
PARP12	NA	NA	2.28637	5.26584e-87	2.37708	0	0.804647	3.42044e-07
BCL3	NA	NA	2.03345	7.08408e-26	1.88725	4.09223e-11	0.757936	5.94275e-05
EDN1	NA	NA	1.76809	8.01847e-54	0.641013	2.7436e-11	1.06605	3.80109e-09
MXRA5	NA	NA	1.17691	2.74117e-09	3.72417	9.45687e-18	-0.894021	1.60483e-09
PLAT	NA	NA	2.4033	8.39759e-119	1.26027	7.77897e-27	1.38803	1.69845e-20
PTPRZ1	NA	NA	1.404	0.000775185	2.63683	2.56645e-27	-0.718335	0.0075934
MAP3K8	NA	NA	2.77396	4.33448e-78	3.89105	0	1.06424	0.00277434
NEDD9	NA	NA	1.81677	9.3768e-49	1.39712	6.37777e-107	0.612296	2.33814e-06
CXCL6	NA	NA	0.675161	1.52024e-07	-0.784268	2.19496e-08	1.81245	0.00359093
TNFSF14	NA	NA	2.60229	1.58864e-06	2.48826	0.000341008	1.77498	0.000117576
IFI6	NA	NA	1.20147	6.89081e-17	2.34938	1.16246e-74	2.34473	0.000872591
BST2	NA	NA	4.24914	2.26646e-17	5.66947	1.84493e-229	1.27818	0.00260858
HELZ2	NA	NA	3.153	7.37908e-107	3.23055	0	1.03493	0.000717166
CLUHP3	NA	NA	1.06772	1.90619e-05	1.74374	4.35484e-46	0.642978	0.0103251
ZSWIM4	NA	NA	1.63741	5.94175e-17	0.97928	2.98796e-07	0.596755	0.00916182
XAF1	NA	NA	4.5971	1.6562e-90	3.77737	0	2.62248	5.95956e-11
EPSTI1	NA	NA	4.18512	7.03224e-131	4.1345	6.28047e-240	1.04451	0.00221947
RAB30	NA	NA	1.56166	5.6864e-06	1.20172	1.53564e-11	-0.697374	0.00394749
MMP13	NA	NA	5.37235	2.33836e-05	3.20612	0.00113692	1.08689	0.0166136
IFI44L	NA	NA	4.09395	3.5076e-184	2.36696	6.53465e-100	2.3856	0.00705651
PARP9	NA	NA	2.41069	8.94255e-77	1.8109	0	0.658031	2.47564e-07
IFITM3	NA	NA	1.31464	7.45705e-20	3.1787	1.51731e-163	0.772118	2.15008e-07
NFKBIZ	NA	NA	1.99283	3.77037e-40	2.45004	2.47203e-135	0.845724	1.96414e-12
SAA4	NA	NA	1.84897	9.52553e-14	2.94745	0.00199638	2.1594	0.000330464
GBP5	NA	NA	6.91137	1.78161e-13	9.38643	1.76765e-36	2.00964	0.0035275
STC1	NA	NA	-0.606062	0.000603638	0.695768	2.76611e-12	0.764574	6.083e-08
ZC3H12A	NA	NA	1.66367	3.76283e-30	1.38202	4.17539e-45	1.65822	1.25911e-30
S100P	NA	NA	1.4785	6.9889e-25	1.80628	7.7256e-13	0.695729	4.22995e-08
MN1	NA	NA	0.920731	0.0134666	0.717303	0.0396699	-0.592803	0.00352762
ADRB2	NA	NA	2.43653	1.8059e-79	1.87131	2.49973e-140	0.699687	6.01329e-07
PCDH7	NA	NA	1.3943	0.0411728	2.22917	8.23285e-05	-0.629108	8.21976e-05
RND1	NA	NA	2.83223	7.45743e-64	3.48103	2.28243e-63	1.47739	0.000185495
MX2	NA	NA	5.35488	3.25324e-297	4.83685	0	2.2967	2.15008e-07
METTL7A	NA	NA	-3.10229	8.36792e-13	-2.93608	7.94152e-17	-1.07204	1.33364e-06
KRT6B	NA	NA	2.01341	1.71476e-23	1.81908	8.86519e-06	1.54304	7.7861e-44
IRF7	NA	NA	3.16595	1.19492e-81	3.50097	0	1.54313	0.000383801
IFITM1	NA	NA	3.57521	1.12133e-121	4.50572	0	1.64699	2.06292e-08
PLSCR1	NA	NA	1.24313	3.03853e-34	1.02095	3.21562e-94	0.855876	4.43586e-08
SERPINB2	NA	NA	2.29536	1.82754e-51	3.41691	6.96649e-237	0.715545	1.07976e-06
HMGN5	NA	NA	-0.820183	0.000772392	-0.72973	2.56978e-13	-0.642907	0.0447381
TGM2	NA	NA	0.754111	2.1392e-10	1.03745	1.28331e-112	0.724777	9.90844e-08
CALML3-AS1	NA	NA	2.4576	0.018069	3.52751	0.0325219	-0.600537	0.000585087
INHBA-AS1	NA	NA	2.36439	6.97452e-05	2.30312	0.000378586	1.60223	0.000508125
AP001610.2	NA	NA	3.76211	1.54322e-118	3.19705	0	2.75867	5.06528e-12
TNF	NA	NA	7.66638	8.12828e-102	7.65924	2.59924e-56	1.92022	0.000107289
AC022034.1	NA	NA	0.596936	0.0326311	1.45462	2.07721e-33	-1.46551	0.00134024
PSMB9	NA	NA	1.53675	6.53465e-24	3.20859	1.52082e-302	0.964481	0.0447668
SERPINB10	NA	NA	2.32426	1.26256e-41	3.45128	1.4811e-67	0.758945	6.57536e-05
AL139807.1	NA	NA	2.27935	1.81905e-06	1.30545	0.000373486	1.41563	0.00657373
SAA2-SAA4	NA	NA	1.39251	2.89582e-12	2.60728	6.86852e-06	2.58898	4.61365e-54
AL136295.5	NA	NA	1.25686	3.97945e-17	1.16036	6.86754e-39	0.79386	2.52745e-09
IKBKE	NA	NA	0.594441	0.00156901	1.07377	1.12411e-42	0.697985	0.000394553
SLC6A14	NA	NA	0.822822	1.50042e-07	0.649887	0.000247054	1.21395	1.59919e-26
AC008760.2	NA	NA	2.32937	0.000278363	3.91887	5.20778e-20	1.82861	3.36687e-29
PRAL	NA	NA	4.60586	3.28759e-56	3.77943	2.6887e-235	2.79576	4.33017e-09
CFLAR	0.637788	1.94686e-11	1.49948	4.45096e-53	1.09468	3.46044e-147	NA	NA
TFPI	1.41866	3.56569e-32	0.593422	0.000414873	-0.617021	5.99541e-14	NA	NA
ARHGAP33	-1.14367	4.05657e-10	-0.709244	0.0212125	-1.30443	9.80527e-05	NA	NA
PDK2	-1.13681	8.10537e-18	-0.790638	6.51395e-05	-0.827266	4.75886e-08	NA	NA
CX3CL1	1.34726	1.58375e-05	3.08065	1.87271e-126	4.58469	0	NA	NA
KDM7A	2.03091	8.23879e-35	2.38781	7.23456e-23	1.31996	1.46372e-17	NA	NA
SELE	3.54575	0.00311126	4.88689	0.000142418	4.13484	0.00337766	NA	NA
E2F2	-1.6813	2.5307e-15	-1.27118	1.66737e-08	-0.832064	7.67013e-05	NA	NA
SPAG9	0.730156	4.89843e-15	0.727329	2.99747e-07	1.13377	1.66117e-94	NA	NA
MPND	-0.98777	1.10638e-05	-1.61628	1.0068e-11	-1.19169	2.16687e-05	NA	NA
NCAPD2	-1.06649	2.41895e-39	-1.26474	1.01866e-30	-1.12963	8.00826e-110	NA	NA
STAB1	-1.53927	3.58828e-05	-1.70406	8.8559e-06	-0.819901	0.000768293	NA	NA
ANLN	-0.890901	2.18814e-18	-0.756559	1.08167e-06	-0.602003	1.12139e-42	NA	NA
QPCTL	-0.706649	8.22922e-06	-1.43732	1.89626e-12	-0.589785	5.93441e-06	NA	NA
MAP4K3	0.612522	7.5474e-08	0.946838	3.16243e-07	0.657157	5.3767e-17	NA	NA
CD22	2.14933	4.96468e-06	1.99495	8.18895e-26	1.9123	0.00333495	NA	NA
CLK1	0.7978	3.77036e-12	1.22044	7.89336e-22	1.06283	1.86497e-46	NA	NA
CHDH	-1.1818	6.15062e-13	-1.21025	1.72847e-14	-0.618009	1.90139e-15	NA	NA
SAMD4A	1.63844	1.29151e-42	1.73003	2.26338e-20	1.27692	3.75252e-14	NA	NA
GRAMD1B	-0.625836	1.60076e-10	-1.28672	0.000114168	0.678658	2.30719e-10	NA	NA
VIM	0.699734	7.51569e-09	-0.772319	3.61188e-10	-1.91848	6.61957e-290	NA	NA
TNFRSF1B	1.70079	0.00579279	1.60498	1.221e-07	3.01706	2.66652e-29	NA	NA
HMGB3	-0.67946	2.81519e-15	-1.00014	9.7715e-17	-1.29741	4.18107e-48	NA	NA
DEPDC1B	-0.933307	3.94121e-13	-0.920964	2.48806e-08	-0.788878	1.44382e-31	NA	NA
EPN3	-1.44191	0.000679527	-2.2659	5.96794e-30	-0.594792	1.38315e-07	NA	NA
NFE2L3	1.02486	3.28749e-19	1.11906	7.08375e-22	1.34667	1.41275e-131	NA	NA
HERPUD1	0.707092	1.81669e-13	0.721715	6.92621e-08	1.37805	1.49345e-73	NA	NA
AKR7A2	-0.91752	1.4855e-15	-1.06183	7.16799e-09	-0.734956	1.06011e-07	NA	NA
MCF2L2	1.41032	1.5814e-05	1.6938	9.85303e-13	1.19855	5.92516e-20	NA	NA
MRPL43	-0.656722	1.04529e-09	-0.809433	2.51473e-05	-0.719153	1.97253e-10	NA	NA
ZNF280C	1.01053	3.51918e-12	1.04812	0.000207375	0.717411	7.18241e-09	NA	NA
TRAF1	1.74892	1.54952e-36	4.74183	1.08886e-80	4.75922	4.01937e-127	NA	NA
IL17RB	-0.966245	0.000407985	-1.73225	5.62662e-24	-0.633051	2.67706e-09	NA	NA
MXD1	1.0786	2.83716e-13	1.44938	1.77398e-20	2.78226	5.33463e-193	NA	NA
CDK17	0.823855	2.25659e-11	1.45389	5.92979e-16	1.31172	9.75725e-43	NA	NA
OGFR	-0.667949	5.28958e-10	0.975256	3.68953e-11	1.79269	2.37051e-174	NA	NA
PTPRU	-0.613085	2.28099e-07	-0.666143	1.43911e-06	-1.80221	7.43769e-22	NA	NA
SLC12A2	-1.5731	1.91246e-51	-0.587932	0.001012	-1.00433	2.34934e-40	NA	NA
HMG20B	-0.89555	3.80627e-13	-1.06973	5.15953e-12	-0.601894	7.13253e-14	NA	NA
UHRF1BP1	0.986468	2.82681e-16	1.49583	9.16211e-21	1.11496	1.13676e-66	NA	NA
MTHFD2	2.14301	1.52915e-104	1.8367	4.34685e-58	0.652012	2.74967e-36	NA	NA
IDI1	-1.06501	3.24249e-27	-1.05617	1.03209e-13	-1.08642	7.68126e-28	NA	NA
SP100	0.702959	2.91275e-12	2.37419	4.29975e-96	1.64189	1.87511e-179	NA	NA
KLF6	1.19358	1.48083e-42	2.60638	7.75706e-125	2.05834	1.00515e-110	NA	NA
SYT1	1.07427	1.24568e-14	2.61162	7.89555e-06	2.07749	8.08604e-08	NA	NA
NAV3	1.45069	3.14657e-28	2.18155	8.03933e-13	1.46684	6.55729e-13	NA	NA
FGFR3	-2.02342	1.65724e-13	-1.66194	3.32732e-23	-1.67344	8.87308e-36	NA	NA
CLEC2D	1.50759	3.28484e-09	0.768076	0.034063	0.730965	0.000197757	NA	NA
NEDD4	1.13477	5.1253e-32	2.39107	1.51264e-57	1.36602	1.98167e-64	NA	NA
ASNS	3.14068	4.0887e-123	2.869	4.35822e-91	1.56694	1.55318e-33	NA	NA
CYBRD1	0.592675	4.1507e-10	-0.603324	0.0314976	-1.66039	3.25616e-10	NA	NA
PRKACA	-0.613006	3.86254e-07	-0.837926	4.04313e-09	-0.847683	2.62844e-15	NA	NA
ADGRL1	-0.806771	3.16295e-06	-0.711092	3.10747e-05	-0.585483	0.000187396	NA	NA
PTGS2	0.963947	4.58713e-18	3.21316	2.40578e-79	2.22475	2.92067e-239	NA	NA
GTSE1	-1.67681	1.88788e-48	-1.23567	2.53148e-17	-0.817011	2.69302e-25	NA	NA
TIMM21	-0.778796	2.62925e-10	-1.09773	2.80467e-14	-0.647582	6.00631e-07	NA	NA
CACNG4	-0.70443	1.07096e-07	-0.933182	0.000446598	-3.1388	5.14468e-10	NA	NA
PLD1	1.24469	5.41166e-29	0.983792	8.78939e-17	-0.758167	8.09321e-17	NA	NA
MCM6	-1.65044	1.14772e-47	-1.42582	2.80591e-29	-0.912382	2.03411e-23	NA	NA
RBMS2	0.677493	7.2431e-14	1.06428	1.39415e-21	1.06195	2.20746e-55	NA	NA
SPAG5	-1.62696	1.08847e-80	-1.53401	1.07421e-31	-0.781233	5.62571e-28	NA	NA
MAP2	2.20695	1.1525e-17	1.02451	6.3634e-06	1.17607	7.68572e-29	NA	NA
LAMP3	1.95956	2.22173e-05	3.60261	7.48343e-195	4.82905	0	NA	NA
CDC14A	0.802097	0.000357538	1.94785	6.75396e-13	1.82146	9.51626e-40	NA	NA
CEACAM1	-1.15255	6.35493e-07	1.14962	1.49589e-22	2.94266	0	NA	NA
FDFT1	-1.24624	1.54777e-37	-1.56324	4.68632e-55	-1.19999	1.05433e-57	NA	NA
PAFAH1B3	-0.719677	9.07086e-13	-1.02018	5.8616e-10	-0.597694	1.37036e-09	NA	NA
FYB1	0.812173	2.58646e-07	1.69367	1.75826e-20	1.11811	1.28813e-39	NA	NA
SERTAD4	0.790572	0.00275983	0.66794	0.00162446	-1.07642	3.5224e-07	NA	NA
CYLD	0.708313	8.68822e-10	1.8798	1.00236e-47	2.30081	2.27777e-189	NA	NA
ZNF671	0.748306	0.0344227	1.34828	0.00689026	0.695107	0.00320995	NA	NA
COL16A1	0.694615	1.84523e-05	1.8019	1.20212e-13	2.39878	4.13253e-41	NA	NA
SEPHS1	-0.687217	4.40086e-12	-0.610017	1.41789e-06	-0.876006	1.58224e-35	NA	NA
ERO1B	1.14419	7.2303e-16	0.772153	0.00255887	1.35684	2.7323e-12	NA	NA
PPP1R15A	1.99865	6.33599e-70	3.82006	4.77734e-257	5.82999	0	NA	NA
ACHE	1.8582	0.00149153	1.32867	2.18552e-05	3.41515	5.27721e-41	NA	NA
AURKA	-1.1344	3.93033e-36	-1.16041	1.36233e-19	-0.974954	2.20165e-26	NA	NA
TPX2	-0.864444	7.29898e-25	-1.21258	1.06373e-29	-0.766066	4.49775e-71	NA	NA
SMOX	0.97208	3.22605e-28	0.755165	1.79679e-05	0.919693	1.41328e-09	NA	NA
BIRC5	-1.32705	9.0692e-57	-1.40665	1.88771e-23	-1.06443	4.18415e-40	NA	NA
P3H2	0.704439	1.29054e-09	0.968607	3.47831e-05	1.00351	3.40032e-07	NA	NA
FLT3LG	1.172	0.00473336	2.35617	3.27516e-08	2.55072	9.26759e-17	NA	NA
KIF4A	-0.662152	2.92438e-11	-0.998984	1.43253e-11	-1.151	1.41817e-76	NA	NA
TGFB2	0.750657	1.14688e-14	1.29898	2.84055e-19	-0.804341	6.85345e-10	NA	NA
HIVEP1	1.0223	2.22852e-18	1.9314	1.19714e-24	0.815768	1.94384e-11	NA	NA
SIRT1	0.589452	1.45608e-07	0.712627	0.00502628	0.766677	3.80486e-06	NA	NA
SCD	-0.923926	2.47815e-13	-1.12901	9.68505e-24	-1.66867	3.24925e-181	NA	NA
GADD45B	1.17599	3.67155e-33	1.80129	8.27735e-30	2.09229	7.76433e-56	NA	NA
SNRPD3	-0.965829	1.51932e-22	-1.08044	2.42058e-18	-0.618195	8.26252e-23	NA	NA
GGT1	-0.795459	5.22951e-16	-0.776439	2.82481e-07	-1.29097	4.47247e-13	NA	NA
MFNG	-0.669085	0.0288421	0.643442	0.00522549	-0.81313	0.0168147	NA	NA
SLC25A1	-1.14111	4.26979e-29	-1.10705	1.43899e-13	-0.847798	1.60792e-26	NA	NA
PIK3IP1	0.88132	0.000111171	0.762814	2.42361e-06	-1.38993	2.54915e-11	NA	NA
XBP1	0.800128	1.11419e-11	0.950078	6.83795e-20	1.05492	2.28705e-98	NA	NA
PNPLA3	-0.685442	0.00168027	-0.625378	0.0048424	-1.03584	4.30879e-07	NA	NA
CDKN3	-0.906561	1.69189e-18	-1.53001	3.61417e-18	-1.24935	6.41941e-38	NA	NA
SGK2	-1.24335	1.17462e-08	-1.40084	2.78379e-16	-0.753338	2.19981e-07	NA	NA
NFATC2	-0.666104	0.018861	1.31919	5.32122e-15	0.603401	2.35879e-06	NA	NA
EEF1A2	0.766226	2.65271e-18	-0.60737	6.27282e-05	-0.704562	2.29246e-42	NA	NA
TRIB3	1.77801	2.08419e-69	0.844911	7.41743e-11	0.993979	7.56386e-34	NA	NA
ANGPT4	3.6061	0.0213547	2.03609	0.00093956	2.70905	0.0422221	NA	NA
SNPH	-0.765808	3.36114e-06	1.35211	5.68496e-08	3.74311	4.59512e-52	NA	NA
PXMP4	-0.861977	7.99753e-07	-0.880737	3.33536e-06	-1.33923	8.96327e-24	NA	NA
ABCD1	-0.614424	0.0027191	0.700549	1.06409e-05	1.08888	1.30902e-14	NA	NA
CENPI	-0.946361	6.82228e-17	-1.33175	6.00933e-12	-1.08058	1.72719e-26	NA	NA
INTS6	0.755299	8.21384e-10	1.09057	2.56743e-09	1.10208	4.44821e-34	NA	NA
CYB5B	-1.09493	4.58688e-40	-0.847948	4.82201e-14	-0.595288	8.99506e-29	NA	NA
FA2H	0.652227	9.34581e-05	0.994391	7.98215e-15	1.27533	1.26146e-58	NA	NA
METRN	-1.36443	5.452e-34	-1.05146	5.61343e-08	-0.73025	3.78057e-07	NA	NA
CRYM	-1.25971	0.000347304	-1.86725	1.93541e-06	-1.42165	0.00689472	NA	NA
MAZ	-0.619137	4.43528e-09	-0.661759	2.53933e-05	-0.772297	2.0994e-24	NA	NA
OIP5	-0.886662	9.41544e-07	-1.46387	0.000178811	-0.817309	6.02909e-06	NA	NA
SLC30A4	0.740816	0.00153649	0.957652	0.0167317	1.3384	1.58005e-15	NA	NA
RP1	2.60919	0.00882304	1.60912	0.0430484	3.39298	6.44308e-07	NA	NA
RIPK2	0.626825	5.74092e-09	1.60037	5.73721e-33	1.59394	1.68027e-151	NA	NA
NCALD	-2.72525	3.91718e-32	1.88107	0.0029929	5.37746	2.37203e-29	NA	NA
SNX16	1.15298	1.2392e-05	1.28574	0.000423507	1.07925	5.49776e-11	NA	NA
ANXA13	-1.32062	2.0424e-17	-2.81125	2.72579e-08	-4.41824	2.39676e-06	NA	NA
SQLE	-0.860726	1.4816e-21	-1.46539	1.7191e-31	-1.40649	8.72388e-136	NA	NA
GSR	-0.632948	1.31831e-11	-0.603432	3.27992e-08	-0.674971	3.10861e-47	NA	NA
TNFRSF10A	0.647731	2.0746e-07	1.02863	1.22567e-12	1.24256	5.72948e-58	NA	NA
ECH1	-0.614869	2.51162e-11	-0.898312	2.77053e-10	-1.04371	1.68263e-46	NA	NA
IL4I1	-1.01599	1.18955e-08	0.993029	3.4681e-07	2.04254	1.69714e-44	NA	NA
ILVBL	-0.672873	4.33962e-07	-0.761195	1.91795e-06	-0.765367	2.08583e-13	NA	NA
EBI3	1.25208	5.22111e-10	1.13715	0.00793817	2.97144	0.00557244	NA	NA
LIG1	-1.46075	1.4993e-59	-1.17604	5.40255e-20	-0.60341	7.26431e-16	NA	NA
PLA2G4C	1.86986	3.76313e-16	2.42643	2.00077e-13	4.62706	3.65368e-85	NA	NA
SLC5A5	1.45047	0.0385685	4.58047	0.000685359	5.23761	0.000253228	NA	NA
PIK3R2	-0.792047	1.83341e-08	-0.670974	0.0042746	-0.604373	0.000389944	NA	NA
ZNF14	1.08897	3.68774e-05	1.47423	8.18196e-06	1.2492	1.37341e-10	NA	NA
STEAP1B	1.64283	0.0227352	1.72196	4.53327e-26	0.940328	1.19789e-17	NA	NA
TSPAN12	-1.03584	0.0421911	-1.52739	3.24005e-09	-0.893804	8.39434e-08	NA	NA
EPHB6	-1.32915	1.25024e-08	-1.17741	3.31848e-05	-0.987449	0.0194541	NA	NA
HSPB1	-1.00839	2.49231e-21	-0.714092	0.000166735	-0.599379	6.37622e-10	NA	NA
MOSPD3	-0.638652	7.96882e-05	-0.97766	6.804e-05	-0.994255	0.0100535	NA	NA
AGFG2	-0.995251	3.0049e-15	-1.19142	4.44447e-15	-0.669801	2.49115e-10	NA	NA
SERPINE1	2.73452	3.99348e-139	4.75054	3.0664e-99	3.0817	5.80395e-08	NA	NA
AGR2	-1.54258	1.75923e-61	-0.925387	2.61183e-13	-0.633373	4.19308e-22	NA	NA
POLD2	-0.866266	7.73477e-21	-1.19785	2.61973e-18	-0.863749	4.1225e-48	NA	NA
FSD1L	0.961052	8.98976e-07	2.41357	5.24666e-20	1.70771	2.3697e-35	NA	NA
DDX58	0.75194	1.47537e-08	2.74272	3.93386e-94	3.23424	0	NA	NA
CYTH1	0.831969	2.41422e-19	0.763823	4.00783e-09	0.729327	3.75286e-19	NA	NA
CCL2	1.11972	4.97517e-25	2.52237	1.02181e-73	1.28164	9.78776e-05	NA	NA
SLC16A6	2.9072	3.3581e-17	3.15927	0.00435068	3.76982	2.63806e-11	NA	NA
NFKB1	0.804286	1.70751e-12	1.47048	4.05973e-32	1.19	4.27369e-55	NA	NA
AREG	0.827739	8.9239e-08	1.26814	5.60362e-22	1.28153	2.33993e-106	NA	NA
SEPSECS	1.21022	2.62781e-12	1.1994	2.41541e-10	0.821585	1.23615e-09	NA	NA
FAM149A	-0.716394	0.000790454	-1.04129	2.01121e-11	-1.01339	1.89678e-23	NA	NA
NCAPG	-0.942823	4.06419e-19	-0.931429	7.63663e-12	-1.13046	1.56583e-38	NA	NA
CCDC34	-1.00332	8.19567e-19	-1.78348	1.4261e-22	-1.01177	2.78119e-27	NA	NA
ANAPC15	-0.700411	6.93675e-07	-1.16382	2.98046e-06	-0.902368	1.00886e-06	NA	NA
COMMD9	-0.759325	3.21067e-10	-1.30469	9.7142e-14	-0.821467	3.20601e-13	NA	NA
CARS1	1.08046	5.45567e-19	1.14369	4.95286e-23	0.6801	3.14888e-17	NA	NA
PPFIBP1	1.01088	4.22554e-23	0.916892	5.95379e-10	-0.673765	4.50926e-13	NA	NA
MLEC	-0.747511	9.99431e-15	-1.17479	1.29097e-32	-1.40886	3.45357e-75	NA	NA
MVK	-1.81382	3.1228e-49	-1.61252	3.7583e-23	-0.710418	2.1869e-11	NA	NA
IL23A	1.57711	0.000454468	2.15222	3.35834e-11	2.10524	5.88065e-10	NA	NA
SH2B3	0.867277	3.22023e-07	1.24874	7.56701e-15	1.00366	4.46067e-31	NA	NA
VDR	1.43901	1.70924e-19	0.649494	0.000403816	0.803545	1.42167e-13	NA	NA
GNB3	-1.36901	1.07096e-07	-1.83194	0.00926047	-1.3132	0.0100997	NA	NA
CDCA3	-1.56595	5.4974e-56	-1.58743	2.70447e-22	-1.28268	1.86595e-40	NA	NA
USP5	-0.989024	9.55278e-32	-0.949228	1.33041e-11	-0.705497	1.66889e-25	NA	NA
NCOA7	1.0997	1.21987e-38	2.97817	3.86602e-128	2.51931	0	NA	NA
BACH2	1.93684	0.0315106	2.18312	6.66624e-28	3.2626	1.25548e-69	NA	NA
QKI	0.900805	1.32055e-15	1.46611	1.70119e-16	0.668727	1.76595e-21	NA	NA
TENT5A	-1.08164	4.69751e-10	2.4946	2.95762e-51	3.64629	0	NA	NA
HMGCS1	-1.41803	3.6382e-53	-0.769569	1.19284e-07	-0.643807	8.73436e-37	NA	NA
KIF20A	-1.76494	8.77945e-67	-1.71363	1.95127e-35	-1.71521	1.99064e-162	NA	NA
LMNB1	-1.09272	2.59828e-31	-1.26184	1.16047e-29	-0.922394	1.09001e-29	NA	NA
ARRDC3	1.24089	0.0199728	3.8289	7.21713e-175	3.65813	2.94439e-197	NA	NA
LNPEP	0.815951	3.67535e-13	0.831606	2.70723e-08	0.603682	1.74837e-16	NA	NA
LIFR	0.955362	9.28151e-08	2.15103	1.1301e-20	1.37943	1.51704e-49	NA	NA
STC2	3.9902	0	2.69227	9.1157e-124	1.37684	2.81694e-63	NA	NA
AMOTL2	0.624929	2.67543e-10	2.02291	8.50286e-80	0.969575	1.48363e-30	NA	NA
XRN1	0.680002	1.04818e-05	2.07666	7.53916e-49	2.00961	2.77452e-137	NA	NA
IQCG	-0.594101	0.00568097	-0.91697	0.0178357	-0.657446	0.00611279	NA	NA
C3orf52	0.954286	1.05002e-11	0.725463	0.000136926	1.07723	9.01817e-20	NA	NA
KLHL24	1.13418	3.7731e-14	0.831625	1.23593e-05	-0.590107	7.1138e-06	NA	NA
CLCN2	-0.658292	0.00566939	-0.752871	6.54199e-06	0.647603	8.45452e-11	NA	NA
INO80D	0.682793	8.36509e-05	1.05787	4.00861e-07	1.19604	6.87809e-30	NA	NA
CENPA	-0.843529	2.65664e-15	-1.2645	6.99548e-14	-1.01151	1.28425e-16	NA	NA
REEP6	-0.664467	0.000384334	-1.07634	4.9285e-07	-1.26751	1.99167e-11	NA	NA
IGFBP2	-0.806492	2.59017e-14	-0.87792	2.41024e-07	-1.01204	6.86721e-08	NA	NA
SLC1A4	1.17415	4.40166e-17	1.4262	6.96251e-28	0.675186	2.34356e-08	NA	NA
RND3	1.2819	1.03867e-37	1.91934	4.69485e-44	1.13243	2.98271e-64	NA	NA
NFE2L2	0.763372	4.57882e-17	1.03006	5.35185e-18	0.619386	2.01664e-17	NA	NA
DHCR24	-2.06947	2.57098e-101	-1.36038	5.19491e-41	-1.11725	1.52904e-69	NA	NA
ICMT	-0.928164	2.77841e-26	-0.894317	5.44399e-16	-0.749707	4.90738e-26	NA	NA
ERRFI1	1.46686	0.00328228	1.56181	2.83407e-32	0.943255	5.57246e-54	NA	NA
RNF19B	0.855126	4.70302e-13	1.83782	6.75927e-40	1.95843	8.94387e-119	NA	NA
ARHGEF2	0.972708	2.99077e-18	0.629879	2.63735e-07	0.660646	2.86804e-16	NA	NA
LAMTOR2	-0.60961	1.47538e-05	-0.933755	1.04128e-09	-0.69169	3.73178e-08	NA	NA
SWT1	1.01688	3.64773e-07	1.3238	0.00022307	0.625063	0.0182682	NA	NA
GADD45A	2.02736	5.93134e-37	2.19764	1.04605e-60	1.36405	1.65647e-25	NA	NA
GBP3	1.41493	1.74827e-15	1.65194	2.97976e-28	2.03824	8.76219e-181	NA	NA
GBP1	1.6936	1.40192e-11	4.05488	4.85005e-208	3.8354	0	NA	NA
CDC20	-1.09333	7.77512e-24	-1.08159	5.74183e-14	-0.778427	1.69487e-27	NA	NA
BLZF1	0.768226	4.46529e-11	0.778536	1.77441e-05	1.42358	5.13897e-106	NA	NA
CNN3	-1.15416	2.53527e-34	-0.711552	6.70554e-09	-0.585629	9.36055e-24	NA	NA
F3	1.91054	0.0196041	1.73643	4.34201e-55	0.627737	1.7253e-15	NA	NA
NEK2	-0.764031	5.85137e-12	-0.892915	1.44713e-07	-1.28113	2.32687e-39	NA	NA
CENPF	-0.677642	2.84777e-13	-1.02224	6.80762e-13	-1.44333	6.99928e-56	NA	NA
KLF7	1.35082	5.45617e-36	0.822581	2.04123e-08	-0.73274	1.74766e-07	NA	NA
SPP1	-0.705195	5.9509e-16	-1.18559	4.19659e-28	-0.775409	1.16665e-29	NA	NA
PHF19	-1.07634	3.79721e-31	-0.992184	4.04229e-06	-0.663524	1.52126e-09	NA	NA
NR4A3	-1.86728	1.4543e-07	5.56039	3.81111e-08	5.96554	4.61703e-24	NA	NA
OGFRL1	1.59235	1.13258e-47	1.63938	1.465e-18	0.649378	7.19002e-18	NA	NA
IFIT2	0.793767	0.0101695	5.24643	0	7.02955	0	NA	NA
HELLS	-0.811501	2.12336e-14	-0.603976	0.0115668	-0.656162	6.43433e-06	NA	NA
GNA13	0.736277	7.70424e-14	1.40862	4.02624e-12	0.608496	3.84509e-17	NA	NA
DUSP1	1.0173	1.0223e-32	3.48727	4.53293e-169	3.2581	6.19828e-220	NA	NA
MOB3B	0.866819	4.99314e-10	-0.907432	1.7867e-06	-0.86804	2.62267e-17	NA	NA
CD274	1.36159	7.14077e-05	5.11923	3.01827e-95	5.02641	0	NA	NA
ACAT2	-1.39917	7.37048e-43	-1.75408	3.47341e-49	-1.1439	6.2283e-67	NA	NA
SOCS2	0.617693	4.58032e-06	1.4141	4.96733e-07	2.06249	4.90399e-28	NA	NA
CLU	-0.953422	1.13884e-31	-0.638475	1.50042e-07	-0.592813	2.64111e-07	NA	NA
TNFRSF10B	1.0448	1.01333e-24	0.950736	8.40222e-22	1.16166	1.77597e-139	NA	NA
TRIM25	0.611183	1.35186e-09	1.47941	7.27557e-44	1.00092	6.04946e-115	NA	NA
DEPDC7	-0.794473	3.46659e-06	2.16922	2.26535e-18	1.10815	9.17746e-09	NA	NA
CAT	-0.944233	1.12366e-22	-1.2863	1.2589e-21	-1.37313	7.21022e-76	NA	NA
TMEM156	2.38442	3.14233e-116	1.19281	4.51842e-11	0.652647	2.24353e-05	NA	NA
POLK	0.924026	1.84286e-12	0.779907	0.000629111	0.586344	5.69422e-14	NA	NA
TRMT13	0.696591	3.7391e-05	0.941289	0.000115411	0.82741	1.38038e-12	NA	NA
CIT	-0.716309	2.66679e-12	-0.809936	5.01596e-08	-0.988839	1.78416e-31	NA	NA
SSPN	1.4546	0.000933967	0.824773	0.000112613	-1.5129	5.30552e-10	NA	NA
OPTN	1.4709	3.4056e-68	1.96481	2.99114e-70	2.1891	0	NA	NA
NR4A1	-2.59233	8.59922e-113	1.22603	1.03322e-10	1.57107	7.13223e-29	NA	NA
TNFAIP6	1.28311	2.54806e-08	0.993353	2.57642e-05	0.75288	7.18305e-05	NA	NA
MXD4	-0.945008	1.34138e-14	-0.828522	3.39075e-06	-1.31574	3.95671e-15	NA	NA
OBSL1	-0.853386	1.16081e-17	-1.00732	8.13865e-11	-0.751932	2.5809e-20	NA	NA
ENKD1	-0.646388	0.00120171	-1.1803	6.45991e-08	-0.770222	1.92514e-06	NA	NA
PREX1	-0.998957	3.56722e-13	1.24156	0.0241098	1.63472	0.0148928	NA	NA
SDC4	1.17443	1.6683e-25	1.28244	2.42255e-40	1.07378	7.50544e-50	NA	NA
PPP4R1L	1.0836	1.56109e-10	1.06345	3.96756e-10	0.604592	1.29132e-06	NA	NA
SPDEF	-3.46163	4.16645e-65	-1.42141	8.16662e-05	-1.7857	1.20074e-11	NA	NA
RUNX2	2.14501	1.33674e-15	3.61808	6.92011e-06	2.78411	7.64657e-12	NA	NA
EREG	2.93325	1.33265e-135	1.71829	1.71405e-27	1.05201	6.28217e-43	NA	NA
SSUH2	-1.79123	0.00695804	4.18062	0.0178449	3.06029	0.00189207	NA	NA
SH3TC1	-0.689342	4.22554e-05	1.74513	8.9958e-08	1.96329	1.73452e-27	NA	NA
MT2A	1.17291	1.72894e-35	2.40793	6.57508e-34	5.50989	7.93972e-198	NA	NA
IRF1	0.706532	7.97268e-08	3.43312	5.67631e-187	3.79199	0	NA	NA
ALKBH7	-0.646876	2.31161e-05	-1.46745	5.58963e-09	-0.793595	5.79346e-05	NA	NA
CD70	-0.61097	0.000360997	2.70288	0.0307881	3.92184	0.0265451	NA	NA
FOSB	1.27507	0.00876161	3.0545	6.85725e-58	3.1495	1.0899e-19	NA	NA
GPCPD1	0.952496	9.94645e-17	1.64944	3.26778e-15	1.73214	8.7422e-47	NA	NA
FLRT3	-0.841247	9.23737e-06	0.965511	2.32457e-07	1.78562	5.44841e-36	NA	NA
ZNF436	0.60979	7.4563e-05	1.28132	9.30718e-08	0.902385	1.37258e-17	NA	NA
UROD	-0.716125	2.44677e-10	-1.22826	1.4424e-15	-1.03213	1.49094e-24	NA	NA
DLGAP5	-0.940263	5.48503e-19	-1.63495	3.75693e-19	-0.836011	3.22699e-12	NA	NA
AIF1L	-1.17534	0.000182257	-1.58164	6.84479e-31	-1.41896	3.99439e-28	NA	NA
TSPAN8	-2.48904	0.0261413	-1.02793	2.93959e-17	-1.55812	3.0435e-100	NA	NA
ADM2	4.57751	7.68518e-44	1.94586	3.68252e-27	1.46073	1.87939e-12	NA	NA
ATF4	0.795153	3.54669e-19	1.04282	4.36165e-20	1.07697	4.40729e-40	NA	NA
C22orf23	0.930933	0.00030491	0.716032	0.000737384	-0.889963	0.000103904	NA	NA
TTBK2	1.28094	4.294e-14	1.38552	1.40873e-05	0.86985	4.17456e-11	NA	NA
CHAC1	2.38315	1.0854e-32	2.98294	4.31585e-21	3.29677	4.69983e-38	NA	NA
E2F8	-1.7017	1.19325e-29	-0.861696	1.38963e-05	-0.717439	8.91547e-11	NA	NA
PIMREG	-1.48687	1.39642e-35	-1.41352	4.56542e-17	-1.05457	1.37263e-22	NA	NA
CD68	1.53544	1.91038e-27	0.957178	1.54988e-11	2.7123	7.4686e-126	NA	NA
GAMT	-0.726516	7.188e-07	-1.57231	4.30995e-13	-0.816285	0.000416756	NA	NA
SAT1	1.83458	3.37616e-88	1.61663	2.7755e-49	1.71135	1.11307e-286	NA	NA
THEM6	-1.72584	7.95175e-53	-1.45545	1.39515e-28	-0.693613	4.16573e-19	NA	NA
KLHDC7B	3.53719	0.00395391	3.82551	5.5399e-15	5.16354	2.26728e-20	NA	NA
SESN2	1.69634	2.16669e-30	1.21067	3.12512e-12	1.31305	6.46445e-24	NA	NA
ZNF426	1.29538	1.80495e-06	0.889072	0.000388727	0.610192	2.88488e-06	NA	NA
LATS1	0.766185	6.86489e-09	1.36145	2.04849e-09	0.635846	3.48929e-08	NA	NA
GINS2	-1.85507	6.08703e-58	-1.64888	3.15134e-22	-0.678117	1.04091e-09	NA	NA
F12	-0.602179	0.000870102	-1.31511	1.79029e-07	-0.783679	1.41671e-05	NA	NA
GFPT2	1.58608	5.68296e-50	2.68862	0.000497959	5.00223	3.35753e-07	NA	NA
AOC3	-1.21347	0.000167838	0.738754	0.0255443	1.23733	0.000582704	NA	NA
GCH1	0.752847	2.54427e-05	0.669869	0.00163812	1.6405	8.70387e-47	NA	NA
PTPRE	2.25676	3.98442e-12	0.914278	1.91741e-06	-0.600548	0.0288892	NA	NA
DDC	-4.78383	2.80775e-12	-2.53882	3.4475e-15	-1.20404	9.12987e-10	NA	NA
KDM6B	0.853551	3.06407e-14	1.65967	4.1972e-30	1.92664	0.000482678	NA	NA
MATN2	-0.664166	6.0201e-08	-0.735923	0.000567596	-1.08855	8.98596e-13	NA	NA
HMGB1P5	-0.618606	0.000212807	-0.77091	0.00110011	-0.957731	2.17839e-13	NA	NA
ERG28	-1.02096	1.63082e-23	-1.37644	4.14478e-27	-0.692578	1.65379e-16	NA	NA
CCNB1	-1.10507	1.13493e-37	-1.62725	1.94465e-42	-0.924831	3.24373e-92	NA	NA
PSRC1	-0.896077	5.82921e-14	-1.40225	1.04731e-11	-0.962168	1.22016e-15	NA	NA
TMEM106C	-0.796009	1.14688e-14	-0.762939	7.39495e-11	-0.753194	3.45266e-25	NA	NA
FST	0.83631	1.83559e-05	1.38882	1.04296e-20	3.07022	1.61467e-221	NA	NA
IL15RA	1.8336	2.18507e-10	1.98805	2.2217e-42	2.40462	2.06732e-144	NA	NA
RTL8C	-0.73278	4.98308e-11	-0.849444	1.09245e-06	-0.646814	3.5025e-05	NA	NA
SPOCD1	1.45391	1.36103e-12	0.724609	0.00103644	0.597919	0.0287687	NA	NA
2004-08-01	0.909521	2.32693e-10	0.719341	0.000236237	-0.709716	2.57526e-06	NA	NA
FADS2	-1.97986	2.41441e-152	-1.32406	3.78281e-17	-1.00487	2.17755e-12	NA	NA
COL4A2	0.665875	3.98169e-11	1.27531	0.0438879	1.12659	0.0464945	NA	NA
PSAT1	1.71834	8.34889e-44	1.75852	3.995e-39	0.700055	7.29675e-22	NA	NA
RNFT2	-0.985512	9.00858e-06	-1.01807	0.000173681	-0.737538	0.000116399	NA	NA
NT5E	1.7268	2.7067e-58	0.74777	2.09551e-09	1.01887	2.3822e-59	NA	NA
MRAP2	-1.5571	8.91125e-07	-2.07952	0.00707525	-2.09702	0.00669317	NA	NA
BLOC1S1	-0.657332	9.12422e-07	-1.17914	1.94032e-11	-0.80159	1.94886e-09	NA	NA
TROAP	-1.32888	3.93661e-36	-1.18062	2.4278e-08	-0.705817	5.2363e-09	NA	NA
STX11	1.27802	0.0017835	2.70146	6.26518e-06	3.46906	9.30919e-14	NA	NA
PRADC1	-1.98455	3.46452e-29	-1.5328	1.56528e-12	-1.13075	8.50731e-08	NA	NA
NIBAN1	3.58907	2.65019e-106	0.629561	0.000125597	1.9375	5.85132e-12	NA	NA
ALDH1L2	3.15935	1.86298e-156	2.99649	5.02681e-52	1.06292	0.000268971	NA	NA
PHF11	1.23155	2.86233e-13	2.18117	2.82608e-36	1.93588	2.83422e-46	NA	NA
TTYH3	-0.945216	1.01381e-27	-0.627123	2.89468e-06	-0.718544	3.56143e-46	NA	NA
KLF4	0.623552	0.000293913	2.64367	2.17465e-79	5.54513	0	NA	NA
NIBAN2	-0.654506	4.44828e-10	-0.660765	3.82914e-07	-0.71959	7.32616e-34	NA	NA
DAB2IP	-0.62498	5.7099e-09	1.61819	7.98299e-44	1.21065	4.98775e-65	NA	NA
KIF12	-1.407	6.85245e-20	-1.53177	1.21204e-10	-1.45848	3.03599e-26	NA	NA
CTSV	-0.915637	1.16268e-09	-0.781415	3.94908e-07	-0.97124	2.2821e-19	NA	NA
ARHGEF39	-0.673214	7.89658e-06	-0.99026	1.20924e-06	-0.662254	1.09487e-06	NA	NA
TUBB2B	0.628318	1.09954e-05	1.12663	1.11658e-06	0.736861	0.0424348	NA	NA
ARRB1	-1.21937	1.12321e-12	-0.823788	0.00165449	-0.959157	2.56333e-08	NA	NA
DDX60	1.51271	4.70042e-18	2.9787	2.78828e-77	2.40611	0	NA	NA
FXYD2	-2.45479	2.11337e-33	-0.949467	0.000613498	-0.811665	0.00830006	NA	NA
NUSAP1	-0.947679	2.13021e-22	-1.04608	7.36651e-09	-0.913978	3.23541e-24	NA	NA
SMAD6	-1.0106	1.08692e-32	-1.05287	2.43629e-10	-0.592373	4.74132e-09	NA	NA
CYP1B1	1.68657	3.69778e-45	2.7641	3.30885e-53	0.884616	3.38104e-17	NA	NA
DUSP5	1.11535	7.35683e-21	1.65768	3.75667e-47	1.62224	5.32765e-112	NA	NA
STAT4	0.998866	8.39092e-08	1.89427	0.00150511	2.48321	1.5482e-07	NA	NA
MNS1	-1.08631	5.65077e-07	-2.03124	1.01833e-18	-1.12931	1.25373e-41	NA	NA
SEMA7A	1.88916	4.54157e-06	2.2893	1.07796e-73	1.386	3.03326e-110	NA	NA
INHBE	3.4935	2.49503e-39	4.81086	1.42624e-13	3.1751	4.66024e-06	NA	NA
MMAB	-0.867016	7.23395e-16	-1.61978	5.81133e-21	-1.29621	1.6866e-30	NA	NA
SERPINA10	-5.64961	0.000565459	6.96692	1.17228e-06	6.66987	3.59786e-09	NA	NA
ARRDC4	2.82524	2.45601e-16	2.26226	1.39022e-44	1.39758	5.16431e-48	NA	NA
PIF1	-1.44325	1.08657e-22	-1.69953	1.73784e-08	-1.23045	3.48358e-16	NA	NA
CYP1A1	2.07763	0.00280349	6.12692	1.56246e-205	4.41717	5.60059e-127	NA	NA
MAP1LC3B	1.03432	1.60045e-29	0.915466	3.11784e-13	0.749165	6.70131e-12	NA	NA
OSGIN1	-0.980036	5.79065e-12	0.869542	0.000766719	1.16325	3.28453e-10	NA	NA
KSR1	-0.658531	7.53638e-10	1.34929	1.27893e-05	3.21753	1.63718e-50	NA	NA
IMPA2	-0.915239	8.05482e-15	-1.27196	7.44661e-17	-1.04879	4.43043e-10	NA	NA
GATA6	1.18901	1.12387e-07	1.50085	7.61833e-31	0.779218	1.46272e-30	NA	NA
RAB40B	-1.14289	1.59184e-12	-0.823087	6.29793e-06	-1.14808	1.46025e-14	NA	NA
TBCD	-1.23238	4.21183e-44	-1.29795	1.52197e-17	-0.695524	1.43904e-19	NA	NA
SAMD1	-0.707521	2.30899e-09	-1.24827	1.72243e-16	-1.03935	7.07536e-20	NA	NA
DUS3L	-0.856824	2.5935e-11	-1.03052	3.99257e-05	0.643117	1.45202e-06	NA	NA
MMEL1	-0.925311	0.027672	-0.861916	0.0314955	-0.656027	0.012543	NA	NA
IL22RA1	-0.770283	0.00124857	1.36871	2.33477e-06	3.39085	4.15708e-27	NA	NA
BCL10	0.708506	1.46695e-06	1.16124	6.15336e-18	0.928287	8.05996e-28	NA	NA
CCN1	1.76371	1.14273e-35	1.68158	5.82808e-47	0.664841	5.67218e-15	NA	NA
ZNF697	1.17475	5.73021e-10	1.09968	1.5274e-05	1.85336	1.89058e-53	NA	NA
MPC2	-0.86236	8.48097e-16	-1.02438	6.29774e-12	-0.957093	2.27414e-39	NA	NA
ABL2	0.921698	9.85321e-18	1.38409	4.8357e-26	1.29026	1.18796e-41	NA	NA
TUFT1	1.23383	1.07279e-29	1.95293	3.71953e-56	0.800436	5.4279e-21	NA	NA
ADAMTSL4	0.61451	0.0144855	0.938301	0.00507608	1.38725	2.98654e-09	NA	NA
MCL1	0.703741	2.63904e-10	0.819516	8.35259e-15	1.05207	1.01129e-63	NA	NA
ANXA9	-0.947769	0.000146154	-1.52782	1.72894e-18	-1.49197	4.41556e-28	NA	NA
LYST	1.20712	1.52238e-11	1.03091	3.74423e-07	1.11257	9.36552e-16	NA	NA
GALM	-1.08106	4.54007e-21	-1.17117	1.24519e-10	-1.22575	5.56858e-13	NA	NA
MALL	-0.92602	4.9293e-21	-1.16169	5.08473e-17	-0.764442	1.26619e-19	NA	NA
ABCA12	-1.36232	1.06529e-06	1.14745	3.35386e-10	0.631577	0.00540348	NA	NA
RBMS3	2.28467	1.50543e-16	1.68829	0.0219071	3.13029	5.56077e-13	NA	NA
STAC	0.910545	1.73362e-07	-0.671574	0.00348946	-0.752667	3.15709e-08	NA	NA
TRPC1	1.11829	2.57487e-20	0.839288	0.0031293	-0.658943	0.000221106	NA	NA
LPP	0.910467	2.73354e-13	0.777056	1.96883e-08	-0.74132	2.00197e-33	NA	NA
ANK2	2.34433	3.8213e-40	1.24652	0.00404856	-1.06504	0.00131317	NA	NA
CCNA2	-1.08459	2.28037e-19	-0.936534	4.05954e-09	-0.657931	7.33007e-25	NA	NA
USP53	1.64584	8.33176e-56	1.18369	8.24644e-10	0.615149	1.26004e-15	NA	NA
IQGAP2	-0.947411	1.3117e-12	-0.768132	0.0263198	-1.82342	9.87902e-09	NA	NA
N4BP3	2.5452	5.01192e-23	1.33823	5.24964e-10	1.00773	1.00868e-13	NA	NA
PNRC1	0.930189	4.83207e-16	1.94889	7.20748e-38	1.50052	7.74978e-52	NA	NA
CREB5	1.68095	2.48311e-13	2.61546	2.34754e-63	3.53467	4.55496e-149	NA	NA
SHROOM2	0.808368	0.0335127	1.16044	1.29279e-13	1.82662	2.17168e-36	NA	NA
EBP	-1.59607	5.52829e-54	-1.49933	4.54206e-28	-1.03087	2.43122e-37	NA	NA
ZNF711	1.09702	1.43764e-11	0.62475	0.0290202	0.628632	4.10798e-10	NA	NA
NSDHL	-1.0176	5.41806e-25	-1.59922	1.27186e-36	-0.83268	2.39738e-21	NA	NA
ZNF185	1.21204	1.74238e-24	1.08095	4.38627e-16	-0.771536	2.6266e-09	NA	NA
CETN2	-0.763005	1.11799e-14	-1.21541	1.52234e-18	-1.21018	2.05086e-14	NA	NA
ALAD	-0.749099	1.23291e-10	-1.04694	7.98378e-09	-0.677471	3.7229e-07	NA	NA
ZEB1	0.882027	4.16018e-12	1.62298	1.12704e-10	1.24458	1.21627e-20	NA	NA
ANKRD1	1.61898	8.41615e-10	3.45513	3.68452e-66	1.3507	5.7296e-23	NA	NA
MKI67	-1.27245	1.10671e-47	-1.20046	7.65028e-20	-0.7737	1.21536e-20	NA	NA
ITPRIP	0.762692	1.239e-11	0.874402	0.00889664	0.88615	0.0256226	NA	NA
ZC3H12C	1.36417	4.50228e-28	2.07312	1.96129e-34	1.55381	1.02897e-42	NA	NA
TM7SF2	-1.03533	2.22202e-13	-1.70787	3.21067e-30	-1.29326	1.02396e-22	NA	NA
FOXO1	1.27704	2.8989e-12	1.70397	1.04222e-25	1.70443	6.51035e-55	NA	NA
IPMK	0.637441	0.0044847	0.704862	0.0213783	-0.621315	0.000114458	NA	NA
ASAP2	0.754367	5.70674e-15	1.01274	7.57294e-11	1.02545	4.03869e-68	NA	NA
AMN1	0.786041	0.000117468	1.12616	7.48842e-09	-0.710828	0.00123862	NA	NA
SPC25	-1.19021	1.06992e-19	-1.39796	3.42395e-23	-0.917136	2.49108e-24	NA	NA
ZNF773	0.958929	1.66269e-05	0.860679	0.000671901	0.740941	1.18404e-06	NA	NA
TRIM36	2.07592	4.2582e-13	1.40086	4.04182e-07	1.59281	5.21439e-15	NA	NA
ZFP36L2	-1.24666	2.05794e-28	1.05225	8.61983e-15	1.10671	6.66724e-37	NA	NA
CARHSP1	-0.678402	9.72719e-09	-0.744931	6.46471e-08	-0.931515	2.18778e-16	NA	NA
NR4A2	-1.50362	9.00356e-14	1.5705	3.38867e-10	2.15329	1.04431e-24	NA	NA
ADGRF4	0.814925	3.61823e-09	0.779847	3.22443e-06	0.971915	4.49016e-13	NA	NA
NRGN	-2.4812	8.98173e-19	-1.50437	0.000256244	-0.720471	0.0299954	NA	NA
C21orf91	0.877502	0.000913902	1.03604	0.000342005	1.00056	2.66415e-14	NA	NA
WNT7A	3.8174	0.036664	0.763237	1.10123e-05	-0.840561	0.00112299	NA	NA
CCDC174	0.649776	2.06879e-07	1.17907	3.47348e-10	1.01205	5.39873e-23	NA	NA
KLF10	0.782018	2.32078e-14	2.59042	6.56863e-87	0.838573	3.44188e-32	NA	NA
TTC39B	1.204	3.36975e-12	1.66028	1.94481e-16	1.37033	3.19556e-19	NA	NA
DBI	-1.47402	3.45278e-52	-1.48122	5.18495e-37	-1.03423	3.03511e-30	NA	NA
BACH1	1.44803	4.58066e-19	1.58429	3.78719e-21	1.10819	5.35809e-86	NA	NA
ANKRD9	-0.968075	2.23964e-17	-0.690485	7.19553e-05	-0.79804	8.51957e-16	NA	NA
SFXN2	-1.39807	2.62507e-10	-1.28425	3.88792e-08	-0.602636	1.86018e-05	NA	NA
FBXO43	-0.714966	6.64242e-05	-1.22498	0.00461391	-1.31496	0.00184036	NA	NA
UBE2L6	0.639273	1.80543e-07	2.47218	8.21287e-98	3.05066	0	NA	NA
ETS2	-1.30025	1.79059e-52	1.72544	1.84173e-58	2.07132	0	NA	NA
TMEM268	0.661069	1.19696e-05	1.00643	1.51987e-06	1.06815	1.02175e-11	NA	NA
PPP1R15B	0.727325	4.0839e-15	1.32056	4.96982e-21	0.976295	7.49069e-63	NA	NA
ZSCAN12	0.640111	0.00061328	1.03191	0.000455025	0.671951	0.000477956	NA	NA
LAD1	-0.78233	0.0167186	-0.86985	1.75771e-12	-0.670473	8.3716e-32	NA	NA
MORC3	0.845483	2.20483e-10	1.25614	1.5289e-11	0.611422	2.99606e-11	NA	NA
HK2	2.11105	1.60076e-10	0.729026	4.45735e-09	0.764643	4.57238e-59	NA	NA
ALDH4A1	-1.86114	2.51106e-44	-0.871202	4.34094e-07	-0.912201	2.70524e-13	NA	NA
TPPP3	-2.00501	1.17744e-09	-1.47334	7.93342e-16	-1.70605	2.76969e-07	NA	NA
ZNF222	0.61954	0.0421635	1.17258	2.47479e-05	1.51236	1.1805e-21	NA	NA
CPAMD8	2.42972	0.00013429	1.10202	0.0020426	0.709901	0.0187645	NA	NA
G6PD	-1.12361	5.01863e-25	-1.02822	6.96949e-10	-0.761376	5.87046e-39	NA	NA
LSS	-1.60005	7.22444e-55	-1.74193	4.67925e-39	-1.21728	3.30715e-63	NA	NA
BRSK1	0.880656	5.06105e-06	1.03857	0.0232618	0.972058	0.00551077	NA	NA
FDPS	-1.6734	1.94808e-74	-1.48378	3.39828e-34	-1.1814	2.03868e-69	NA	NA
FAM189B	-0.647802	8.56886e-09	-0.800906	2.35233e-06	-0.811965	2.42459e-06	NA	NA
FGFR4	-2.68995	3.72501e-141	-1.00983	3.21588e-13	-0.677575	5.08385e-43	NA	NA
TMEM143	-0.67133	0.000166396	-0.663082	0.0226824	-0.6297	0.0304947	NA	NA
ITGA5	1.32281	7.64541e-41	0.776539	2.07936e-07	1.19168	4.42963e-11	NA	NA
ASB16	-1.05585	0.00424494	-1.16297	0.00129308	-0.810284	0.00887079	NA	NA
FAM171A2	-1.48913	3.42217e-15	-0.972672	0.00155831	-1.39193	4.09863e-06	NA	NA
RACGAP1	-0.811959	2.86402e-21	-0.820707	1.02113e-10	-0.721851	2.7683e-34	NA	NA
ASRGL1	-1.0844	2.21193e-11	-0.871761	3.14738e-06	-0.642745	2.60246e-06	NA	NA
FGF19	2.97728	0.00313613	3.89037	4.00798e-19	4.34476	4.20213e-05	NA	NA
MYSM1	0.766354	9.0313e-09	0.761562	0.000406412	0.612543	3.97065e-16	NA	NA
GBP2	1.57226	1.40412e-20	1.30206	3.03035e-26	0.956936	1.59879e-27	NA	NA
GBP4	2.87188	1.81283e-06	4.37796	2.1856e-195	5.5983	0	NA	NA
KCNT2	1.37683	0.00302942	2.08116	2.51164e-05	1.51805	4.61669e-11	NA	NA
FLVCR1	-0.820685	4.62961e-11	-0.853112	1.12009e-06	-0.588873	3.14845e-06	NA	NA
ATF3	2.8414	4.83756e-58	4.9345	1.18774e-280	5.89365	0	NA	NA
PKDCC	-1.11728	2.1389e-14	-1.23854	1.40978e-05	-1.68454	1.02213e-05	NA	NA
TYW5	0.592133	7.25013e-05	0.883914	1.68985e-06	0.918467	7.24996e-20	NA	NA
CTSS	1.48569	3.83612e-42	0.829791	3.0565e-12	1.8878	2.11955e-135	NA	NA
PMVK	-0.637882	1.7021e-05	-1.12735	7.07179e-12	-0.920053	1.03861e-14	NA	NA
AZI2	0.831777	3.44817e-14	0.793833	1.7332e-05	0.652144	8.20982e-15	NA	NA
IFI16	1.34023	6.37185e-06	3.10134	8.8535e-124	3.12083	6.27538e-256	NA	NA
PPM1K	1.60754	3.05822e-06	2.15982	1.27773e-28	3.26981	2.7925e-247	NA	NA
TIPARP	2.41983	1.91385e-88	3.04718	9.96027e-169	2.60634	1.44985e-159	NA	NA
PTX3	3.64012	8.59206e-25	3.52858	1.71214e-60	4.23918	1.31376e-163	NA	NA
DTX3L	0.89948	8.58818e-18	2.51195	8.86994e-97	2.10089	0	NA	NA
SAP30	-1.01773	6.22781e-08	-1.3553	2.12765e-09	-0.766601	0.000844283	NA	NA
NPY1R	-2.00791	6.43482e-08	-1.00685	0.000386267	1.09434	0.00418044	NA	NA
IL15	1.05655	5.30485e-12	1.96594	3.17444e-16	1.61458	6.75963e-27	NA	NA
OTUD4	0.697409	6.69936e-11	1.01948	6.54391e-10	0.851444	9.28014e-36	NA	NA
ANKRD33B	0.92496	5.38042e-10	2.47924	4.66232e-47	2.47069	6.91394e-101	NA	NA
RICTOR	0.820454	1.1113e-08	1.86287	6.67282e-26	1.23429	1.90364e-43	NA	NA
CREBRF	1.88893	2.03902e-28	1.93835	2.38363e-22	1.26713	3.93674e-46	NA	NA
FBXL21P	0.795048	0.000135084	-1.00702	0.0174218	-1.20934	0.00226454	NA	NA
DLC1	1.12629	6.31116e-17	1.32293	3.76472e-21	0.706016	3.66125e-15	NA	NA
CDK5	-0.777105	2.06922e-08	-0.864546	1.84022e-07	-0.633202	1.70729e-05	NA	NA
GEM	0.704046	1.97751e-05	1.55117	8.44354e-11	1.9173	2.0775e-32	NA	NA
PDP1	1.40998	5.41755e-30	1.53905	1.63072e-20	0.595789	4.74164e-10	NA	NA
MYORG	-0.834862	4.46122e-09	-0.60225	0.000105491	-1.24021	1.03771e-25	NA	NA
ABCA1	2.0496	2.16429e-46	1.48775	0.00783001	0.949444	0.000432552	NA	NA
NFIL3	1.10938	4.26162e-16	0.8191	3.03468e-07	0.833185	9.02995e-09	NA	NA
WNK2	-1.18477	2.25651e-12	-0.642408	3.10979e-05	-1.07926	6.7241e-16	NA	NA
NDUFB6	-0.694636	2.70436e-08	-0.779625	7.16799e-09	-0.912223	1.39695e-18	NA	NA
OTUD1	0.902352	1.11971e-06	2.88043	2.11907e-43	4.61004	8.689e-234	NA	NA
INTS6L	1.24637	6.57769e-06	0.721172	0.000556672	1.01658	1.09865e-09	NA	NA
SLC16A9	1.92613	3.76977e-08	1.38215	0.00259087	3.5423	3.6853e-22	NA	NA
ZNF503	-0.913017	2.17907e-08	0.897114	6.16329e-08	2.52677	2.64124e-35	NA	NA
RET	-1.25659	0.0336869	2.66705	0.0272784	3.99094	4.76306e-06	NA	NA
NDRG2	-0.585873	0.00221448	-0.599703	0.0499792	-1.49165	2.89505e-10	NA	NA
ZNF219	-1.242	1.42865e-27	-0.712066	0.000606204	-0.711684	8.49252e-07	NA	NA
ARL5B	0.820631	1.08159e-07	1.69406	0.000111791	1.54446	3.74698e-42	NA	NA
GPT2	1.05623	2.83859e-13	1.09158	5.02796e-18	1.22629	5.42015e-81	NA	NA
RAB8B	0.817037	2.20983e-07	1.63442	1.26537e-19	1.07562	8.09932e-19	NA	NA
SERPINB7	2.9231	1.80938e-28	2.74534	7.258e-26	4.61226	0.0142714	NA	NA
ZMAT1	2.36184	1.26078e-09	1.68606	0.00256392	-0.617563	0.00753189	NA	NA
SLFN5	2.6313	1.50308e-125	2.77774	5.7102e-100	2.38313	1.13203e-145	NA	NA
NAV2	0.668814	2.27207e-10	2.39761	3.29404e-47	2.87722	9.60496e-94	NA	NA
PLK1	-1.31929	1.01096e-41	-1.45286	1.00042e-21	-0.941185	1.16741e-45	NA	NA
NKX3-1	1.38013	3.09363e-19	2.09975	9.78768e-20	3.23271	3.28424e-55	NA	NA
C15orf39	-0.685271	4.00012e-10	0.941835	1.03255e-09	0.804926	4.40401e-30	NA	NA
PRR15L	-2.45249	1.86321e-07	-1.30008	3.14951e-17	-0.591344	1.64819e-06	NA	NA
RRM1	-0.774926	8.65547e-19	-0.78447	1.90167e-11	-0.684243	1.61642e-29	NA	NA
JSRP1	-0.797007	7.1821e-10	-0.856126	9.09178e-05	-0.735059	3.54323e-11	NA	NA
MVD	-1.74503	2.66489e-58	-2.02457	1.18863e-42	-1.08701	8.15835e-45	NA	NA
ANGPTL4	2.30335	0.00223272	1.53391	7.44376e-11	2.17592	3.92904e-30	NA	NA
NDUFV1	-0.601792	6.01066e-10	-0.702661	1.95557e-05	-0.648466	1.13735e-25	NA	NA
ZNF597	0.66773	0.0116339	1.0088	0.000346152	0.779455	1.99915e-08	NA	NA
TRANK1	0.668256	4.78426e-06	3.28549	1.26428e-99	4.09393	0	NA	NA
PBK	-0.977227	1.78715e-21	-0.759805	1.86435e-07	-0.828792	2.3356e-12	NA	NA
NUDT16L1	-1.24781	1.0583e-13	-0.945913	1.3811e-07	-0.711623	2.35162e-08	NA	NA
NT5DC2	-1.5887	1.38411e-52	-1.62504	3.91145e-36	-1.17922	1.9554e-51	NA	NA
PCMTD1	0.888971	6.45485e-09	0.721901	0.000802436	-0.622867	6.69305e-10	NA	NA
FILIP1L	1.32778	0.0209506	1.58297	2.6556e-20	1.43809	3.2492e-29	NA	NA
DTYMK	-1.21814	2.61248e-30	-1.34965	2.31813e-18	-0.88117	1.5634e-27	NA	NA
POLR3D	0.647354	1.72948e-10	0.688982	7.80772e-07	0.775266	5.319e-25	NA	NA
CAVIN2	-0.914551	4.95007e-08	5.65763	2.06216e-06	4.23835	8.30625e-06	NA	NA
GSTM4	-0.755884	7.45529e-06	-0.717669	0.000842443	-0.642264	0.0223358	NA	NA
TMEM129	-0.655613	8.12666e-07	-1.19627	1.29222e-12	-0.622696	7.80695e-12	NA	NA
PCSK9	-2.05931	1.83854e-51	-1.72262	3.44648e-34	-1.25422	5.57416e-36	NA	NA
PTAFR	1.44893	0.00340508	2.95916	7.65457e-57	1.65715	0.0043888	NA	NA
NPR1	-1.56767	9.93034e-08	3.03159	2.86675e-06	4.04418	0.00211449	NA	NA
COL22A1	1.58457	1.01944e-10	0.774487	3.60019e-12	0.971225	3.63367e-17	NA	NA
ZEB2	1.28057	1.09135e-15	3.37488	1.08825e-10	6.69167	1.20434e-73	NA	NA
LRRC45	-2.057	4.61139e-57	-2.49774	8.74228e-31	-0.639131	7.30732e-11	NA	NA
TM4SF4	-2.37982	1.11926e-74	-2.51623	6.55816e-94	-1.19023	6.33567e-91	NA	NA
ADPRM	1.87243	2.22866e-38	1.75383	2.87873e-08	0.689384	0.00736668	NA	NA
METTL7B	-1.77785	3.2488e-26	-1.94017	3.61745e-26	-1.20426	1.07441e-18	NA	NA
SERPINB9	0.882238	3.34946e-11	2.38778	7.64943e-91	1.61383	2.15571e-76	NA	NA
ZNF296	-0.697621	0.0147285	0.798264	0.0144263	1.90325	9.41932e-25	NA	NA
GPR37	-0.738144	0.00379282	1.10372	4.31065e-10	0.777618	8.11713e-07	NA	NA
FOXN2	0.940921	1.03893e-09	1.61048	9.22e-12	0.601111	1.93468e-10	NA	NA
LSM3	-0.717265	5.46926e-10	-0.64475	3.31569e-06	-0.597711	1.20616e-09	NA	NA
TANC2	0.766777	8.19831e-11	0.642316	0.00666256	-0.654946	2.19688e-10	NA	NA
PDGFD	-0.905048	2.09111e-13	-2.02799	9.85337e-10	-2.15518	2.99804e-37	NA	NA
INSR	0.740325	1.53448e-05	0.784555	0.000125747	-0.762639	0.0101434	NA	NA
ATP6V0E2	-1.16979	1.23197e-28	-1.39449	2.31299e-15	-0.720719	1.03744e-08	NA	NA
NPTX1	-1.15271	7.05197e-35	2.09285	0.000414216	6.38057	2.20701e-16	NA	NA
PTGER4	-1.23897	0.00374521	2.48852	2.28473e-68	3.33007	0	NA	NA
CXXC5	-1.30782	5.73604e-25	-0.947971	1.193e-11	-0.766822	1.16453e-32	NA	NA
ZNF274	0.62308	6.7985e-06	1.1637	1.35676e-19	1.27209	8.82724e-60	NA	NA
FBXW10	-0.644537	0.00143718	1.96467	0.0353664	3.20579	1.52084e-14	NA	NA
ALG14	-0.607308	0.00539234	-0.814919	0.00261331	-1.31409	3.91396e-09	NA	NA
COPS9	-0.94615	2.78384e-11	-1.693	1.85829e-21	-0.724108	1.2075e-07	NA	NA
GTPBP2	0.939213	5.73696e-17	1.18752	2.0005e-25	0.988538	5.33928e-40	NA	NA
RASGRP1	1.20142	5.33284e-07	1.98409	3.72654e-28	0.937654	2.24784e-08	NA	NA
LRRC20	-0.709398	1.98012e-09	-0.812118	7.92298e-08	-1.12064	1.61506e-35	NA	NA
SSH3	-0.635567	5.59975e-08	-0.662304	3.99199e-05	-0.603655	2.52858e-11	NA	NA
PARP14	0.841046	2.30246e-19	2.92333	1.13073e-121	2.78554	0	NA	NA
ZBTB21	0.773477	1.33297e-09	1.53039	2.04664e-13	1.26498	8.03489e-41	NA	NA
TRIB1	0.597091	4.70458e-06	1.20403	5.77486e-24	1.02528	7.18338e-28	NA	NA
OLR1	2.31064	1.3431e-15	2.60149	0.0355155	3.47288	0.000713326	NA	NA
CHD2	0.704043	7.08636e-15	1.55755	1.41727e-44	1.36112	8.07116e-55	NA	NA
CNP	-0.911256	1.27865e-21	0.868184	6.47381e-14	1.21745	5.63371e-148	NA	NA
HAP1	-0.77269	0.00175855	1.32495	0.00187894	2.52702	2.1364e-15	NA	NA
CBX2	-0.94118	6.77629e-21	-0.661519	0.00436495	-0.629854	0.00139425	NA	NA
RGMB	0.588642	0.00130519	0.934508	3.99809e-09	1.19227	2.32057e-31	NA	NA
ZNHIT2	-1.22832	1.23291e-10	-0.62969	0.0115109	0.604843	1.26218e-06	NA	NA
DENND4A	0.889812	8.82064e-12	0.888755	1.98796e-07	0.677803	8.45854e-12	NA	NA
IL20RB	1.22845	2.68704e-07	1.02234	1.33372e-06	0.585896	1.5842e-05	NA	NA
NR1D2	1.63068	2.13201e-38	1.90876	1.70306e-22	0.710039	6.68704e-10	NA	NA
BTC	1.38464	7.4742e-09	0.684202	0.0185696	1.3504	1.16453e-32	NA	NA
FUT1	4.56382	6.29843e-12	2.75397	3.48503e-24	0.655288	0.0413895	NA	NA
UBE2C	-0.750792	7.3889e-14	-0.979348	9.58051e-14	-0.733213	3.33571e-23	NA	NA
DDIT3	2.35382	9.35565e-58	0.748762	5.79062e-06	1.50221	5.85562e-39	NA	NA
ANKS4B	-3.7869	1.25869e-17	-1.85685	1.14271e-06	-1.78535	4.12235e-05	NA	NA
MCTP1	1.32998	8.836e-19	1.0185	5.51765e-07	0.595471	1.68414e-05	NA	NA
LONRF3	0.869602	2.33776e-06	0.673737	0.0252706	0.787312	1.68345e-07	NA	NA
UCP2	-1.1889	1.05459e-32	-1.49863	1.03604e-13	-2.91717	9.41496e-11	NA	NA
FOSL1	1.62507	3.59269e-28	1.41689	8.57179e-21	1.24471	3.59855e-75	NA	NA
B3GNT5	1.2698	4.01935e-14	1.74461	7.89104e-27	1.23804	4.78654e-58	NA	NA
PXMP2	-0.747587	0.000148789	-1.67217	6.34842e-16	-0.624038	2.39229e-05	NA	NA
TYMSOS	-1.74833	4.10585e-22	-1.64296	3.46817e-08	-0.646257	0.00851723	NA	NA
SHMT1	-1.28385	1.39035e-34	-1.50642	1.79777e-27	-0.937342	2.02119e-27	NA	NA
RIMKLA	-0.709672	0.00599332	-1.56081	0.000373312	-1.264	0.00286101	NA	NA
ZFAS1	2.12821	1.52563e-69	0.92996	2.79271e-10	0.70239	2.46034e-20	NA	NA
CAVIN1	-1.08856	6.42414e-37	-0.636275	0.000318667	-0.798988	3.93746e-09	NA	NA
JUN	1.80032	8.70424e-37	2.41026	2.09341e-64	3.08694	9.42841e-239	NA	NA
ODF3B	0.711501	1.17593e-05	1.24999	1.24034e-09	2.14876	6.80473e-53	NA	NA
ZNF543	0.764048	0.00615096	1.37853	1.46161e-06	1.05857	8.3591e-12	NA	NA
CTXN1	-1.51317	1.44409e-08	-1.97186	6.18944e-16	-0.822333	0.00505534	NA	NA
ERN1	1.15322	1.66593e-26	1.66241	8.3992e-23	1.30841	9.01669e-25	NA	NA
ZHX2	0.935588	6.56915e-10	0.830768	6.15786e-09	1.02082	1.83625e-18	NA	NA
HMGN2P46	1.37165	0.00309235	2.35395	1.43722e-19	1.96446	5.01724e-10	NA	NA
VWA1	-1.08108	1.60664e-14	-1.424	1.21066e-16	-1.03833	6.72211e-11	NA	NA
SERTAD2	1.10015	1.47591e-15	1.6457	2.98892e-35	0.868067	3.15871e-12	NA	NA
FZD2	-0.681751	4.51487e-12	-0.932238	1.14823e-09	-0.754608	2.87497e-12	NA	NA
PCGF5	0.706868	4.68227e-07	1.07022	1.46807e-09	1.65282	3.68477e-65	NA	NA
OXTR	1.03024	4.99868e-07	1.02193	0.00205598	1.21676	1.14117e-06	NA	NA
DDX60L	1.18852	6.10906e-26	3.72483	1.85285e-153	2.95855	0	NA	NA
TNFSF15	-1.75605	5.52225e-14	1.62382	5.35185e-18	2.45712	5.68982e-119	NA	NA
ZBTB20	0.637684	0.00278293	2.13504	2.20404e-26	1.60014	1.07498e-45	NA	NA
SYNM	-1.19386	1.90619e-29	-0.924367	5.88513e-05	1.08125	6.46616e-06	NA	NA
AP1S2	0.610515	0.000105493	-0.766151	0.00114963	-0.599854	1.39018e-08	NA	NA
GLTPD2	-0.984011	0.0162	-2.0092	0.00119956	-1.70975	0.022852	NA	NA
KPNA2	-1.29182	2.81099e-62	-1.5255	3.09071e-45	-0.783933	8.66133e-32	NA	NA
ADI1	-1.00305	7.30923e-20	-1.3405	5.03311e-18	-0.83142	1.65577e-16	NA	NA
BRICD5	-1.18986	2.99168e-09	-1.12246	0.0003576	-0.66978	0.00290288	NA	NA
NAA38	-1.46137	3.74626e-34	-1.05953	6.14556e-08	-0.600615	1.57039e-06	NA	NA
NEB	-2.75702	4.72514e-22	-2.67623	2.60192e-73	-1.22482	6.42548e-57	NA	NA
DGCR6	-1.13461	0.000103878	-1.01852	0.00107013	-3.12764	0.0342009	NA	NA
IQGAP3	-0.833507	7.5473e-16	-0.675752	9.87654e-08	-1.18423	6.12516e-81	NA	NA
COA3	-0.831538	8.30888e-13	-0.968822	1.84016e-10	-1.06583	3.07592e-26	NA	NA
ST6GALNAC3	1.18427	0.00055469	0.952094	0.0380479	-2.40784	0.0429785	NA	NA
UQCR10	-0.769854	2.98195e-11	-0.896899	1.03141e-10	-0.725618	1.99234e-15	NA	NA
CSF1	0.871372	2.24188e-19	2.46769	3.09071e-45	3.3776	5.4846e-85	NA	NA
RBM43	1.01016	1.91617e-10	2.15955	1.29845e-22	0.939492	7.60694e-09	NA	NA
USP18	-0.875437	2.99715e-06	3.88701	1.48213e-167	4.3067	0	NA	NA
BRI3BP	-1.15941	2.56743e-25	-1.17781	8.88305e-22	-1.43933	1.36888e-121	NA	NA
FAM43A	0.625933	0.0136386	1.12659	0.00496062	2.11041	6.96392e-27	NA	NA
TNFAIP8L1	-0.858503	2.95474e-08	-1.16937	5.93944e-06	-1.7347	5.40631e-14	NA	NA
TLCD2	0.861534	5.93102e-08	0.842356	6.64174e-05	-0.950352	4.63998e-07	NA	NA
CXorf38	0.816576	3.25782e-11	1.19037	2.91996e-15	0.706476	2.22926e-17	NA	NA
ZNF529	0.853186	0.000464742	0.863346	0.00107315	0.7241	9.8496e-09	NA	NA
SAPCD2	-1.85155	1.12651e-59	-1.97448	6.79735e-32	-0.954269	3.57724e-46	NA	NA
ARHGAP30	1.00229	0.0254189	1.39881	9.53545e-07	0.944524	0.000172086	NA	NA
HYAL3	-0.918874	7.46109e-07	-1.13026	8.29879e-06	-0.852022	0.00109021	NA	NA
C11orf96	2.51567	0.0421541	2.86684	1.95105e-05	3.88401	1.2465e-12	NA	NA
COL4A1	0.717868	8.08754e-11	6.59386	1.23146e-05	5.14213	9.86049e-14	NA	NA
ZNF385C	0.944462	0.0128157	1.80353	8.43215e-17	2.17406	2.77858e-30	NA	NA
DHRS4L2	-0.652153	1.52507e-05	-0.730362	0.00830995	-0.638875	0.0105478	NA	NA
DNAH17	1.17603	1.1887e-12	1.25958	4.39679e-05	2.46275	5.34793e-31	NA	NA
LAMTOR4	-0.866095	3.39043e-10	-0.950866	8.96044e-07	-0.826534	2.50988e-08	NA	NA
LINC00910	0.702415	0.000272732	0.677546	0.00594375	1.54541	1.43135e-15	NA	NA
H1-0	1.27043	2.37073e-44	1.1661	4.43481e-29	1.91562	1.27305e-95	NA	NA
RASSF10	-0.950328	8.86152e-12	0.768573	0.000527673	0.868417	3.69544e-06	NA	NA
S100A4	-1.34759	3.64556e-08	-0.791485	1.41146e-07	-0.864865	0.000387735	NA	NA
ZNF140	0.679163	5.63033e-06	1.19715	8.3205e-12	0.936484	4.44888e-20	NA	NA
AFAP1	0.647832	1.32301e-09	0.924462	4.43149e-09	2.31972	3.889e-26	NA	NA
HRH1	1.28828	2.46695e-15	1.24355	9.78601e-08	1.56915	5.22699e-31	NA	NA
KPNA5	0.788139	0.00149155	1.07332	4.71244e-05	0.821989	1.33908e-09	NA	NA
CASP4	1.16412	7.58278e-10	0.811031	2.91907e-09	0.883706	1.14698e-34	NA	NA
ANXA4	-0.652843	1.27443e-06	-0.653128	1.46897e-10	-0.962318	2.61659e-80	NA	NA
LAGE3	-1.07385	6.64556e-15	-1.66377	3.68895e-14	-1.04902	7.00539e-11	NA	NA
PDGFA	1.23022	2.46519e-20	1.35437	5.15953e-12	2.64434	4.77743e-46	NA	NA
PDCD1LG2	2.91186	0.0116515	3.66684	0.00178227	5.31153	3.91029e-08	NA	NA
NMB	-0.703163	0.000471826	-0.933741	7.20439e-06	-0.615557	3.11069e-05	NA	NA
CD2AP	0.651887	1.003e-09	1.10488	6.46471e-08	0.827829	1.02897e-42	NA	NA
MIER1	0.652189	5.0377e-07	1.39669	6.8651e-13	0.628585	3.2948e-13	NA	NA
FLVCR1-DT	-1.25117	3.81231e-05	-0.853728	0.00431627	-0.783812	0.0215228	NA	NA
FAM169A	0.659097	1.44188e-05	0.844422	0.00892625	0.774773	5.98527e-20	NA	NA
PRC1	-0.917591	2.68592e-24	-0.786784	3.10126e-12	-0.705212	1.77906e-33	NA	NA
CCDC167	-0.653122	1.0381e-05	-0.923953	2.8715e-08	-1.18371	3.67982e-15	NA	NA
RNF5	-0.718923	1.18964e-07	-0.783439	4.78234e-09	-0.706745	1.43766e-11	NA	NA
MICB	-0.763624	1.07882e-05	-0.598852	6.53488e-08	0.77986	3.44834e-20	NA	NA
PSORS1C1	1.2324	0.00082129	1.26713	6.93485e-10	1.3132	1.49628e-17	NA	NA
PPP1R10	-0.724721	7.19964e-14	0.588952	1.19354e-05	1.19551	1.70962e-30	NA	NA
ZBTB10	0.919945	2.85075e-09	2.12274	1.41501e-31	1.0967	7.64247e-16	NA	NA
CFI	-1.9497	0.02297	-0.906359	1.37873e-05	-1.7076	2.12737e-13	NA	NA
EXOC3L4	-0.82584	0.0047231	1.62443	0.00527256	3.50956	2.081e-21	NA	NA
TMEM256	-0.716982	3.65858e-10	-1.08241	6.39485e-08	-1.10451	7.02428e-08	NA	NA
AP001042.1	-1.56316	1.50804e-12	1.66595	1.6181e-08	2.17404	5.16543e-41	NA	NA
ITPRIPL2	0.610753	1.06508e-09	0.718415	1.75966e-08	0.79654	7.1712e-24	NA	NA
CYS1	1.0449	1.13087e-06	-1.71599	2.405e-09	-2.29363	2.96444e-08	NA	NA
MT-TN	0.657968	7.88952e-06	1.46644	3.23312e-18	1.10609	9.66643e-38	NA	NA
STK38L	0.971594	1.66274e-18	1.017	1.53722e-09	0.978938	4.56931e-26	NA	NA
RTL8B	-0.600898	0.00178837	-0.737704	0.000539718	-1.49503	9.779e-05	NA	NA
ADAT3	-1.62001	4.53877e-07	-1.03484	0.00550918	1.15111	0.00309531	NA	NA
TREX1	-1.52753	1.36217e-09	1.37694	1.12832e-07	1.92427	3.77621e-23	NA	NA
EMP2	-1.15532	8.51406e-29	-1.13408	2.74322e-23	-1.28486	4.85848e-43	NA	NA
AMZ2P1	0.657022	1.26122e-05	0.644695	0.0355381	-0.806748	0.00788401	NA	NA
RPL39P5	0.979805	0.00026013	2.24109	8.82794e-35	1.03124	8.4109e-09	NA	NA
NEURL1B	-1.01718	1.59873e-07	0.973277	0.00629751	-2.7637	0.0224539	NA	NA
ARHGEF28	0.628459	8.00608e-12	1.28552	7.70543e-32	1.10114	9.73565e-61	NA	NA
FNIP1	0.759468	2.62586e-08	0.777072	0.000146722	0.703306	4.01424e-16	NA	NA
AL390719.1	2.25051	1.36106e-37	1.08652	1.35905e-11	0.727498	1.39443e-06	NA	NA
H2BC19P	-0.596502	0.0111018	0.960162	3.72293e-05	1.07301	3.89505e-10	NA	NA
PPP2R2A	0.771099	1.58272e-13	1.21907	2.80971e-25	0.979827	5.5504e-18	NA	NA
APOL6	1.40922	1.93517e-19	3.13513	5.5372e-122	3.62694	0	NA	NA
AC009226.1	1.8076	0.0179761	3.36728	0.00747478	3.04081	0.00324477	NA	NA
AP001469.1	-1.07085	0.00269009	-1.62676	0.00221361	-0.954371	0.0243179	NA	NA
EGFR-AS1	1.28268	3.85963e-08	1.24043	0.03637	0.788625	0.000683114	NA	NA
RUSC1-AS1	-1.69103	1.10662e-57	-1.35294	2.51075e-22	-1.0101	3.12922e-36	NA	NA
CFLAR-AS1	1.05924	6.76517e-09	1.64256	5.52596e-30	1.16461	1.20217e-18	NA	NA
AC016831.1	1.23735	0.00850546	1.84178	6.85528e-05	1.34401	2.56167e-12	NA	NA
SUGT1P1	1.19332	0.0181163	2.23922	0.0126593	2.99676	1.93135e-08	NA	NA
DANCR	-0.624012	0.00029285	-1.45085	1.41794e-14	-0.89084	4.23362e-08	NA	NA
SPAG5-AS1	-0.717689	1.38954e-07	-0.954329	1.34853e-06	-0.846978	2.61222e-13	NA	NA
AL391056.1	0.636087	0.000267083	1.46601	0.00692242	1.18796	0.0434987	NA	NA
DHFR	-1.47658	5.82099e-45	-0.9473	6.00177e-13	-1.17541	2.08346e-67	NA	NA
AL807752.2	-1.0551	0.0189247	-1.65368	0.00601832	-0.852193	0.00734126	NA	NA
NAMPTP1	0.986148	0.0158071	1.27366	0.00128737	0.904829	0.000751304	NA	NA
PET100	-0.674693	6.71935e-06	-0.728951	0.00410147	-0.889016	2.79055e-07	NA	NA
CNOT6LP1	3.3932	1.45094e-05	7.07998	5.6272e-07	5.79566	5.94209e-10	NA	NA
AL807752.3	-1.76891	5.9789e-14	-2.112	3.51238e-16	-0.869305	1.56247e-08	NA	NA
ZBED9	0.838562	0.000152244	0.947065	0.00706386	0.778659	2.71761e-06	NA	NA
IMPDH1P10	-0.654345	0.0280607	1.47837	1.54925e-13	1.79341	1.06749e-36	NA	NA
AL589935.1	2.11691	3.38803e-11	1.67635	1.43908e-06	1.1152	1.52286e-07	NA	NA
IDI2-AS1	-1.16574	1.83949e-11	-0.883288	9.63707e-06	-0.683733	5.34147e-06	NA	NA
AC007283.1	1.02845	0.00417218	1.7306	5.91971e-13	0.780951	0.0113362	NA	NA
AL133415.1	0.790197	3.77198e-14	-0.724053	8.63311e-09	-1.94659	8.57667e-106	NA	NA
KIAA0040	0.763948	0.00081801	1.25091	4.63359e-20	1.26044	1.09161e-58	NA	NA
EGOT	2.76553	0.000594589	3.3258	1.3516e-46	3.49541	2.20739e-36	NA	NA
VLDLR-AS1	1.98978	3.35946e-33	1.3545	1.49849e-05	0.603369	0.0212903	NA	NA
MTX1P1	-0.70313	0.000412611	-0.989123	0.00802091	-1.18422	0.03902	NA	NA
TMEM250	-0.750173	3.42468e-12	-1.02993	6.5247e-08	-0.672764	1.18195e-08	NA	NA
LINC00973	1.53507	4.35587e-18	1.56103	0.000719181	2.61421	2.43339e-06	NA	NA
LINC00886	1.06879	3.80283e-06	1.60328	1.78705e-16	0.959956	2.4857e-05	NA	NA
NDUFB2-AS1	-1.46786	4.93255e-11	-1.37363	9.76639e-09	-0.69088	0.00656619	NA	NA
HOGA1	-0.891158	7.19293e-05	-2.0277	5.65919e-12	-2.04872	6.1917e-14	NA	NA
AC096536.2	-3.14828	8.33164e-21	-1.73552	6.37852e-15	-1.2953	1.43119e-20	NA	NA
HLA-DMB	-2.86575	1.7993e-43	-0.649411	4.77492e-06	1.44271	1.77045e-43	NA	NA
TMEM141	-0.705324	5.64778e-06	-1.15017	1.17289e-12	-0.681216	1.81831e-11	NA	NA
AC134772.1	-0.698679	1.89922e-08	-1.2223	2.11938e-13	-0.918085	3.01546e-08	NA	NA
H2AZ1-DT	-0.96741	0.0108694	-0.712422	0.000243081	-0.950848	1.54794e-15	NA	NA
SOCS2-AS1	0.997782	2.98134e-05	2.74533	0.0116503	3.17014	0.00428432	NA	NA
CARS1-AS1	1.10715	6.38661e-11	1.24385	4.67313e-07	0.630355	0.00262411	NA	NA
AC005329.1	-0.899557	1.12288e-05	-0.870314	0.00253132	-0.750236	0.000589513	NA	NA
LUCAT1	1.4157	4.20311e-05	2.89465	2.16268e-12	4.17294	7.44252e-23	NA	NA
LINC02742	1.87068	0.00224568	1.98731	0.000618606	1.2863	0.00035438	NA	NA
AF117829.1	0.877844	5.24321e-06	1.83224	4.09428e-24	1.90622	3.30334e-48	NA	NA
ZNF674	1.24885	8.61524e-08	1.02181	0.00696564	0.666437	0.000639033	NA	NA
AC090192.2	0.700722	0.00125618	1.54024	0.0185622	2.30317	0.0249749	NA	NA
MIR3142HG	2.35477	1.05008e-05	1.79199	6.13302e-29	1.9731	4.76946e-07	NA	NA
AC107959.3	2.47161	1.45874e-16	2.77301	2.86404e-38	3.34154	6.52692e-62	NA	NA
AC108002.1	-2.41363	3.76135e-08	-2.46756	5.64024e-05	-0.625889	0.0224342	NA	NA
TNFRSF10A-AS1	1.13502	0.00427603	1.29837	0.00104775	1.14664	5.5819e-07	NA	NA
AC003991.2	-0.737226	0.00347961	-0.677626	0.00406991	-1.57869	5.42175e-08	NA	NA
CASC19	0.935809	5.19394e-05	2.32111	5.10472e-43	1.71782	4.51627e-84	NA	NA
SLC22A18AS	-1.25731	3.35904e-09	-1.32165	2.00298e-06	-1.19131	2.80586e-07	NA	NA
NAV2-AS1	1.08483	2.91532e-05	1.80761	4.06038e-06	2.14834	4.50989e-18	NA	NA
AC136475.2	-1.13289	0.0157408	2.5938	0.0497945	3.15473	0.013605	NA	NA
AP003064.1	-1.06668	0.0048846	-0.847883	0.0180802	-0.624657	0.0306218	NA	NA
FXYD6-FXYD2	-2.41018	2.30493e-28	-1.04259	0.00104001	-1.01689	0.0117653	NA	NA
AP001107.9	-0.908949	0.00418253	-0.670669	0.0452959	-0.586003	0.0160811	NA	NA
AC027277.1	-1.01173	7.6812e-06	-1.09495	3.8204e-06	-1.40128	2.82417e-06	NA	NA
CTSO	1.21	1.25164e-06	1.12014	5.24904e-09	0.587856	0.000944302	NA	NA
AC069234.2	-0.675612	9.58143e-08	-1.00499	1.57116e-09	-1.61377	1.34817e-53	NA	NA
LINC01619	2.22897	2.24106e-06	1.48067	0.0075201	0.980467	0.00349422	NA	NA
AC004551.1	-0.955589	0.00300315	3.0112	1.34061e-66	3.24507	7.30457e-239	NA	NA
AC009779.4	-0.71637	1.75782e-08	-1.02894	4.07758e-09	-0.772221	1.62045e-07	NA	NA
AC005726.1	-1.43862	4.0889e-20	-1.25726	4.21878e-06	-0.701324	1.78051e-05	NA	NA
PRC1-AS1	-0.933418	2.83251e-21	-0.820147	5.23136e-09	-0.701081	5.86755e-24	NA	NA
BUB1B-PAK6	-0.788825	0.00192814	-0.961874	0.034299	-0.900716	0.00235629	NA	NA
AC025580.2	1.84722	0.00155565	2.19798	4.70521e-15	2.77033	1.55437e-18	NA	NA
AL136295.3	-0.621993	0.0100559	-0.845013	0.0138485	-1.06233	7.39698e-06	NA	NA
NR4A1AS	-2.58721	1.94794e-28	1.33403	0.000198878	1.79029	2.26215e-08	NA	NA
AC009133.2	-0.826394	8.51723e-10	-0.979013	8.11773e-05	-0.888319	1.70121e-08	NA	NA
AC093010.2	0.685692	0.00174433	1.8997	2.16215e-16	1.40206	1.08989e-27	NA	NA
KDM7A-DT	1.48399	7.14138e-08	1.72027	0.000203947	1.43353	0.00169049	NA	NA
AC133550.2	0.674571	0.00396901	0.94796	0.000276177	0.603572	0.0253053	NA	NA
SNAI3-AS1	-1.0817	0.000128595	-0.963296	0.00194078	-0.963267	0.000953667	NA	NA
AC012321.1	0.633767	0.0111054	0.950283	0.00186374	0.70905	0.000383842	NA	NA
ADPGK-AS1	-1.66696	1.27039e-07	-1.35505	0.00159237	0.60966	0.0239349	NA	NA
AC008870.3	-1.33762	6.73987e-12	-1.26134	2.91309e-05	-0.841014	0.000124867	NA	NA
AC009065.8	-1.7417	1.3931e-08	-1.86585	1.69204e-08	-0.626473	0.0219426	NA	NA
AC114947.2	-0.960777	2.89596e-10	-0.775097	0.00062722	-0.74223	4.20785e-11	NA	NA
AC099518.5	1.0671	5.83412e-08	0.794292	0.000585863	0.670079	7.01288e-05	NA	NA
TXNIP	5.53249	9.06286e-36	3.35987	3.69937e-233	2.38863	0	NA	NA
AC016888.1	-2.31849	1.48836e-11	-1.92126	2.734e-15	-0.657872	0.00196373	NA	NA
ZNF285	0.797968	0.000652482	0.969125	0.00115367	-0.833169	1.03961e-05	NA	NA
AC010733.1	1.05074	2.19051e-07	1.69375	3.43289e-10	1.32679	1.40842e-20	NA	NA
AC010327.4	-0.960905	0.0179554	-1.55788	0.000471264	-2.04052	7.34641e-05	NA	NA
AC004264.1	0.731972	0.000144315	1.67707	2.13308e-21	0.995279	1.56435e-09	NA	NA
MAGIX	-1.76803	4.09233e-05	-0.846295	0.00478949	-0.740191	0.00029269	NA	NA
PLA2G4C-AS1	2.08385	0.00553777	2.55214	0.0465839	5.1979	7.52795e-08	NA	NA
AL136164.2	1.16598	0.00287891	1.10798	0.0148171	0.859444	0.000289081	NA	NA
POC1B-AS1	-1.0124	0.00082129	-0.816756	0.0129552	-0.610457	0.00269878	NA	NA
AC009549.1	2.16903	0.0208492	3.73398	8.24496e-05	2.09407	0.000480478	NA	NA
CCL5	2.87989	1.82553e-79	5.0665	3.11589e-175	9.32935	6.8587e-165	NA	NA
AL136131.3	1.98597	2.1339e-12	1.67268	7.46421e-19	0.759292	2.41846e-06	NA	NA
CASC15	1.17729	5.21373e-10	1.4159	2.24242e-06	1.02745	1.68606e-05	NA	NA
AL645608.7	-1.87165	0.000790564	1.42398	0.00496224	2.7455	7.67857e-14	NA	NA
U62317.1	4.52539	0.00545023	3.58891	3.41789e-24	4.42114	1.46087e-14	NA	NA
ADIRF-AS1	0.755363	0.00145868	1.9671	9.06807e-07	2.82867	1.23925e-12	NA	NA
AL355987.3	-0.793851	1.58774e-06	-1.09964	1.58078e-09	-0.820929	6.93643e-07	NA	NA
AL365203.2	-0.726451	0.000461626	-0.755176	0.00160587	-0.949695	4.70048e-08	NA	NA
NBPF26	0.841547	0.026056	0.804077	0.0043596	0.952603	2.02259e-10	NA	NA
AL645608.8	0.950529	0.0357757	1.24849	3.83e-05	1.18879	5.20251e-06	NA	NA
AL049766.1	1.96182	2.75999e-57	0.884238	2.55774e-07	0.699582	2.66249e-07	NA	NA
TYW1B	-0.738073	0.00378237	1.16744	0.0388127	0.708018	0.0215385	NA	NA
Z98752.3	-1.47888	0.00221733	-1.656	0.00019311	-0.776451	0.00201276	NA	NA
P3R3URF-PIK3R3	-2.9978	0.000147271	1.01849	0.0249415	1.94175	2.13041e-54	NA	NA
AP000769.5	0.695963	0.0176925	1.45184	3.15257e-05	0.696557	0.0231532	NA	NA
ACACA	-0.635271	4.57799e-09	-0.890012	1.22213e-16	-1.11034	1.26831e-142	NA	NA
AL031587.5	1.02722	0.000213368	0.663152	0.00721907	-0.844957	0.000406172	NA	NA
AC008522.1	0.84335	0.00106838	0.996614	4.00529e-07	1.08041	1.39804e-14	NA	NA
AC013394.1	0.928936	1.08646e-12	1.00461	2.12794e-07	1.04834	9.23633e-39	NA	NA
AC136469.2	-1.14537	1.18107e-05	-0.912601	8.01168e-05	-0.770375	0.00370196	NA	NA
AC135050.7	-0.695354	0.000253117	-1.18398	6.09928e-08	-0.977581	5.19766e-05	NA	NA
THRIL	-1.15797	7.48483e-09	-1.03217	1.47111e-06	-1.25807	8.32307e-28	NA	NA
AC009133.6	-1.12714	8.39292e-17	-1.33093	1.41446e-15	-0.601654	1.13011e-08	NA	NA
TGFB2-OT1	1.30941	6.17353e-09	1.22504	2.03453e-05	-1.7187	0.000131813	NA	NA
TMEM265	1.88885	1.32934e-09	1.12932	9.40538e-08	1.07714	2.7852e-13	NA	NA
AC079781.5	2.83661	1.77531e-101	2.5404	2.43974e-73	1.38475	1.49802e-28	NA	NA
AP000812.5	-0.588467	0.000131477	-1.08063	4.15153e-05	-0.840804	3.7195e-05	NA	NA
AC087721.2	-0.870156	1.89775e-19	-1.02257	5.07082e-09	-0.877388	1.07038e-24	NA	NA
AC020663.5	-0.780975	0.000569152	-1.00252	0.000953536	-0.749845	0.00093085	NA	NA
AC106820.6	-1.43853	0.00161659	-1.48851	0.0138172	-0.932825	0.0496074	NA	NA
AHRR	-0.600964	0.0006383	3.18275	0.00161447	2.71933	1.63856e-06	NA	NA
AF196969.1	-1.57336	6.93098e-42	-1.5318	1.50403e-24	-0.941128	1.19038e-11	NA	NA
AC131944.1	-0.929284	2.45333e-06	-1.34409	1.78109e-21	-0.698711	3.04064e-08	NA	NA
AC096536.3	-2.09174	1.8892e-16	-1.39468	1.19058e-10	-1.17228	1.26507e-24	NA	NA
AC004882.4	-1.15854	5.57373e-13	-0.801857	1.12417e-07	-0.651208	2.40258e-05	NA	NA
AP000942.5	1.79321	0.000592269	1.38602	0.0219106	2.31299	5.1653e-28	NA	NA
AL133318.1	1.10784	0.00330067	1.74437	2.62021e-05	1.77941	2.73051e-13	NA	NA

## Sheet: SARS-COV_gene_set
external_gene_name	log2FoldChange_SARS_Calu3_MOI0.3	padj_SARS_Calu3_MOI0.3	log2FoldChange_SARS_MRC5_MOI3	padj_SARS_MRC5_MOI3
THSD7A	2.31467	2.35184e-94	1.30409	0.0057736
TRAPPC6A	-1.17643	5.20693e-08	-0.720376	0.00372021
REV3L	1.35089	5.90472e-51	0.672553	0.00141999
IKZF2	1.33637	2.65716e-36	0.744397	0.0093613
HDAC9	1.41628	5.71584e-122	0.709726	0.0239245
CYBA	-0.732261	1.22452e-21	-0.602821	0.000464744
NEDD4	2.07919	2.3124e-144	0.697704	0.0052951
HMMR	-0.789077	1.30948e-14	0.731881	5.31738e-06
FRYL	1.14375	2.0042e-49	0.627249	3.01044e-06
MBNL3	-0.871082	7.36986e-09	0.735856	0.0209205
CXCL2	3.55008	2.23065e-75	-2.45332	0.00644542
HSD17B2	-1.40615	0.00174753	-1.82366	2.51108e-12
TRPM7	0.730565	6.8128e-38	0.600837	0.00751201
SUCO	0.813985	2.72065e-59	0.595007	0.00405822
IL11	3.47376	3.46542e-19	-0.881825	0.0475216
DICER1	0.960997	4.12614e-46	0.58741	0.00213899
ANKRD12	1.15204	1.68503e-36	0.926169	0.000193497
RBBP8	0.689772	1.67266e-27	0.653159	4.31918e-05
NFAT5	1.4546	2.68796e-66	0.648022	0.00307906
IL7	1.33565	0.000200622	0.903991	0.0108146
SNX16	1.59056	2.25624e-16	0.635533	0.0377964
CA9	-3.25247	0.000680878	-0.6249	0.0239794
CCL2	3.85314	1.31439e-55	-0.760892	9.67089e-08
AREG	0.791571	1.564e-39	-2.3632	0.0437029
NCAPG	-0.665359	1.8008e-16	0.728637	2.50391e-07
CHORDC1	0.793188	6.7303e-30	0.655788	0.000937072
PDE4D	0.977387	4.38933e-06	-1.15912	0.000747074
XRN1	1.93619	5.99067e-106	0.619906	0.00191859
INO80D	1.34978	1.57415e-23	0.595392	0.00787112
KYNU	0.757256	3.48323e-15	-1.03556	0.0471477
BLZF1	0.86742	1.05997e-25	0.683741	0.00274234
NEK2	-0.77189	1.24871e-18	0.586327	0.00092324
CENPF	-0.88805	3.82091e-35	1.25159	1.8285e-16
TENT4B	1.15841	5.66449e-40	0.59996	0.00661164
PIK3CA	0.700083	3.43825e-11	0.665541	0.00260702
INHBA	2.75835	4.43952e-74	0.620089	0.0021206
NR4A1	1.13203	1.0187e-10	-0.790204	0.0144397
IL1B	2.09396	4.21553e-07	-3.28585	0.0053395
DLGAP5	-0.68951	2.1105e-07	0.821719	5.73756e-11
ZNF484	1.01247	1.41684e-07	0.689494	0.00101209
LIF	0.987794	1.76059e-83	-0.71566	6.24464e-14
PODXL	0.818306	5.76407e-05	0.843731	1.49036e-05
TOP2A	-0.831321	1.57884e-92	0.804791	3.19319e-08
EPSTI1	3.63629	4.29185e-122	-0.651848	0.00390209
RNF128	-0.695844	4.8053e-21	0.743283	0.00829546
LRRCC1	-0.618037	0.00339633	0.811342	0.00199254
LCA5	0.902605	3.28612e-12	0.711911	0.00109051
USP15	0.683689	6.59303e-22	0.654675	0.00214501
CEP350	1.1879	6.80857e-49	0.697456	4.34189e-05
DOCK10	0.924678	0.000262484	0.762875	2.56712e-08
IL6	4.95558	1.19029e-113	-1.09338	1.78821e-17
ZFP37	1.07315	0.00480467	0.660367	0.0203066
PIM1	1.77845	7.69244e-69	-0.602253	7.09881e-06
DDX60	2.44892	1.62237e-239	0.624654	0.0142665
CYP1B1	1.39837	3.91606e-49	-0.651052	0.0358216
RASGEF1B	2.09974	1.6288e-108	-1.06515	0.0421831
KIF21A	0.718138	3.78404e-21	0.761151	0.00397461
KSR1	2.83376	2.64045e-23	-0.709781	0.000169718
SECTM1	3.01502	6.25538e-28	-0.633864	0.00092324
IFITM3	2.29265	1.67931e-69	-0.702488	0.000151049
PIGK	-0.764035	1.6025e-12	0.633782	0.00101209
NUF2	-0.617673	2.37876e-06	0.80082	1.97653e-08
ANP32E	-0.630455	1.61465e-12	0.655694	0.00335221
LYST	1.97097	2.57476e-65	0.612726	0.000631198
GULP1	0.777774	4.70896e-26	1.00821	0.0329145
BDP1	0.73924	1.72988e-32	1.03744	2.80737e-05
TBC1D32	0.851612	0.000170745	0.642742	0.00372466
SHROOM2	1.26534	8.397e-16	-0.622243	0.0490514
ZNF711	0.691517	3.32817e-08	0.66852	0.00490802
ZEB1	1.36312	9.33314e-15	0.688661	0.00802626
SREK1	0.726006	3.13906e-16	0.640851	0.00935499
CHD1	0.871459	7.13241e-14	0.824545	9.0313e-05
C21orf91	0.986706	2.88551e-09	0.765108	0.0191958
MIER3	0.595605	6.92031e-06	0.706453	0.0091272
FAM126B	0.637602	2.1496e-12	0.723842	0.0053395
RAPGEF6	0.703297	7.19712e-14	0.595403	0.00251245
MORC3	0.787027	9.83297e-08	0.629374	0.00121684
C1R	0.939494	3.81956e-05	-0.608892	7.72904e-09
ABCG1	3.64853	7.03134e-06	-1.17981	0.000310161
MYSM1	0.752208	1.85896e-18	0.812476	0.00115427
NEXN	0.900804	0.00375416	0.61449	0.0253083
KBTBD8	1.15332	3.2814e-10	0.884641	0.00313188
ADAMTS9	0.668959	5.68855e-26	-0.893007	0.00159322
CXCL3	2.28658	4.16482e-81	-2.24183	0.00682681
CXCL1	1.7462	6.92686e-76	-5.5431	0.00449566
SPRY1	0.677538	6.09604e-05	-0.763394	0.00569558
LMBRD2	-0.706553	2.66487e-08	0.724761	0.00674057
NIPBL	0.873466	6.1523e-40	0.783676	1.55027e-05
RICTOR	1.50144	1.46857e-69	0.89805	0.000737883
CCDC186	0.886296	3.71354e-17	0.783374	0.00490573
ARL5B	1.18179	3.56961e-20	0.659632	0.026069
PRTG	0.928472	4.14529e-07	0.627243	0.0117453
C15orf48	1.33119	4.89263e-16	-1.43501	6.11475e-05
PBK	-0.771111	3.14732e-12	0.653747	0.000433308
BDKRB2	4.09218	5.8718e-09	-0.769185	1.81173e-07
TET2	1.46757	1.38264e-52	0.603498	0.000665955
VAMP5	0.957162	0.0277138	-0.673464	0.00266806
COMMD8	-0.604345	0.00641306	0.671243	0.027344
CXCL8	2.04304	5.11551e-145	-4.39063	0.00614545
DPY19L2P2	0.813403	0.00854179	0.612884	0.0286852
FOXN2	0.894947	4.13925e-14	1.01406	0.000828525
HAS2	1.33915	7.05174e-08	0.879947	6.64409e-08
PDE7B	2.37019	0.0499463	-0.842296	0.00502929
JMJD1C	1.59135	6.91096e-91	0.777459	0.0025154
ISG20	3.63035	0	-0.797468	0.00597951
COPS9	-0.715739	1.39263e-08	-0.608257	0.00157219
LRRN3	5.01038	2.24613e-11	0.688515	0.0081814
LIG4	0.998675	1.94391e-05	0.800545	0.00137864
RESF1	0.881151	8.31803e-26	0.768277	0.000357824
CEP135	0.716159	4.35742e-06	0.851396	1.90459e-05
ZNF654	0.758902	3.6641e-08	0.633249	0.00644634
CHD9	0.745411	7.46986e-22	0.867857	6.41064e-05
SAMD9L	3.26418	0	0.888618	0.000961613
SUZ12	0.613828	7.23099e-06	0.648191	0.00353697
ELMOD2	-0.819277	1.66448e-05	0.607264	0.0182564
NRIP1	0.599959	4.22208e-10	0.689289	0.00620776
PCGF5	1.22573	2.52515e-20	0.65833	0.0297114
YOD1	0.893511	2.30157e-28	0.610159	0.0279378
ZNF678	0.612022	0.000271259	0.867707	0.0112075
PLAG1	0.767215	1.00114e-07	0.592313	0.0184266
ZBTB20	1.89878	6.77773e-34	0.599271	0.0174979
NEB	-1.02841	4.99815e-14	0.802244	0.0342757
KIAA2026	0.611814	5.57636e-09	0.641933	0.000341129
PCDH9	0.954204	0.000376222	0.656307	0.0001716
PDE4B	3.06805	2.28189e-11	-0.755289	0.0231756
DRD1	3.60365	2.48507e-06	0.644791	0.00344915
SOCS1	2.78828	2.79471e-17	-0.807532	0.000733171
IFITM1	3.24308	3.57545e-145	-0.779789	8.07431e-07
ZNF267	1.26305	5.33157e-48	0.780317	0.0099514
SPIN4	-0.606552	0.000591809	0.747606	0.00603906
ZNF292	1.76083	2.18485e-59	0.808576	0.00117274
EEF1A1P5	-0.644552	0.000452095	-0.758692	2.59154e-10
LCOR	0.614751	1.34406e-07	0.668936	0.00540132
ZNF107	1.0681	1.40763e-13	0.933585	6.73652e-06
SULT1A1	-0.810105	0.0130597	-0.700407	0.00380657
KPNA5	0.84731	6.47647e-07	0.66626	0.0425094
ZNF441	2.06785	2.41035e-26	0.840545	4.36078e-05
PELI1	1.95249	3.33279e-73	0.589952	0.0075163
MIER1	0.928891	2.19775e-28	0.663385	0.011528
ARHGAP11A	-0.642885	1.81843e-06	0.807162	1.30755e-07
SAMD9	2.20714	1.53917e-229	1.18093	1.00321e-06
HLA-H	1.23395	1.59661e-37	-0.589511	0.000751971
MT-TR	1.20351	2.82117e-05	0.85717	0.00201316
ZNF254	0.67321	5.49682e-06	0.728846	0.010206
RPLP0P6	-0.681525	0.0174878	-0.895078	9.20804e-05
CEBPD	1.05832	6.05725e-14	-0.74423	0.000540212
AF230666.1	0.784084	3.81956e-05	0.586872	0.000833809
AC063976.2	1.51277	0.0481715	0.661835	0.0332529
MIR137HG	1.86165	0.00167934	0.779655	0.000191814
AC078883.2	-0.595207	0.00442169	0.936311	0.00221717
ANKRD18B	0.729842	0.00144076	0.603953	0.00218503
AL645929.1	1.24781	6.78458e-20	-0.739684	0.0161235
HLA-K	4.06121	8.36428e-72	-0.820069	0.000131018
LINC00702	2.99154	0.000180689	0.782712	0.00991511
AC007743.1	0.960867	0.00013998	0.680343	0.0138779
AL138789.1	-0.748096	0.0062255	0.982402	7.09881e-06
MIR155HG	4.61558	3.11056e-70	0.86453	0.0184295
BCYRN1	1.0782	1.44699e-07	1.50578	3.12087e-09
AL138828.1	4.63326	6.61557e-08	-0.848614	0.0189919
LINC00973	2.46002	0.000173815	0.760045	0.000507732
AL158847.1	-0.636638	0.0280047	-0.626212	0.0023209
CFB	1.31143	1.58478e-42	-0.598031	0.0204883
AC114956.2	0.839287	0.0316543	0.639931	0.0278019
HMGB1P3	2.04688	3.79424e-13	0.663882	0.039478
AC005476.2	-3.23217	0.0241601	-0.750186	0.0212432
NR4A1AS	1.30528	0.00852657	-0.770099	0.0247195
AC006058.1	-0.711153	0.0283246	0.612723	0.021258
AC008914.1	0.643626	2.55303e-08	0.77912	0.00233603
AP001011.2	1.37588	0.00105102	1.06957	0.00532565
AC015688.4	2.28298	1.08436e-40	-0.613829	0.00701391
AC015688.6	3.71003	0.00243998	-0.816656	0.000128159
AC010733.1	2.58323	7.5615e-66	0.593028	0.0397395
AC011511.5	2.25655	4.53237e-51	-0.599705	0.0463783
AC008695.1	0.809989	6.33782e-15	0.632746	3.55564e-06
RN7SL2	0.751886	1.44928e-06	-2.64676	0.00397428
SIK1B	0.888924	3.83661e-08	-0.755956	1.65815e-05
RN7SL1	0.661087	2.06729e-09	-2.23604	0.0163105
MIR6891	2.42082	1.25569e-25	-0.898552	0.000808167
RN7SL3	0.958442	1.12925e-15	-1.70131	0.00822769
AC090114.3	1.8731	1.31907e-09	0.600891	0.00676745
AL627171.4	0.746109	6.23692e-07	-2.58525	0.00466877
NOTCH2NLC	1.15367	0.0234078	0.839196	0.0143187

## Sheet: MERS-COV_gene_set
external_gene_name	log2FoldChange_MERS_Calu3_MOI4	padj_MERS_Calu3_MOI4	log2FoldChange_MERS_Calu3_MOI2	padj_MERS_Calu3_MOI2	log2FoldChange_MERS_MRC5_MOI3	padj_MERS_MRC5_MOI3
STPG1	0.898741	2.70309e-11	1.02822	1.64892e-19	0.645631	3.8172e-08
BAD	-2.55787	6.40762e-46	-0.654927	0.000607098	-0.755881	1.72311e-05
REX1BD	-2.93035	8.28976e-50	-1.02312	5.55203e-08	-1.0263	7.77065e-14
CX3CL1	2.13831	0.000446438	4.82775	1.1532e-16	0.922548	0.0183727
PNPLA4	-1.40671	3.37989e-13	-0.838129	4.49279e-08	-0.66138	0.000102467
TRAPPC6A	-4.08666	4.0445e-64	-2.06478	4.46672e-27	-1.00108	8.02043e-05
SCN4A	4.79281	0.00105253	3.81399	0.0441748	2.71033	0.00175897
MYLIP	2.2367	1.38625e-26	0.718116	0.000443831	1.20369	1.67718e-24
MGST1	-2.39984	2.28567e-270	-1.88298	8.27786e-184	-0.886211	5.16188e-09
CRY1	1.75786	8.66456e-58	1.2007	6.02724e-38	0.80411	7.20235e-26
SLC6A13	6.53231	2.08538e-12	3.23388	0.000428356	3.54068	2.55547e-10
ZNF200	1.97998	1.05639e-37	1.49729	4.82927e-30	0.636405	8.17437e-07
NME1-NME2	-2.54331	3.04299e-235	-1.23681	3.27054e-67	-0.595212	5.84408e-12
QPCTL	-5.08494	4.5827e-90	-2.45346	4.09574e-41	-0.765622	3.27454e-12
DNASE1L1	-1.4168	3.04211e-46	-0.970654	4.89012e-28	-0.635995	2.53224e-06
HEBP1	-2.45849	2.63616e-22	-1.39965	5.17454e-17	-0.625937	0.00014588
MDH1	-1.76693	4.72699e-52	-1.96344	1.04934e-134	-0.614215	6.4981e-17
ERP44	-1.79105	3.42321e-19	-1.20787	6.9639e-40	-0.651358	1.47761e-11
SNAPC1	1.35298	1.6241e-17	0.86455	2.30934e-26	0.741086	0.0064182
ABCC2	2.83406	7.34501e-14	1.73	3.08266e-09	1.82162	1.24219e-13
TYMP	0.674056	0.00502315	1.59814	6.62139e-13	-0.637441	0.0186992
CD44	-2.55406	0	-1.53048	3.7528e-198	-0.601879	1.47874e-10
TMSB10	-6.02469	0	-3.65056	0	-0.942018	1.11316e-15
GABARAPL2	-1.64905	6.97751e-38	-1.50997	1.28627e-62	-0.59036	1.51388e-06
TG	6.56985	1.21163e-08	3.90406	0.00103197	2.8939	3.14046e-19
HDAC9	3.69877	0	2.00715	1.76399e-268	1.79055	9.87487e-19
PER3	1.29845	6.40378e-08	1.21053	3.59144e-19	0.728015	2.00656e-05
POLQ	1.07462	8.26966e-13	0.617133	4.005e-13	0.665118	0.0101277
CYBA	-5.87989	0	-2.55805	5.32017e-190	-0.967357	1.80709e-34
FSTL4	8.70606	2.89795e-12	8.03594	4.46492e-10	2.63876	7.18933e-10
PHPT1	-2.56173	9.88983e-55	-0.712092	3.38349e-07	-0.769232	1.66312e-07
USP36	2.30889	7.60947e-287	2.38483	1.9138e-295	0.893375	1.66482e-21
KMT2C	2.1951	7.79002e-144	1.43492	6.9205e-96	0.65094	4.65292e-06
MSH4	5.63755	7.06894e-11	3.94581	0.000939195	2.65781	0.00037048
GDI2	-1.53668	1.72241e-104	-1.65477	2.01685e-208	-0.679136	3.83754e-12
MXD1	1.6609	1.92968e-38	1.39512	8.6083e-39	0.72882	1.71008e-13
RPL18	-3.64662	0	-1.67738	9.23352e-145	-0.811484	8.37333e-09
ISOC2	-3.96779	3.38178e-109	-1.3445	9.85104e-24	-0.690547	1.66044e-09
ATP2C2	-1.44241	4.52423e-29	-0.596515	4.01455e-09	0.667003	0.00417952
DDX20	2.0986	2.3339e-54	1.5699	2.13533e-66	0.598939	1.54336e-07
NTHL1	-4.26351	3.7439e-82	-1.65512	4.10294e-19	-0.623085	3.74943e-07
OAT	-2.71861	1.00599e-31	-2.99763	3.13615e-138	-0.682763	3.03023e-22
NDUFB4	-3.73213	1.63675e-140	-2.0024	8.29382e-79	-0.69581	9.67543e-13
SPEN	1.49656	2.1767e-87	1.6114	1.81598e-110	0.730635	7.15729e-16
COL17A1	2.31861	4.75192e-09	0.934351	0.0346984	1.01351	0.0389218
PYGM	6.00332	1.63274e-27	2.93378	2.00952e-12	2.0432	7.1009e-06
TGFBR3	-0.70716	0.0291564	-1.14184	3.35507e-09	-0.629173	1.30163e-07
EPHA8	6.8259	4.89597e-06	4.36884	0.0361604	6.06346	4.244e-05
RPL31	-2.50607	1.72348e-145	-1.56656	4.00921e-121	-0.800088	1.33039e-06
CYBRD1	-2.56731	0.0222706	-1.89351	5.18294e-05	-0.646839	8.84842e-08
TFRC	-1.63117	1.09864e-111	-0.788016	5.30517e-36	-0.640819	9.28131e-14
NFATC3	1.50634	1.0548e-40	0.89566	1.557e-32	1.10663	9.79362e-12
NUAK1	1.52851	1.40123e-21	1.10644	7.84478e-14	1.42072	1.2155e-34
LMAN1	-2.34144	6.33084e-166	-2.25495	3.0523e-275	-0.861388	8.92053e-05
ZZEF1	1.7509	2.03632e-114	1.43788	2.42429e-66	0.642505	5.51769e-08
MYDGF	-2.56374	1.27033e-137	-1.35063	7.16761e-29	-0.599676	2.49734e-10
KCNQ2	4.97127	1.26497e-06	5.75553	0.00027191	5.25524	0.00121237
PLXNA2	-1.94188	4.10445e-28	-0.662013	1.06519e-07	0.666156	0.00123741
GPATCH1	0.637729	5.63782e-05	0.845714	1.01034e-17	0.803195	4.79559e-12
SP140	2.02145	6.30296e-17	0.829553	3.02496e-05	0.663754	0.0365822
CDC14A	2.0952	3.38755e-20	0.886645	8.70421e-10	1.60162	9.85972e-30
SENP1	1.72184	8.77224e-33	0.854403	3.58128e-20	0.603937	7.49311e-07
CHRNA3	-1.12141	0.00547248	-0.851938	0.00621904	2.86524	1.25996e-07
IMPG2	4.46736	2.85154e-08	1.18689	0.0195822	0.939544	0.0472961
FYB1	1.66271	2.11823e-09	0.600598	0.000135153	4.84229	0.00787032
CYLD	2.85773	5.41663e-170	0.8623	1.41619e-27	0.586199	2.29413e-07
ZNF324	1.13562	3.3022e-23	1.63045	4.15134e-38	0.731872	2.9501e-09
ZNF416	1.86541	5.87908e-15	1.60739	5.50527e-21	0.589088	4.98251e-05
ZNF264	2.00063	2.18761e-31	1.00266	3.5048e-16	0.819628	1.31939e-11
RPS5	-4.08563	0	-1.95099	1.2928e-120	-0.793597	8.35182e-09
GSTP1	-4.42712	0	-2.29702	2.65669e-196	-0.844122	8.53443e-21
SCAMP1	-1.7096	9.41108e-35	-1.62564	7.78288e-102	-0.614051	0.0148739
OVGP1	3.46024	1.02843e-20	1.26763	0.00231731	1.25429	6.56929e-10
MAP3K4	1.81944	5.02016e-58	0.952745	3.79469e-36	0.592733	1.6089e-06
TTC39A	0.877957	1.36302e-11	0.670016	1.58806e-08	1.85108	2.29488e-15
LAT2	1.80965	4.04791e-08	1.61554	0.000398309	1.79924	7.93835e-16
PPP1R15A	4.37694	0	3.56677	0	1.17035	1.26738e-19
ZNF343	1.73109	7.268e-14	1.61586	1.19534e-32	0.633643	7.25137e-08
DYNLL1	-3.15257	3.1188e-279	-1.85494	2.66891e-220	-0.634668	1.22171e-12
TMEM230	-1.85264	1.82959e-59	-1.35708	1.49954e-69	-0.654681	1.99528e-13
BLVRB	-3.25774	9.11222e-152	-1.7761	4.8307e-55	-0.782569	8.45506e-12
YPEL3	-3.11273	1.8136e-13	-2.39726	2.048e-29	-0.719237	9.53984e-07
ZFHX4	1.26757	0.000101586	1.39802	1.13756e-19	0.747118	8.72189e-10
PHGDH	-3.63302	5.42824e-292	-1.49056	5.12436e-71	-0.609026	1.28504e-07
MAP3K1	2.90383	1.75106e-239	1.61258	2.95652e-109	0.774674	9.85048e-14
HIVEP1	2.02763	1.16453e-34	1.73011	6.3362e-73	0.648624	0.000614278
SYDE2	1.34923	2.18964e-08	1.44247	1.52555e-29	0.91851	1.85789e-10
OCEL1	-3.74443	1.90682e-28	-1.10618	1.90038e-06	-0.624684	0.000108873
KCNK6	-3.53344	6.80475e-16	-2.12548	6.03255e-20	-0.660756	4.84726e-09
SETD1A	1.00386	1.8632e-48	1.18258	1.7093e-55	0.637482	3.3839e-09
ATP5F1D	-4.60236	7.81998e-118	-1.29181	2.41042e-26	-1.03085	3.124e-13
NDUFB7	-3.89613	5.47854e-138	-1.34501	1.16561e-26	-0.691631	1.19367e-09
DDTL	-4.13448	6.92983e-54	-2.27299	4.94819e-31	-1.13711	2.31122e-12
DDT	-4.11695	2.27072e-55	-2.3534	3.67192e-29	-1.10064	1.44278e-11
LGALS1	-3.82669	2.06903e-199	-1.94791	3.71196e-62	-0.668994	1.49233e-10
GCAT	-2.40537	2.1686e-86	-0.859117	2.26411e-11	-0.655115	1.32515e-05
TIMP3	-2.39334	1.7997e-11	-0.898057	1.45207e-08	-0.585227	2.67481e-05
RASL10A	5.43231	5.98463e-17	4.81883	7.42992e-10	3.65151	2.18617e-06
TSPO	-3.97551	0	-1.71455	2.71371e-70	-0.976215	9.00414e-14
TNRC6B	1.33417	1.93407e-48	0.847698	2.23531e-30	0.65251	1.1542e-10
RBX1	-2.09408	1.26847e-41	-1.91668	9.3222e-53	-0.600695	3.04547e-08
VCPKMT	2.57956	2.30394e-41	2.26973	7.32154e-49	0.641529	3.6593e-05
PSMA3	-0.650132	8.56768e-08	-1.23805	2.84606e-55	-0.616061	6.5386e-05
PROCR	-3.73618	8.95292e-16	-1.97169	2.78315e-22	-0.595334	8.85926e-10
ADNP	0.778057	2.55381e-31	0.693944	4.7839e-42	0.672628	7.25732e-12
TUBB1	2.65528	5.76246e-07	1.53886	0.0123956	1.51474	2.66576e-07
COL20A1	6.9816	1.60283e-07	6.95158	4.44452e-07	3.74433	0.000105874
GMEB2	1.37812	9.84522e-76	1.62559	1.28191e-120	0.637223	6.54402e-16
MYLK2	5.0575	3.32291e-25	1.59373	0.00741899	1.2653	0.00178823
MYL9	-3.88814	1.08872e-14	-2.76221	1.17204e-16	-0.809431	1.02131e-13
CST3	-2.90725	1.37213e-65	-1.26851	1.04789e-25	-0.64512	1.37461e-10
ADNP2	1.21701	8.82839e-33	0.748398	4.05457e-18	0.70382	3.52505e-08
SMAD7	4.32401	5.21019e-230	2.06438	5.02496e-70	1.05489	7.73586e-05
PGRMC1	-2.60251	8.186e-129	-2.80908	1.64116e-293	-0.650004	2.76523e-16
PGK1	-3.31844	0	-2.58416	0	-0.600367	5.08884e-10
TIMP1	-3.43283	2.31617e-142	-1.2825	1.42622e-46	-0.744024	1.55659e-18
KLF5	1.03005	2.31082e-75	0.768983	1.56719e-50	1.17137	2.04021e-16
INTS6	2.0944	1.02819e-61	1.63691	7.59928e-101	0.614825	4.30983e-07
NME3	-3.98243	1.55992e-95	-1.28335	6.03115e-11	-0.934616	8.1234e-09
COTL1	-3.16387	0	-1.34443	6.86141e-81	-0.605232	1.77377e-12
ANTKMT	-2.65323	1.36103e-26	-0.916277	6.8674e-05	-0.879319	7.78316e-05
PYCARD	-2.27608	8.24743e-15	-1.04302	0.00188274	-0.854665	3.08549e-07
EMC2	-0.855008	0.000877235	-0.808075	1.66383e-15	-0.633993	0.0298656
BNIP3L	-2.58451	3.78648e-50	-2.90939	9.20399e-268	-0.953176	5.32277e-06
TULP2	7.97248	1.74858e-09	4.36202	0.038838	2.33405	1.07997e-08
RELB	1.72718	1.58092e-45	2.93031	3.19663e-126	0.691216	0.0016843
AMH	2.62194	5.20272e-11	1.78121	4.35871e-08	1.06929	0.000365734
EPHX3	3.26071	0.00371477	2.75835	0.0256369	4.0556	1.55831e-07
SLC1A5	-2.85415	7.11031e-171	-0.787552	2.94872e-28	-0.616585	2.15088e-12
RPS19	-3.30785	0	-1.56905	3.12412e-78	-0.793291	5.79967e-07
RABAC1	-3.58097	2.21749e-122	-1.60122	1.37152e-26	-1.12323	7.35048e-10
WDR83OS	-2.66169	4.53206e-15	-1.07464	1.03355e-08	-0.618103	5.73456e-08
ETHE1	-3.54923	7.70234e-51	-1.56156	7.23254e-14	-0.823289	1.37912e-08
CBLL1	1.15298	2.33597e-31	1.35539	9.82762e-108	0.639707	3.6961e-11
CAV1	-0.789611	1.1437e-17	-1.63847	6.75786e-143	-0.634699	1.19049e-07
HOXA3	1.15795	1.68661e-05	0.817734	7.672e-07	0.933061	0.000149792
CHCHD2	-3.60771	0	-2.29475	3.68033e-245	-1.06665	8.36876e-14
USP42	0.594047	1.67296e-06	1.0111	7.84464e-37	0.695398	1.51223e-09
SERPINE1	4.42348	6.71417e-15	3.98859	4.86036e-08	0.677377	0.000753954
ZNHIT1	-2.96965	8.68551e-130	-1.21294	1.9115e-29	-0.866406	1.32781e-11
CLDN15	2.71308	3.79069e-43	2.10587	5.11144e-25	0.9744	1.83593e-16
SEC61B	-1.96052	7.84676e-48	-0.993371	3.62022e-16	-0.787987	1.46191e-14
PTGR1	-2.10994	7.27353e-16	-1.8739	1.44742e-36	-0.656797	3.51733e-11
GLIS3	2.4259	1.69571e-212	1.50842	1.55543e-152	0.677265	5.46372e-08
NPDC1	-2.88629	2.59324e-60	-1.06067	2.79885e-14	-0.722269	3.83757e-10
GATA3	1.40977	4.04845e-13	2.1583	8.90616e-73	1.63118	4.51499e-08
DNMBP	2.38017	3.853e-197	0.861954	4.88955e-40	0.788905	5.29663e-16
CUBN	8.28107	1.16028e-14	3.64151	1.38515e-09	1.61511	3.70774e-07
SPOCK2	-0.928443	0.00012317	-1.4832	1.75381e-20	4.15907	8.48195e-15
CPEB3	1.88819	7.77367e-09	1.17	2.23698e-09	2.13269	7.56928e-24
DNAJC12	4.12331	1.08683e-09	1.82638	0.00344118	-1.05362	0.00776917
CYP2C18	-0.704384	0.00600944	-0.637862	2.01679e-05	4.25972	0.0310122
RPL19	-2.78959	0	-1.56978	2.62564e-32	-0.653618	1.37398e-06
MYH3	4.19259	9.77854e-23	2.07166	7.11401e-09	1.90865	1.21253e-23
PHF12	1.19	1.82901e-58	0.752173	6.57488e-31	0.596947	3.84555e-11
RPL34	-2.23241	4.24141e-81	-1.3744	2.00052e-81	-0.645654	2.38671e-05
SOD3	-4.37957	8.79715e-33	-2.75658	5.19433e-66	-0.8623	1.48149e-06
CHORDC1	-1.09152	5.94271e-14	-0.762465	6.21451e-21	1.22158	3.19658e-09
CD5	7.66579	1.42872e-08	4.82412	0.0022466	1.93775	0.0375336
MDK	-1.48549	1.34229e-15	-1.12921	1.31859e-16	-0.635037	2.77215e-12
NDUFS8	-3.49279	1.74313e-234	-1.23967	4.47078e-28	-0.58906	7.16026e-09
PRDM4	3.18888	1.52802e-255	1.57542	3.62286e-100	0.841496	6.04259e-16
CSRNP2	2.32415	5.3743e-71	1.28316	3.06794e-36	0.702182	1.36683e-11
ATP5F1B	-3.5465	0	-2.40042	7.41496e-261	-0.658499	1.15755e-14
KRT18	-4.07855	0	-1.51438	2.43854e-143	-0.622522	0.00160067
PPM1H	1.19041	2.65581e-38	0.856369	1.18423e-32	1.59017	3.76061e-13
SLC6A12	6.4436	4.85019e-12	3.86004	0.00121293	4.9177	4.41063e-15
AKAP3	3.60263	1.76717e-13	1.36624	0.00976287	1.18417	0.0495482
MANSC1	-1.63803	2.76313e-45	-1.27546	4.14963e-85	-0.767657	4.17016e-08
DUSP16	3.05551	1.33868e-288	1.79048	8.89819e-152	0.950198	1.3001e-14
GAPDH	-3.87552	0	-2.10153	2.52339e-56	-0.613867	1.58077e-17
ING4	-1.95417	2.42901e-11	-1.84345	1.33374e-18	-0.688135	5.5637e-12
C12orf57	-2.41806	7.48791e-37	-1.34245	1.4769e-14	-0.700194	3.67511e-10
PTPN6	-1.42727	1.97047e-19	-0.826967	3.34991e-13	2.51263	1.07845e-05
COX6A1	-4.24326	1.60721e-194	-2.50624	3.99536e-131	-0.800786	6.4981e-17
AL021546.1	-3.85083	1.11074e-201	-1.71315	6.32929e-27	-0.745115	2.19733e-16
RSPH4A	4.60455	3.34666e-06	2.42911	0.0130369	3.25121	2.8722e-22
NEDD9	0.68448	1.35884e-15	0.845181	1.22517e-35	0.617633	0.0169185
GABRR2	4.11002	7.72592e-09	1.88796	0.00679009	1.56322	0.000394576
TPD52L1	-0.91689	3.12925e-07	-0.722822	3.20906e-11	-0.961962	0.0151649
ALDH5A1	-1.47712	2.59083e-09	-1.21423	1.50421e-26	-0.903155	0.00684123
RPS12	-1.40197	5.84287e-65	-0.872839	4.58236e-47	-0.654994	1.07825e-05
LAMA4	-1.26017	4.97262e-50	-0.925111	1.78762e-46	-0.841182	1.47207e-23
TENT5A	1.82395	1.5992e-22	1.0277	2.44028e-21	1.03877	2.06429e-26
WWC1	1.65467	1.04144e-202	1.09248	1.69038e-93	0.589561	5.51638e-08
CPEB4	2.05199	1.28769e-63	1.07405	5.08448e-43	0.809551	2.60202e-06
HGD	-1.29828	2.10371e-18	-0.588501	3.75348e-06	2.42524	0.000132849
AMOTL2	1.01762	4.09611e-55	1.48011	2.27819e-112	0.822712	1.39759e-29
FAM162A	-3.29134	8.86131e-47	-2.31506	3.50411e-117	-0.78956	1.32286e-09
RPL24	-2.55033	0	-1.27737	4.87986e-101	-0.660101	8.96206e-07
CSPG5	-1.57033	4.01923e-11	-0.59771	4.06424e-05	1.90385	0.0161948
KLHL18	1.00133	3.59027e-18	1.80691	8.54348e-91	0.593844	5.45781e-08
PLSCR4	-1.36801	0.00352143	-1.50886	2.24726e-12	-0.655354	0.00633439
ABHD14B	-3.93921	2.9114e-98	-2.08995	6.74332e-83	-0.743456	1.57178e-11
KLHL24	-0.719248	0.00820451	-2.19378	2.03641e-57	-0.971542	5.9785e-08
TNNC1	-3.26183	1.86064e-13	-2.09284	2.61212e-18	-0.828029	0.0468264
INO80D	1.88322	3.88336e-35	1.0802	6.35379e-33	0.649871	0.0111964
SF3B6	-2.13783	4.91783e-60	-1.69552	8.3269e-87	-0.67484	1.99713e-06
TP53I3	-0.838617	0.00170495	-0.975944	5.08706e-06	-0.605948	9.06701e-07
DNAJC27	2.95411	2.32855e-43	2.19229	2.08895e-49	0.714564	1.00803e-08
EFEMP1	-1.28218	8.66196e-14	-1.57287	2.50871e-36	-0.892013	7.09431e-26
IGFBP2	-3.19641	2.71918e-07	-1.00363	0.0264427	-0.753202	0.0188752
HSPE1	-2.08702	1.14057e-44	-1.63711	4.16805e-123	0.750833	5.82517e-24
CACYBP	-1.32722	2.9449e-72	-1.23586	6.36548e-75	0.738402	2.32288e-19
CHD5	5.51667	1.16873e-15	3.95319	8.96081e-06	3.255	2.67998e-21
QSOX1	-2.61357	0	-1.29253	2.4982e-79	-0.640359	5.031e-05
CAPZA1	-0.750556	2.15682e-07	-1.22221	1.62474e-82	-0.684008	0.000795908
FBXO2	-2.34874	8.77489e-12	-1.63943	2.33266e-07	-1.01132	0.00280648
SMG7	1.32386	1.64274e-125	1.20497	7.02462e-115	0.661877	8.61125e-09
PLA2G4A	-1.44535	1.42711e-08	-1.23871	2.10523e-19	-0.799363	0.0283956
GADD45A	2.32442	3.67072e-117	2.83507	5.37196e-279	1.03822	1.87237e-06
ZBTB17	1.94025	4.08294e-75	1.72442	3.31357e-46	0.637627	1.77947e-15
BMP8B	-1.87027	2.45192e-16	-1.45868	2.42135e-23	1.32507	0.008013
ETV3	1.23988	5.24978e-21	1.2083	2.92068e-43	0.595805	2.06366e-09
SLC2A1	-1.56483	1.73967e-101	-0.664743	3.92044e-26	-0.713438	2.81977e-15
PTCH2	4.52531	1.99288e-12	3.11505	1.65977e-05	1.30691	7.47228e-08
PRDX1	-4.33326	0	-3.41952	0	-0.762109	6.52794e-16
PRDX6	-3.82467	0	-2.12015	1.29834e-259	-0.89809	7.21041e-10
SERPINC1	6.73498	5.21978e-06	5.04099	0.00517899	3.6273	1.28125e-18
RCOR3	2.1051	4.83748e-49	1.34579	8.97976e-66	0.653717	9.16471e-06
CTSD	-2.67639	2.07091e-270	-1.40865	1.28374e-89	-0.597934	1.47436e-16
SLC8A2	7.90642	2.89515e-09	7.69732	4.26668e-09	4.62612	3.41218e-10
TNFAIP3	4.29799	0	5.03339	0	2.22108	2.44824e-91
ALDH8A1	4.79148	8.46563e-07	3.48063	0.00487021	2.47167	2.43356e-06
CCN2	-2.52092	6.33782e-142	-1.68031	1.80485e-117	-0.831447	6.90364e-18
VAMP8	-1.79186	2.10628e-36	-1.2795	9.72598e-36	-0.783679	0.0425827
MYL12B	-1.80564	9.11541e-196	-1.40092	8.07938e-173	-0.589333	0.000140329
RARRES1	-3.57593	1.30377e-159	-2.77381	5.73475e-277	-0.895663	0.000775245
NDUFB3	-1.24509	5.00986e-10	-1.60337	4.38755e-63	-0.627558	6.94117e-09
ONECUT2	-1.61911	7.72107e-101	-0.764872	6.12926e-46	1.33711	0.0401595
IFI27L2	-2.21918	7.90775e-12	-1.33156	0.0001006	-0.766646	2.36479e-10
GPR75	1.9041	2.83316e-07	1.49045	2.25264e-06	1.04981	1.14672e-05
ATAD2B	2.2919	3.4542e-45	1.36118	3.75713e-40	0.600635	0.00163925
YPEL5	-0.859106	0.00130025	-1.50478	1.40155e-26	-0.707454	2.72389e-06
CNNM1	-0.653384	0.00442882	0.599203	4.55517e-06	0.84383	0.0068964
KANSL1	2.70169	5.19233e-272	1.32741	7.84267e-112	0.826336	5.99781e-22
DUSP1	4.03103	0	3.93722	0	1.03358	3.02638e-22
TP53AIP1	4.94049	1.92242e-09	3.16868	0.00487473	3.64106	0.0312557
ENY2	-2.73364	4.62642e-17	-1.84544	4.96503e-51	-0.596772	2.54436e-07
EPC1	3.17597	8.46993e-95	1.64573	1.22921e-93	1.00786	2.27608e-24
EGR1	2.44501	3.34386e-173	2.05428	7.8746e-203	0.718088	4.31827e-11
PPP3CC	1.71414	2.5846e-23	1.29658	8.95245e-24	0.643098	1.19209e-08
TENT4B	1.92279	3.11493e-41	1.00623	1.58089e-47	1.55754	1.54481e-47
ZNF211	2.83158	3.21847e-53	1.60867	1.94369e-26	0.792521	1.23524e-15
GHSR	6.47539	2.0174e-08	6.26182	2.31407e-05	6.25331	3.14252e-05
ZSCAN20	2.16206	7.16098e-23	1.47358	3.26567e-18	0.778378	4.12567e-09
LRIF1	1.36687	7.01348e-24	1.30355	2.22943e-62	0.985182	1.49263e-07
SEPTIN7	-0.608623	6.3072e-12	-1.32838	1.8252e-98	-0.643234	0.0460053
PHF24	6.73941	6.86174e-06	3.9236	0.0341265	4.82132	1.50747e-16
MED13L	2.12141	1.01058e-99	1.09705	6.7543e-69	0.736111	5.65149e-19
BHLHE41	1.78589	1.1423e-48	0.854562	1.58833e-31	1.12544	1.02076e-11
MMP19	1.8217	0.000547651	1.69997	1.50995e-05	0.633162	2.06608e-10
MXD4	-2.78561	4.34925e-32	-1.71971	1.18146e-23	-0.673269	1.01142e-18
PARD6B	1.7292	1.91901e-53	1.48407	6.77053e-77	1.08706	0.0227023
ATP5F1E	-2.10352	3.86487e-61	-1.60852	1.16059e-134	-0.770132	9.00014e-08
PPP4R1L	2.90506	1.65225e-125	1.92035	1.93134e-66	0.632191	1.29056e-10
BCAS4	-2.09354	2.7246e-33	-0.895837	6.38418e-10	-0.635842	0.000118689
BTN2A3P	1.56481	2.23913e-07	0.840518	0.00197549	0.721186	2.08165e-05
RPS10	-2.66983	8.67804e-201	-1.40726	1.75219e-30	-0.604629	1.67895e-05
SPDEF	-2.43626	0.000634585	-3.54337	5.91971e-11	2.26426	0.0415397
RREB1	0.81209	2.39302e-20	0.857289	1.82709e-26	0.633426	3.97288e-13
SSUH2	5.06694	3.35653e-10	4.48631	0.000673273	3.77212	4.86943e-24
NDUFA1	-2.23131	9.25266e-19	-2.0871	2.86423e-59	-0.785059	4.57283e-10
PPDPF	-3.32506	0	-0.844013	9.18384e-25	-0.857682	4.39471e-06
ALKBH7	-3.9329	4.81238e-70	-1.39141	2.59274e-11	-1.0856	3.61857e-07
C3	-2.57011	1.15173e-58	1.20304	3.83921e-13	1.26966	0.000137453
FOSB	3.2947	1.70883e-70	3.06907	8.28135e-96	0.732037	0.0112498
FLRT3	3.6763	5.47608e-42	2.0545	2.10934e-39	0.772964	0.000312253
ZNF436	3.47416	9.6551e-142	1.86839	8.25846e-63	0.846317	2.3548e-12
MMP24	-0.674523	4.68301e-08	0.665711	1.31426e-12	-0.633045	9.89182e-06
ROMO1	-3.06706	2.42865e-77	-1.64305	1.96707e-35	-0.883712	4.21682e-09
FAM83C	8.6021	1.73166e-11	6.2085	2.6005e-05	5.27111	4.96436e-07
PLAGL2	1.20884	8.66324e-64	1.37116	8.40246e-104	0.793329	3.57476e-13
MMP24OS	-2.11134	5.88561e-67	-1.12241	1.69502e-31	-0.660027	1.43629e-06
COX6B1	-3.38611	7.80355e-154	-1.57776	9.86935e-110	-0.729384	1.27325e-08
NR1D1	2.13428	1.99926e-144	1.85512	1.84105e-131	1.46466	2.71187e-31
IPPK	1.24091	2.08811e-16	1.34937	9.99059e-25	0.818668	1.50591e-13
ZNF484	2.94855	2.07225e-20	1.71126	6.80329e-27	0.702131	0.00780904
COX7C	-3.23727	1.49481e-204	-2.28811	8.53364e-242	-0.728593	6.74455e-07
BEST3	1.48202	0.0162286	2.12705	1.31707e-07	2.74235	2.33303e-07
TAS2R5	4.00716	3.69158e-08	1.84032	0.00753105	1.38578	0.00381813
TICAM1	-0.657482	2.03591e-07	1.09709	1.48215e-27	0.790863	1.15275e-12
EMC6	-2.18558	3.24363e-30	-1.25557	1.46777e-12	-0.857629	2.80843e-10
TNFRSF19	-1.29461	1.60572e-23	-1.09574	5.02661e-24	-0.676149	6.87695e-07
GNG11	-1.52708	0.00110014	-1.12341	0.000350602	-1.01258	1.90796e-06
ADORA2A	1.75629	0.00235895	1.63217	0.0259599	1.78251	3.08251e-07
MPST	-2.7412	1.91441e-200	-0.953118	1.41031e-22	-0.637563	3.5115e-09
TST	-4.50111	8.25331e-168	-1.84381	5.94734e-40	-0.884575	8.23565e-11
PODXL	-1.94548	2.71813e-26	-0.999481	1.03317e-16	0.790476	0.000146182
INO80	2.19587	1.0668e-154	1.72408	1.81227e-154	0.821664	5.06938e-17
E2F8	-1.72224	8.37408e-12	-0.892604	2.38194e-16	0.601764	0.0256934
SH3BP4	1.24559	3.79288e-85	1.1	3.14244e-53	0.594941	1.9304e-08
RPL36	-3.02145	2.12069e-190	-0.796895	2.28661e-17	-0.640573	4.22932e-05
PGLS	-2.82953	8.02013e-93	-1.08644	4.63396e-18	-0.819092	6.37066e-08
LSM7	-3.64134	1.52758e-97	-1.13345	7.64667e-13	-0.602821	8.99543e-08
PGPEP1	-2.83706	4.17006e-32	-1.65637	9.72598e-36	-0.63083	6.45696e-06
IQCN	4.12269	5.15017e-40	2.32001	2.67233e-14	0.651344	0.0243798
ASS1	-2.62477	9.43027e-48	-0.90886	1.03134e-11	-0.773686	0.000466474
TMEM160	-4.84024	2.35441e-36	-1.88626	1.4471e-15	-0.751356	0.000236228
SESN2	3.07209	2.03127e-213	3.48323	0	0.688994	0.000224529
ATP5IF1	-2.30977	1.86794e-52	-1.44762	2.17702e-56	-0.734944	3.54393e-09
ZNF317	2.48036	3.36279e-193	2.29166	2.01904e-237	1.04208	5.70186e-21
COX4I1	-2.57187	3.91863e-274	-1.35929	1.08682e-57	-0.636207	5.32227e-08
SH3BGRL	-1.42063	8.3529e-32	-1.85461	2.48115e-127	-0.839409	0.0017735
COX7B	-1.73271	6.37423e-44	-1.60236	8.11791e-115	-0.761861	1.60476e-08
C3orf20	5.21673	8.49314e-09	4.9033	0.00186077	2.55051	0.000175127
AOC3	4.55297	1.33283e-91	3.71171	1.6848e-42	3.31233	2.12027e-30
AOC2	3.57803	8.56257e-98	2.90396	1.18115e-49	2.21162	2.86564e-30
CKMT2	2.57914	2.77299e-13	1.51273	0.0118365	1.15427	0.00084295
PER2	2.01373	3.06629e-56	1.66813	3.69246e-62	0.748916	1.88734e-05
RAMP1	-3.95965	8.17935e-39	-2.5434	1.16113e-17	-1.33492	5.579e-05
SEC61G	-1.07872	9.79833e-21	-1.03445	5.85439e-32	-0.697905	1.46722e-19
KDM6B	2.93261	6.21998e-259	2.65585	0	0.662035	8.01408e-12
RIDA	-0.766097	0.0207637	-1.55292	4.51279e-19	-0.785667	3.35373e-05
MMACHC	-4.19148	4.00558e-146	-2.56969	8.43e-177	-0.755631	2.76785e-13
ZMYM5	3.07202	3.01339e-66	1.69564	2.25247e-42	0.596248	2.59384e-05
USPL1	1.60504	1.42524e-18	1.44715	2.99796e-46	0.885239	1.36643e-08
MACROD1	-3.59107	1.00517e-80	-1.44703	5.27466e-16	-0.650746	0.00033064
PLAAT4	-3.55209	2.93155e-54	-2.4459	7.261e-30	-1.39951	0.00226764
PDZD2	3.78552	1.59049e-18	1.84321	0.000246352	2.4496	1.54919e-27
ACTR3B	0.952406	2.00699e-12	1.0533	9.4923e-20	0.981953	4.77855e-11
IRAK2	1.03116	5.37535e-27	2.00792	3.25e-125	0.732813	2.20655e-11
BHLHE40	1.22189	2.25674e-94	0.63612	8.88315e-28	1.31034	6.85965e-46
GSTM3	-3.40209	3.59461e-101	-2.4569	5.69415e-105	-0.961855	6.21062e-13
AP4B1	0.963286	4.95739e-08	1.08054	1.26553e-14	0.619654	1.47031e-08
ANO3	9.045	2.41802e-13	5.85687	5.16685e-13	-0.949811	0.00195232
LRP4	-1.98763	0.0222692	-1.75825	0.0266168	0.596258	0.00578502
RTL8C	-3.97352	2.04604e-90	-1.75181	1.06961e-47	-0.737594	3.18916e-15
RNF138	1.07112	7.25813e-13	0.757564	6.63939e-13	0.598725	0.00941969
DHX34	0.93766	5.0434e-34	1.4066	3.63101e-81	0.82601	1.13438e-20
ETS1	1.81677	1.04253e-153	1.71378	1.72556e-177	0.860794	3.90247e-24
PSAT1	-3.31281	2.32588e-105	-1.29329	9.14041e-52	-0.732175	0.000179597
TBX3	1.74931	1.25675e-11	1.13263	9.01017e-06	0.787615	5.57824e-07
FAM71F1	5.48431	3.62276e-12	4.35943	0.00993289	4.06959	1.44537e-11
CD63	-2.64951	1.83841e-270	-1.82735	8.29854e-160	-0.786334	1.68451e-21
AVIL	3.69282	5.98417e-31	0.889541	0.0327707	1.55441	1.46852e-20
AMHR2	6.0356	0.000197	5.12783	0.00342958	3.53215	0.0122573
BLOC1S1	-2.46584	6.71715e-17	-1.58837	7.7339e-26	-0.626142	2.86759e-06
TEC	1.52539	8.82129e-06	1.05879	2.3599e-10	0.953929	0.0055081
RC3H1	2.73561	3.39459e-197	1.6664	1.97822e-114	0.707146	0.000116443
COX5B	-3.81625	3.79975e-141	-2.03152	1.53459e-111	-1.18961	9.28862e-08
COG3	2.89342	4.49839e-131	1.80258	1.07941e-101	0.617951	4.91796e-13
ITM2B	-2.0208	3.13371e-135	-2.41498	0	-0.611217	4.75741e-10
BAAT	2.22467	2.32373e-18	1.27165	2.73106e-31	4.67594	9.22911e-10
DMAC1	-4.38844	6.18743e-140	-2.01438	1.3302e-59	-0.758493	1.57477e-14
C6orf52	3.07826	1.30541e-08	1.97556	9.49471e-05	1.42285	0.000397248
RAB30	4.42331	3.40146e-97	3.31319	5.95394e-127	0.690387	1.54355e-09
SQOR	-1.35896	1.55154e-37	-0.666461	7.84247e-17	-0.822708	0.00050011
RPLP1	-1.83185	3.12079e-60	-0.706164	2.2819e-29	-0.595767	4.51381e-05
ADAM10	-0.971415	1.81688e-29	-0.717215	1.34571e-38	-0.600485	0.0311301
SPTBN5	3.5811	1.63481e-13	1.72338	0.0216203	0.88043	0.000178279
BCAR3	1.17143	9.16905e-28	1.28765	5.49872e-33	0.822219	7.36382e-18
KYAT3	-1.58977	1.2938e-14	-2.20378	2.92123e-73	-0.742459	1.95565e-07
SULT6B1	-4.27437	0.00254981	-3.87685	0.00323346	-0.710121	0.0161217
OIT3	4.70508	7.69147e-10	3.3579	2.9321e-05	6.23475	1.2376e-20
RPS24	-1.75381	2.44229e-119	-1.92301	0	-0.625855	1.77227e-06
DNA2	-0.964464	5.75919e-08	-0.93906	6.64127e-19	0.59054	0.00282176
CCNG2	-1.10574	5.27709e-06	-3.19076	6.63695e-103	-0.671916	1.34121e-12
B4GALNT3	-1.68932	9.93667e-14	-1.06568	6.11354e-16	6.69686	2.5276e-06
GABARAPL1	-0.855164	2.73238e-05	-1.37633	1.71277e-23	-0.994082	1.75988e-17
TDG	1.93492	1.31822e-77	1.24582	1.7712e-67	0.938647	6.29554e-24
TMBIM6	-3.29435	0	-2.85693	0	-0.680757	2.02487e-14
ESD	-2.59383	1.47584e-90	-1.47499	7.7879e-78	-0.594301	1.09659e-07
GRTP1	-1.1785	0.00908958	-0.734235	0.0415825	1.46745	1.27844e-07
SYT16	0.907972	4.13071e-07	0.861455	9.89706e-16	0.724012	0.0488362
SRP14	-1.75438	4.95812e-63	-1.78255	1.45618e-138	-0.606229	1.07422e-08
ARRDC4	4.24543	0	3.85796	0	0.633176	4.55047e-08
TGFB1I1	-3.12631	1.49717e-74	-1.57163	2.92659e-32	-0.648685	8.7159e-15
SLC39A6	-1.47139	1.76027e-30	-1.89135	5.91095e-163	-0.757685	5.73854e-21
CARD14	1.37633	9.08552e-07	1.32861	8.9022e-06	0.86508	1.29414e-05
SECTM1	-2.74879	1.28964e-09	-1.50272	0.00120779	-0.920051	1.79538e-07
ZCCHC2	1.19333	2.08666e-29	0.699964	2.70768e-25	1.15885	4.98122e-21
GRB7	-1.81802	7.07856e-130	-1.10753	1.66095e-74	1.7203	0.0183572
MIEN1	-2.20508	0	-1.00908	3.43029e-66	-0.630271	1.328e-08
IGFBP4	-3.14306	1.15651e-116	-1.68658	1.69015e-44	-0.845945	1.58324e-20
BRD4	1.24056	5.35319e-72	1.274	2.89889e-87	0.64525	1.8571e-13
HUNK	-3.63113	0.0418526	-2.64659	0.0181621	1.26111	2.20834e-26
APP	-2.41602	0	-2.74498	0	-0.598669	4.74861e-11
ZNF473	2.37698	6.71463e-90	2.01256	2.62111e-153	1.19276	4.6912e-19
RPS11	-2.71542	1.24432e-296	-1.2006	3.10831e-71	-0.590359	2.71228e-06
RPL13A	-2.22301	5.40884e-289	-0.684383	1.80606e-26	-0.597266	0.000161124
FHAD1	2.89205	1.37291e-06	1.36232	0.00586537	2.69069	4.2491e-05
RPL11	-1.96903	1.80154e-141	-1.46973	7.54814e-101	-0.595512	3.78664e-05
ZNF593	-2.18514	2.70501e-25	0.67678	0.000875936	-0.765489	7.58392e-05
EVA1B	-2.49137	3.71288e-07	-1.80751	3.32846e-05	-0.960417	2.67959e-09
RPS8	-1.98083	7.81716e-121	-1.16731	1.39764e-55	-0.620412	0.000341378
MTF2	1.59284	1.35054e-31	0.673037	7.85763e-14	0.661886	0.000163937
C1orf162	4.91543	3.84599e-15	4.07343	7.1639e-09	2.65312	5.77885e-23
CREG1	-2.89217	2.91837e-33	-2.28524	9.04037e-152	-0.7589	1.04639e-09
MGST3	-3.12345	1.82444e-86	-2.44046	5.88372e-128	-0.663859	6.01838e-10
ABL2	2.39027	1.74437e-188	2.00165	1.96298e-216	1.06781	1.6159e-33
CGN	0.695205	3.26686e-25	0.674825	1.20179e-28	1.71735	4.70979e-11
PIP5K1A	1.71395	1.65196e-162	1.44975	3.08091e-131	0.62685	9.29516e-10
ANXA9	-2.03303	3.38475e-29	-1.07633	3.75644e-28	-0.640458	0.0138945
TAF1A	1.3162	2.79785e-08	1.16704	2.64078e-14	0.664902	8.19318e-06
TP53BP2	2.01733	1.21928e-126	1.48124	5.75916e-120	0.691745	2.21966e-16
SNAPIN	-1.46878	8.95972e-19	-0.867489	3.87651e-12	-0.637061	1.06926e-09
CALM2	-2.78527	4.99368e-269	-1.77149	4.35029e-184	-0.592501	0.000714379
HSPD1	-0.653716	1.13049e-27	-0.70702	1.9036e-37	1.43085	1.09719e-66
CSRNP1	2.69158	5.98795e-155	2.64714	6.57353e-162	1.17727	2.06816e-44
ITGA9	2.35545	4.20568e-07	1.41854	0.0436259	1.62425	4.06523e-11
SLC22A14	4.17916	5.42223e-22	2.40736	1.5919e-08	4.50528	1.74533e-30
RPL32	-3.41469	0	-1.85216	5.6937e-112	-0.802527	2.99662e-07
MUC4	3.4082	2.71139e-35	2.42561	4.27755e-17	3.79691	0.00817762
PLK2	1.6644	1.93938e-152	1.82471	1.06388e-236	0.904523	7.59272e-34
PIK3R1	1.05692	3.49288e-20	0.930418	1.56874e-45	0.609594	0.000392758
ATG12	1.62254	1.82864e-44	0.750058	2.89528e-22	-0.586657	2.79738e-06
HIGD2A	-4.60992	2.87337e-68	-2.27326	1.28573e-52	-0.844956	5.74992e-14
DOK3	2.98348	8.38422e-39	1.53669	1.18763e-24	0.912603	0.000140053
PPP1R18	0.82713	5.86891e-17	0.813322	9.42695e-18	0.725769	5.35475e-14
TCTE1	3.95797	0.000247546	4.51048	0.00621008	4.5331	0.00185758
NFKBIE	2.29805	6.16035e-95	3.22688	8.07794e-300	1.18216	7.21533e-10
SLC2A12	-1.28928	1.66841e-06	-2.39707	3.92569e-56	-0.645685	1.36775e-05
TIAM2	2.50048	6.92981e-71	1.57611	6.03403e-44	0.920591	2.88062e-26
IGFBP3	-1.20675	4.64533e-77	-1.62155	1.97406e-187	-1.01512	5.12341e-11
CHST7	-2.84139	3.13409e-26	-1.32405	1.15515e-07	-0.610979	8.68679e-06
NDUFB11	-2.74726	2.99351e-202	-1.90726	3.06776e-95	-1.00882	3.19023e-11
GCNA	4.21229	1.15245e-43	1.29268	6.79776e-07	1.44635	3.01225e-17
RPL10	-2.49508	1.89259e-193	-1.05736	2.05383e-69	-0.626931	1.23606e-05
RPL7	-0.732417	1.48672e-12	-1.06184	7.36146e-47	-0.611072	7.05648e-05
EIF3H	-2.00151	3.17228e-104	-1.52637	8.05562e-127	-0.758187	1.74875e-09
CDKN2A	-2.1204	2.53508e-145	-0.803916	1.84941e-34	-0.70387	3.14677e-07
ZNF462	2.69196	2.52607e-153	1.88153	6.54303e-167	1.36375	4.4719e-50
STOM	-1.53038	8.33016e-20	-0.950507	5.12775e-24	-0.71038	4.94084e-07
RPL7A	-3.19225	0	-1.72869	1.85587e-157	-0.646292	8.14769e-07
SLC25A25	2.83352	7.83597e-171	2.94367	2.41714e-242	1.41019	6.47146e-70
TMEM236	4.11873	5.13996e-11	2.36552	6.09091e-06	4.86317	3.88758e-27
ANKRD1	1.75597	4.56988e-24	1.39963	2.10228e-74	1.68109	3.33563e-25
GSTO1	-3.86395	8.22343e-90	-2.16722	5.31727e-48	-0.592753	1.78447e-08
PPRC1	1.6576	4.71811e-175	2.37852	1.24926e-242	0.985536	2.87195e-24
RGS10	-3.47584	6.18928e-18	-1.86655	2.49046e-15	-0.650247	2.39924e-05
SERPING1	-3.23964	0.0026132	-2.06355	6.84014e-06	-0.593988	0.00111296
ZC3H12C	2.07753	3.1518e-27	2.31504	4.1884e-89	0.615999	0.0046523
ESAM	-1.89154	0.00110152	-1.4753	0.000998757	1.77855	1.52591e-06
FERMT3	2.49778	8.40995e-32	1.56938	1.50497e-09	2.66041	2.94465e-83
FAU	-2.97864	2.05412e-235	-1.21039	4.98737e-46	-0.758525	1.10688e-09
TM7SF2	-3.57896	7.4024e-135	-1.89297	4.42166e-45	-0.585743	0.0421008
PDCD4	-1.48935	6.02575e-05	-2.45685	4.06777e-54	-0.940349	5.7719e-07
ADRA2A	-3.67824	0.000215132	-1.18862	0.000237504	5.24984	6.24729e-05
CD226	4.06428	6.94096e-09	1.95903	0.010477	0.885361	0.0335093
PTS	-2.39471	8.10673e-12	-1.08836	5.59951e-09	-0.657414	3.14134e-11
NOCT	0.89133	4.32575e-08	2.08885	1.64353e-53	1.5253	5.62706e-35
NDUFC2	-2.67399	3.35077e-98	-1.52227	6.21319e-49	-0.676713	6.72617e-14
QTRT2	1.32527	6.3952e-35	1.34122	2.59892e-77	0.628584	5.92396e-11
ZNF827	2.00847	1.49021e-75	1.02763	5.91921e-31	0.745233	1.51947e-12
ZNF773	3.2383	9.03599e-49	2.04562	4.50454e-41	0.756157	4.15432e-06
TRIM36	1.29578	7.68142e-05	0.737146	0.00937914	1.7145	0.00485768
RASGRP3	2.59954	6.05169e-12	2.19624	1.20171e-13	0.7719	2.97434e-05
ADPRHL1	3.22705	7.20132e-54	2.46076	8.28824e-26	1.56702	1.58876e-15
SLC5A10	1.13882	3.5351e-10	1.78849	4.22376e-12	0.78175	1.12758e-05
SDHAF4	-3.51965	7.56127e-14	-2.61061	2.30561e-25	-0.5942	0.000926198
UCHL1	-1.44681	6.38796e-11	-0.721047	0.000217661	-1.03967	7.27739e-29
SH3RF1	1.49347	1.16913e-77	0.638686	3.29238e-21	0.75266	1.89747e-12
DIPK1A	-0.85908	0.0441312	-0.903305	9.72226e-05	-0.636797	0.00401507
KLF10	3.79006	0	2.72211	0	1.27134	7.42722e-24
TRMT44	0.713164	7.43971e-05	1.26172	3.00968e-19	0.835112	1.76557e-15
DBI	-2.88863	4.12103e-77	-2.73792	2.45135e-265	-0.598374	4.557e-07
FLACC1	3.64612	0.000280444	2.67184	0.000298288	1.725	7.47059e-05
PPARGC1B	-1.55587	5.89488e-08	1.45318	8.23788e-24	1.0476	0.00236456
CFAP70	3.90226	4.65729e-16	1.63012	0.000575226	1.51978	1.6058e-07
SCAF4	0.632681	1.06948e-08	1.0659	1.23798e-50	0.644393	1.0768e-12
SH3RF2	1.34021	1.55347e-61	1.47207	1.34567e-98	1.30292	3.76514e-17
RPL30	-2.17817	4.19168e-114	-1.37735	2.60454e-101	-0.641041	4.03068e-06
UBE2L6	-5.14143	1.96979e-51	-1.10288	1.1102e-12	-0.655884	1.12425e-06
MAPK13	-1.28243	8.05401e-11	-0.769906	2.66715e-08	0.873037	7.25078e-14
FBXO32	1.34887	1.18902e-21	1.03951	1.00454e-20	-0.865635	7.26176e-07
ZNF689	1.40708	6.10971e-26	1.48867	6.24933e-42	0.590942	1.14244e-06
BRPF1	1.76652	7.14647e-117	2.00169	2.51364e-126	0.924552	1.39421e-15
DHRS4	-1.9979	5.48904e-18	-1.40282	5.22461e-10	-0.727912	2.1088e-11
RNF111	2.0274	3.57389e-181	1.53171	1.40091e-142	0.593967	2.63098e-09
DGKI	8.0974	1.83595e-10	4.09185	2.17601e-07	0.618198	8.06014e-07
RADIL	0.692862	0.00601211	0.869008	0.0441748	1.03599	0.000440056
XDH	3.63132	8.97775e-60	3.51848	1.25404e-46	1.14684	3.60961e-06
TENT5B	1.36043	3.65551e-06	2.66556	3.56202e-08	0.976036	2.64628e-20
SPATA2	1.56328	1.72135e-58	1.76464	4.65344e-95	0.764491	7.61377e-14
PPP1R15B	1.25927	7.3092e-60	0.959078	5.28354e-60	0.760423	3.82558e-19
ZSCAN12	2.82134	7.27529e-27	1.40989	2.03112e-22	0.704887	7.51688e-08
STC1	-2.6167	4.59967e-20	-4.4562	0	-0.865742	0.00109809
CSRP1	-2.28619	7.2209e-146	-0.87359	2.04281e-36	-0.79899	1.37475e-23
CIART	3.15972	1.83821e-09	1.70038	1.94715e-06	0.924063	3.59538e-08
CCDC17	2.93635	1.25526e-11	1.35879	0.00510523	1.65569	5.83225e-08
G6PD	-3.74694	0	-2.08248	9.38359e-228	-0.807324	1.04067e-18
FAM207A	-3.32296	9.18607e-48	-0.693755	0.000305197	-0.736506	4.00259e-08
SPATC1L	-4.58305	3.82471e-16	-1.5596	6.03635e-06	-0.606773	1.80787e-07
BRSK1	1.73849	5.59352e-11	1.52923	6.25045e-10	0.644743	1.18404e-09
SIK3	2.16739	1.49226e-97	1.69208	5.90984e-97	0.620613	4.80229e-10
CXCR5	0.757659	7.27021e-13	1.86864	4.24766e-91	0.649406	1.39094e-13
IL6R	6.14651	3.58991e-169	4.73271	8.48443e-136	0.651252	1.49409e-07
LY6E	-3.87085	0	-1.36234	9.11674e-91	-0.729891	4.49041e-11
MAML1	1.22981	1.00803e-57	0.7917	2.91212e-30	0.608614	3.07136e-10
LARP4	0.600994	9.37901e-08	0.811517	7.39663e-32	0.79772	0.000544622
RPL29	-2.28837	6.69972e-198	-1.03781	3.27271e-35	-0.643061	1.12918e-05
SLC25A34	5.31106	8.87683e-18	3.7729	4.38933e-07	1.37546	1.95156e-12
CAMK2N1	-1.18737	6.69929e-27	-1.08512	7.64252e-45	-0.606875	0.000195907
FRZB	5.59255	3.9289e-10	3.98659	0.0053186	0.735968	0.000202715
SGPP2	-2.07014	2.86198e-104	-1.26612	1.95544e-61	1.74825	2.71841e-08
C1orf189	4.54409	5.5502e-05	3.05277	0.0104786	3.21054	0.00136393
CLDN1	-1.76693	2.96988e-139	-1.68235	1.31015e-210	-1.07986	9.82248e-05
YY1AP1	1.52548	7.14881e-118	1.21752	1.43238e-96	0.709484	2.69279e-14
KBTBD8	1.48481	4.75879e-05	1.5992	3.9105e-14	1.37602	0.000137062
TIPARP	2.14032	4.38196e-172	1.34523	2.66182e-113	0.873344	1.50476e-23
TTC14	-1.04904	0.000154204	-0.606367	4.23643e-06	-0.598547	0.0315992
UCN	4.63514	2.36179e-27	2.78375	1.87808e-09	1.63167	0.00010434
ZC3H12A	3.47975	0	3.87761	0	1.99959	3.1055e-78
KLF15	1.15437	1.66199e-05	1.17404	2.38993e-12	1.71094	1.18642e-06
IGF2BP2-AS1	3.20331	3.78193e-07	4.63486	0.0197993	2.24518	0.00795784
GRM2	6.53102	1.95792e-06	5.19445	0.00106627	2.45573	0.000460915
C4orf3	-2.37717	2.64065e-20	-2.10295	1.70863e-83	-0.621064	3.72562e-10
GASK1B	2.62819	1.10863e-31	1.85061	2.94229e-17	-1.20222	0.000102773
CMBL	-3.41907	1.22857e-27	-2.15682	4.84408e-31	-0.63817	1.33522e-10
GPX8	-2.64991	2.93901e-14	-2.36789	6.62503e-66	-0.858838	1.19321e-12
NSA2	-1.60794	6.69934e-53	-1.94235	1.69061e-151	-0.601439	3.42184e-06
GDF9	-1.68142	1.94117e-39	-0.610801	0.0097848	-0.623044	1.10511e-06
LEAP2	2.25288	2.96015e-05	2.05924	0.000914847	1.95775	2.45358e-09
COX6C	-1.86859	8.78519e-10	-1.99945	5.19987e-56	-0.72945	5.97203e-07
GEM	5.94018	0	4.80032	0	0.767468	4.04162e-09
RPP25L	-1.60071	9.54143e-22	-0.75633	1.66612e-05	-0.672026	1.41813e-08
AL353743.1	2.23151	9.95028e-05	1.44	0.000623443	1.07033	9.55084e-05
DYNLT3	-1.57155	1.67802e-21	-1.63998	1.86653e-94	-0.737445	0.0112262
CLDN2	-4.89333	5.89597e-283	-3.30339	2.80862e-293	1.53082	0.0447536
PCF11	2.88513	6.12194e-133	1.40459	8.05461e-93	0.743126	2.4997e-07
RPL36AL	-1.59182	9.75411e-47	-1.13326	1.17765e-58	-0.699943	0.000143166
NOXRED1	3.3347	9.35296e-08	1.67696	0.0342622	1.67647	1.478e-07
TAF3	1.035	1.47998e-19	1.03038	4.06655e-37	0.758497	2.56304e-14
NSD1	1.67899	1.33022e-96	0.899394	1.58044e-53	0.605972	1.67549e-08
RAPSN	5.33612	1.0518e-18	2.72468	0.00400666	3.77796	1.21949e-21
ABTB2	1.47417	2.01367e-49	1.77588	4.88855e-135	1.42723	9.51166e-24
IKBIP	-1.77775	3.49513e-10	-1.96523	6.51431e-64	-0.586814	6.38863e-05
ZNF319	1.10027	8.25635e-13	1.20871	3.96221e-20	0.598107	7.6909e-08
FRS2	2.31821	2.10635e-61	1.04325	2.22149e-28	0.936689	1.30257e-07
ZNF202	1.37472	1.49296e-13	1.77473	1.04581e-52	0.69305	2.71936e-12
IFTAP	-1.4284	0.00117613	-1.40418	2.71567e-15	-0.735988	0.000178739
RNF169	0.79127	3.11554e-08	0.773637	6.8621e-22	0.657076	2.51049e-12
ATF7IP2	1.42273	3.39074e-11	1.14888	2.99216e-14	0.832122	0.0010897
BEX3	-1.81076	3.55514e-39	-1.25863	1.41182e-51	-0.664825	2.96751e-06
B2M	-2.1435	1.27148e-137	-3.27894	0	-0.903889	4.04268e-18
NNMT	-2.14645	1.92322e-14	-1.27222	1.58225e-07	-1.062	1.46647e-10
NAV2	1.54228	1.77004e-56	1.28753	7.38887e-44	0.666505	8.24691e-07
ZBTB39	1.80402	8.00808e-36	1.82213	1.44725e-92	0.895764	6.80137e-10
MYO1A	5.69582	9.41034e-06	2.45866	0.0423942	2.64444	0.00557362
STX3	3.73488	0	2.10704	7.69174e-275	0.907355	2.00457e-13
ENDOG	-3.10197	4.92925e-09	-1.20058	0.000723362	-1.44935	2.54862e-06
NOD2	2.25362	2.99828e-06	1.12817	0.0379311	3.75091	0.000511889
VKORC1	-3.01562	3.14787e-44	-1.66094	1.38734e-71	-0.621183	3.06466e-11
GPX4	-3.58582	0	-0.95157	1.08592e-32	-0.794287	4.45364e-06
TUBA1A	-2.80799	1.45813e-19	-2.26774	8.83318e-14	-0.775053	4.107e-17
CDC42EP5	-4.4582	0.00012455	-2.41824	0.0116425	-0.84784	8.01347e-07
MFSD3	-2.88135	6.69432e-109	-0.744534	3.339e-08	-0.631931	6.67557e-06
IGFBP6	-1.86919	3.59027e-22	-0.868457	0.00158358	-0.777249	2.9501e-09
ECI1	-3.5337	3.28352e-113	-1.1819	2.95895e-17	-0.647954	2.21657e-06
ZNF597	1.87044	2.51905e-10	1.75282	1.1466e-31	0.641927	4.25902e-06
FTH1	-3.67661	4.19809e-239	-2.51838	0	-1.1367	1.15181e-12
C2CD3	1.83383	3.49166e-86	1.30552	1.323e-43	0.739408	4.32845e-14
VASN	-3.05597	8.35978e-15	-1.78732	5.83285e-13	-0.599748	5.06816e-07
SMIM4	-0.954897	0.000979739	-1.00249	0.00199726	-0.61277	9.55317e-08
PCMTD1	-1.56961	9.25385e-08	-1.78197	3.99317e-36	-0.789625	0.0113635
TNXB	3.804	7.37637e-52	1.67412	4.3841e-08	1.70906	2.55278e-15
CDKN2AIP	3.67471	6.62043e-246	2.32927	5.05264e-154	1.0523	2.47453e-17
NDUFS5	-2.57454	3.24542e-78	-1.76643	3.98952e-81	-0.60494	8.84078e-08
SLC16A4	1.15277	0.0345074	2.85586	0.0212729	-0.92438	7.87401e-15
NPNT	-1.14346	1.18359e-19	-1.70567	1.98629e-150	2.55076	0.0419953
GSTM4	-2.66151	2.60136e-23	-1.21728	2.31651e-12	-0.598115	1.26038e-10
ZBTB49	1.39103	0.000107222	1.362	1.02333e-09	0.717129	6.98048e-08
CTRB2	3.37028	6.39031e-05	4.04145	0.00573803	4.47114	1.90771e-06
E2F6	2.30601	9.20591e-112	1.83311	1.9851e-68	0.77381	4.48253e-14
ATP5ME	-2.22189	3.49492e-05	-1.47705	8.8966e-25	-0.623324	1.03767e-05
VXN	4.05568	3.18538e-06	5.12003	2.99699e-05	1.74322	5.20185e-10
FAM110B	1.24496	0.0272304	1.82371	0.000407911	0.936538	2.06946e-10
MN1	0.970249	0.0324352	1.23929	0.0130726	-0.727967	3.16809e-05
PTAFR	2.14766	5.53803e-11	1.54786	0.00114838	4.01617	8.53124e-45
BOLA2B	-4.32396	3.40675e-09	-0.844144	0.0318538	-1.33424	2.72494e-06
CHRNA5	-2.14999	3.09353e-14	-1.53466	1.22279e-39	1.31566	0.000350635
DCXR	-3.54902	1.8727e-147	-1.33078	6.73336e-25	-0.706642	2.49398e-08
MUC3A	-2.91835	7.14421e-15	-1.34258	3.80102e-20	3.14023	0.00959698
SYAP1	-1.52249	5.37544e-39	-1.66366	1.2918e-101	-0.66356	4.34644e-13
ITGAM	3.18132	7.71509e-146	3.32176	6.32656e-72	4.61806	0.0201889
OTUD3	1.62444	4.72803e-22	1.63122	8.16311e-42	1.1195	2.35072e-47
TAS1R3	1.7682	3.62642e-09	1.54431	0.00058464	1.20078	5.51509e-05
SF3B5	-4.47614	2.06678e-235	-1.69117	3.63897e-33	-0.762429	1.90261e-13
ZNF35	2.80087	4.56088e-73	2.36571	1.7552e-112	0.932243	1.47268e-14
TMEM154	-2.1644	2.23461e-14	-0.950852	4.57502e-14	-0.661869	0.00553797
ZNF778	2.71277	6.2096e-85	1.65429	2.88881e-43	1.07685	1.83976e-21
FOXD4	3.86429	3.39278e-16	1.79739	0.000119343	2.21613	0.00155828
FAM161A	-1.4057	0.00040622	-1.05483	4.35593e-09	0.609606	0.00254001
FAXDC2	1.08014	7.93318e-05	1.05692	0.00779719	-0.740369	4.48075e-09
GABARAP	-2.45405	2.06752e-94	-1.29574	1.80395e-42	-0.658542	2.41894e-11
NFRKB	2.16351	1.25646e-162	1.53814	7.17978e-97	0.59197	6.94592e-06
FOS	1.1668	6.56916e-16	0.623682	5.47179e-05	1.32317	2.62468e-06
LRRN2	3.92493	2.99672e-21	2.22633	7.23824e-06	6.17467	5.83931e-10
KRT8	-2.89373	2.65604e-241	-0.652222	1.73031e-23	-0.71086	0.000110013
MGMT	-3.74489	2.99608e-26	-1.67836	4.28157e-08	-0.615849	1.46877e-05
SPATA24	-1.94657	2.11382e-05	-1.2187	0.000210402	-0.717847	0.0028547
TMC7	1.2183	7.33944e-15	0.889586	5.26981e-14	0.691929	0.0487336
ZNF16	2.36545	8.68045e-60	1.86457	1.57394e-58	0.663598	8.37313e-06
NDUFA3	-2.59647	9.59498e-46	-1.13337	5.76828e-34	-0.689021	4.3791e-07
PKHD1	1.2972	2.31546e-35	0.614702	4.87492e-10	4.76689	0.0395657
CAVIN3	-2.91214	6.62947e-50	-1.36862	7.66458e-12	-1.21313	5.84914e-07
ALK	4.46849	4.80401e-30	2.95482	5.76236e-06	3.80842	4.85095e-10
FUT3	-3.34285	7.58948e-15	-0.901718	3.94975e-05	6.65958	1.31764e-05
C9orf16	-3.41655	1.07837e-120	-1.08333	1.72362e-18	-0.780137	1.02306e-09
SCAND1	-3.58979	2.09548e-166	-1.32011	8.01923e-16	-0.939859	2.75908e-16
KRT19	-4.4244	0	-2.32628	9.41804e-67	-0.765	0.0379241
PTGER4	0.860689	3.59947e-14	0.588828	3.52389e-09	1.19848	6.16748e-13
SLC25A33	1.57914	2.92713e-22	1.78957	4.12149e-47	0.597133	4.00511e-06
LGALS4	-2.47699	1.08098e-155	-1.16065	2.3029e-55	2.24658	0.0104756
RPS21	-2.73166	2.58294e-123	-1.49427	6.72307e-71	-0.810717	1.06196e-08
RPS7	-1.45814	4.58616e-81	-1.12196	1.27491e-36	-0.616496	1.20171e-05
FBXW10	5.74525	1.99089e-23	2.22178	0.000858528	2.69267	0.0476232
ZNF57	1.84082	1.41885e-07	0.829682	0.000370936	0.764056	0.00867454
KLF11	2.50577	7.87648e-71	1.01091	3.40938e-20	0.778888	0.000253004
CALB2	-4.31983	9.71928e-266	-2.728	4.7637e-229	-0.682959	0.0401447
ZNF131	2.02398	2.56514e-59	1.13531	3.26565e-49	0.830665	2.76517e-13
STARD5	-3.87464	0.0082485	-1.01041	0.0479184	-0.585823	5.54541e-05
CFAP53	4.77528	7.97022e-45	2.90264	1.97193e-30	1.5136	0.000379323
COPS9	-1.18911	3.4087e-07	-1.12381	1.96824e-10	-0.618951	1.0538e-06
MRPL52	-3.5253	2.55944e-88	-1.62211	1.19787e-34	-0.599162	1.0162e-11
AGAP5	2.08828	1.79202e-11	1.75858	0.000572055	0.632294	0.000746599
CORO1B	-3.54178	0	-1.3874	7.90993e-48	-0.796807	1.50552e-19
TMCC1	1.45607	4.39923e-40	0.668159	8.1561e-22	0.813511	8.17381e-20
NAA16	1.27568	2.35596e-16	0.786538	8.49602e-14	1.31489	3.31845e-18
RPL38	-2.51874	5.92558e-123	-1.25243	6.3568e-68	-0.609974	1.97874e-05
TADA2B	1.51205	1.54957e-37	1.57449	1.8138e-67	0.816827	1.54909e-17
HSPA6	2.76701	7.42121e-75	4.02761	5.69708e-31	10.405	0
KDM2A	1.34626	2.12447e-128	1.21816	1.44224e-104	0.778842	2.1161e-11
MRPL57	-2.86147	2.84192e-85	-0.803519	1.03199e-08	-0.669657	1.31578e-05
RHOD	-2.4357	1.53957e-17	-0.641468	0.0073041	-0.897543	1.96318e-06
GLRX	-1.93472	3.89241e-07	-2.50914	3.85119e-27	-1.32476	1.57274e-09
CHD2	3.4416	0	1.82521	1.81586e-215	0.588052	3.82777e-09
UQCRH	-3.61379	3.526e-131	-2.72224	1.08324e-202	-0.746942	3.24817e-13
JUP	-3.16828	0	-1.54662	5.93219e-88	-0.627781	1.28652e-08
GPR160	-1.50413	4.38564e-26	-2.15587	1.41333e-118	1.91873	8.05976e-10
FBXO45	1.5808	5.24671e-40	1.09943	4.33536e-52	0.686209	2.84119e-09
GNG5	-2.95759	6.24532e-117	-0.852898	1.3562e-19	-0.612197	2.15871e-08
ZDHHC24	-3.33313	2.56042e-67	-1.63582	2.83187e-28	-0.765974	1.37461e-10
MSL2	1.55297	3.02484e-57	1.13028	7.55776e-76	0.799695	3.10057e-07
DNAH12	4.94617	5.13707e-21	3.15043	5.87089e-10	5.00346	2.1858e-20
YIF1A	-2.78855	2.07793e-154	-0.625312	7.33562e-10	-0.677953	3.07526e-11
MICOS13	-3.7756	8.82763e-71	-1.44494	6.73723e-21	-0.596555	5.45208e-09
SEZ6L2	-2.66375	2.6519e-129	-1.66494	8.70684e-88	-0.706374	5.23769e-16
SLC22A1	5.34142	1.87893e-24	2.38008	0.000201227	2.89073	5.43697e-09
DDIT3	4.06264	2.02316e-194	4.05388	0	1.18425	2.89411e-07
NPPA	4.24738	1.90161e-08	2.14538	0.00359845	2.94664	2.33759e-11
CST6	-2.791	1.59818e-16	-1.62215	1.55432e-06	-1.28979	0.048833
SCUBE2	7.53367	2.92253e-08	4.46138	0.00088236	0.996242	5.28354e-07
POLD4	-1.65109	2.5569e-41	-0.96747	3.35371e-20	-0.641523	8.85711e-11
UCP3	4.21458	2.31075e-22	2.77628	1.94081e-10	2.64264	8.85274e-38
CCDC85B	-0.802237	3.67865e-09	0.817603	1.88329e-17	-0.653838	0.0128824
GPR156	3.80177	7.67869e-05	2.86309	0.0249058	1.50824	4.89571e-05
SFN	-3.99754	0	-1.36315	5.64335e-62	2.08393	0.0166068
ORAI3	-2.51462	1.33983e-12	-1.82285	6.37423e-19	-0.646663	2.03868e-06
ACBD7	-2.06427	1.67083e-06	-2.19265	2.34689e-25	0.869819	0.00054304
COX8A	-4.33598	5.98035e-186	-2.2357	4.55225e-89	-1.01812	2.55278e-15
RIMS2	3.24911	1.89772e-32	1.07373	1.11828e-09	0.656677	0.000248429
ZNF575	-2.36537	3.85999e-28	-0.643493	0.0203408	-0.800398	2.1642e-08
LRRC37A3	3.85703	2.13695e-56	1.49461	2.08085e-11	0.624256	1.57129e-06
FZD8	-3.10196	3.59057e-07	-0.794275	0.00327662	0.752708	0.00572257
AC004797.1	1.11704	0.000670934	0.659185	0.0220325	0.871297	0.000236434
ATOX1	-3.68683	9.92218e-156	-1.3695	5.88781e-35	-0.733546	7.73318e-08
CD163	7.53899	6.28587e-08	5.97682	0.000109653	3.07299	0.04573
RPLP2	-4.19056	0	-1.80813	6.41755e-97	-0.868932	1.54456e-12
JUN	2.91536	6.61383e-284	2.68299	0	1.01678	6.78291e-21
PNPLA2	-2.03655	2.30386e-110	-0.696854	4.33744e-20	-0.775116	3.58413e-12
POLR2L	-2.90877	9.1568e-217	-1.91849	3.31801e-102	-0.7254	8.75686e-09
ZNF620	2.05238	1.40635e-20	1.17377	4.67432e-16	1.10273	4.1813e-05
ZNF619	2.45061	6.84595e-39	1.49179	5.42042e-38	0.736063	9.40275e-06
NDUFAF3	-3.10164	1.386e-175	-1.11763	8.86253e-27	-0.600661	5.80339e-08
BOLA1	-2.05218	1.8435e-16	-1.25406	2.0302e-06	-0.610938	3.10991e-05
ZNF543	3.2769	1.38089e-49	2.2135	5.98478e-42	1.20019	6.65978e-12
TIMM23B-AGAP6	1.94074	7.50054e-28	1.61642	4.79052e-22	0.645662	3.85166e-10
COX14	-3.17291	7.67726e-12	-2.46945	2.71029e-16	-0.967749	2.04983e-12
RPL10P16	-2.09837	7.60678e-13	-1.29478	8.84074e-07	-0.606806	0.00358773
CTXN1	-5.25302	6.92955e-22	-1.63258	9.60163e-15	-0.749548	1.32298e-07
ERN1	1.91087	1.53212e-33	2.67026	5.76028e-194	0.720823	7.60951e-10
GPR35	-1.71789	1.51694e-40	-0.647556	1.39252e-08	1.20987	0.000717331
DHFR2	-1.49688	0.00246962	-1.66086	4.16879e-16	-0.712825	5.88322e-07
ERICH3	4.89109	0.0182454	3.81826	0.0420255	5.5759	0.000405151
EIF3K	-2.85425	1.23925e-219	-1.73738	1.28728e-87	-0.626432	1.31264e-11
MRFAP1	-2.07202	8.39682e-109	-1.96047	4.96357e-139	-0.588426	8.26071e-12
TRIML2	8.95784	4.68513e-13	6.65555	1.0933e-25	3.10258	2.04144e-16
ALOXE3	6.80162	1.27821e-63	5.32503	8.38886e-47	5.13106	3.32014e-36
LINC00174	2.35241	2.2053e-34	1.38773	1.76256e-12	0.613588	4.50354e-05
DNHD1	2.165	4.24995e-99	1.20267	5.8691e-23	1.28573	3.8722e-36
MAF1	-2.66276	5.02324e-163	-1.08542	1.0547e-37	-0.593601	3.76289e-08
ATP8B5P	5.73326	3.65437e-06	1.9839	0.0110647	2.7742	0.00989325
SERTAD2	1.04979	7.14701e-24	0.809687	7.32848e-35	0.634661	3.8128e-09
OAZ2	-1.7691	1.73251e-71	-1.66758	8.58318e-108	-0.618719	2.2847e-09
H2BC4	1.39935	0.00753947	-1.46864	0.0454309	-0.885412	0.0153546
YOD1	1.54252	1.07271e-25	0.745883	3.58132e-13	0.871775	0.000266245
SMG1P3	2.78067	9.61816e-67	2.16702	1.4104e-38	1.99111	1.37742e-36
SSR4	-2.72553	3.83111e-255	-0.848517	1.093e-32	-0.796634	5.895e-14
NQO1	-3.66662	0	-2.63047	0	-0.649888	3.58982e-10
ZNF746	0.965634	2.34292e-16	1.68282	3.59907e-80	0.604125	2.40325e-11
SETD2	2.29754	1.77287e-129	1.35427	6.82437e-111	0.696082	9.90614e-09
PHLDA2	-3.57411	2.05555e-39	-0.763035	3.63384e-14	-0.688607	3.88109e-08
RFX7	2.09257	1.97074e-111	1.26752	1.14873e-100	0.618629	7.59745e-05
TP53TG1	-2.92199	0.00595978	-1.68909	1.11203e-07	-0.699813	1.18164e-08
FIGN	0.932467	2.92172e-06	0.775415	2.0215e-09	0.859061	4.26717e-08
DCAF4L1	3.97737	6.60248e-08	1.85407	0.00365567	2.37684	3.39764e-07
KCNJ14	1.11695	1.58815e-05	1.47921	5.34923e-09	1.75645	7.50419e-13
ADI1	-1.54526	6.58049e-22	-1.45981	1.21347e-32	-0.633006	1.31133e-07
CSF1R	4.8086	7.69688e-40	3.28234	1.96014e-11	1.67938	7.45706e-06
NAA38	-2.46317	2.74082e-52	-0.995793	1.61762e-09	-0.697891	1.34858e-08
AFMID	-1.75222	6.67598e-13	-1.36787	4.13908e-12	-0.712241	2.90334e-06
NEB	1.43275	9.06996e-10	-0.756498	0.00022147	1.2632	0.00515623
ARHGEF37	2.62036	1.0939e-99	0.828293	1.43923e-08	0.687024	0.00142062
HSP90AB3P	-1.67283	0.000156248	-0.689895	7.89655e-05	0.798015	0.0322198
BCOR	1.46869	1.27795e-45	1.15736	1.29435e-51	0.835951	1.23191e-09
SMG1P5	3.13309	1.48988e-41	2.14617	5.51851e-20	1.64848	8.00937e-25
MRPL54	-3.14101	8.64969e-40	-0.829047	8.81561e-05	-0.660172	9.25776e-09
B3GALT5	-1.90171	9.52924e-57	-1.10721	9.22595e-42	2.02436	5.0632e-06
TUBA8	2.59889	0.000197491	1.72224	0.00101368	0.74915	0.0142117
TSPYL2	0.707925	5.33332e-12	0.893201	2.1928e-19	0.732503	4.9341e-21
FOXD4L1	2.96045	0.00026566	3.86722	0.00815239	2.94529	0.0261256
DUSP8	2.86897	2.31501e-190	3.12127	1.03601e-235	0.985823	3.7471e-08
AMER1	0.587524	1.91447e-05	0.928077	3.35034e-19	0.643716	0.000386041
H2BC21	1.76672	7.04058e-06	-1.01713	0.0150326	-0.676491	0.000723004
EIF4ENIF1	0.916076	8.71059e-17	1.28185	7.1611e-65	0.604564	6.6657e-12
SDR42E1	1.08717	6.44937e-17	0.587347	4.18448e-10	0.645485	0.0375911
PTRHD1	-2.93215	3.92337e-18	-1.41181	5.25154e-09	-0.813846	6.46549e-08
CIB1	-3.45277	2.55884e-251	-1.46503	3.1977e-58	-0.615636	6.15136e-13
RPS27L	-2.46452	1.17395e-15	-2.13858	1.90754e-60	-0.745263	7.37341e-08
LRRC37B	3.2631	5.92945e-28	1.17352	5.04743e-08	0.864551	5.76687e-08
TMEM179B	-2.51865	4.47139e-63	-1.267	1.94758e-34	-0.662377	7.04681e-11
SMG1P4	2.23191	0.0263586	4.52915	0.0310764	2.16282	3.95212e-05
IFIT1	2.29588	9.40849e-12	1.99923	1.24466e-07	-0.687548	0.0059026
KCNQ5	4.28648	0.00273281	3.59348	0.0193243	0.594501	0.00246524
WWOX	-1.8586	8.39223e-14	-1.23209	1.09276e-17	-0.629239	0.0020488
BCL9L	0.911892	6.22339e-33	1.87171	1.00314e-169	0.599328	2.11119e-08
KDM4D	1.63431	2.23885e-05	1.35161	8.40541e-06	0.933253	0.00341861
LINC00643	3.72797	5.72816e-05	2.43228	0.000273973	1.68105	0.000557235
GPATCH8	1.79611	3.1988e-114	1.31819	7.02053e-89	0.586722	3.93819e-10
PDE2A	2.01898	5.63479e-07	2.50679	3.00087e-05	2.63715	0.00180107
AKR1C1	-1.49362	2.62754e-05	-2.00826	6.42634e-08	-1.23107	5.30813e-10
BCAM	-2.9015	1.68813e-103	-1.60185	1.08482e-95	-0.76832	8.13444e-09
ZNF385C	1.59039	1.1651e-07	0.815462	0.00481136	0.978487	0.00205947
TET3	1.93275	1.69534e-104	1.47747	1.71135e-93	0.762541	2.97628e-13
ZKSCAN4	1.87489	2.04397e-17	1.09458	4.28642e-08	0.643882	2.96388e-05
EIF4EBP1	-3.80592	0	-1.37184	6.20123e-76	-0.621403	5.22787e-05
PMS2CL	1.56641	7.98256e-18	1.34571	1.52912e-16	0.644701	1.23744e-06
NWD1	-2.07617	0.00931209	-1.46881	0.00540209	2.93727	0.0243222
NUTM2B	3.24325	2.82922e-31	5.96069	1.69887e-05	1.44984	2.6422e-06
DCUN1D3	1.88942	7.58159e-30	1.53527	6.88008e-35	0.799864	3.07552e-09
COMMD6	-2.12818	2.73505e-11	-1.30878	2.4958e-13	-0.709787	7.30237e-07
FAM83G	1.14847	3.09528e-36	1.84848	5.65743e-152	0.712471	4.02543e-08
QRFP	5.08786	3.31395e-12	2.40088	0.00950019	2.58816	4.43303e-22
BCL2L15	-1.10547	0.00451909	-1.7681	8.01732e-19	1.63901	0.0112814
MTF1	1.85463	2.6966e-92	1.92209	6.93683e-148	0.851362	1.43893e-21
ZDHHC11	1.14542	4.28207e-05	0.991283	2.18022e-08	1.84412	1.23903e-13
RPL14	-2.60313	0	-1.49597	1.25625e-167	-0.6235	1.62489e-05
BEND4	7.10379	5.7204e-07	6.60225	3.19128e-06	4.09217	0.00122955
GJB3	-2.32429	2.28545e-103	-0.955638	6.91609e-22	4.35901	0.0375585
C9orf152	-1.16695	0.0142184	-0.887917	0.000137436	1.82869	0.0064966
MSANTD1	2.52414	0.00503654	3.40229	0.0340347	2.35362	3.50494e-05
ANKDD1B	3.07468	8.43221e-10	1.30785	0.0338508	1.37045	0.00363449
LITAF	-1.64951	4.71561e-96	-0.623831	4.70038e-22	-0.682486	5.1346e-09
CLDN4	-2.26539	4.04088e-120	-0.851575	4.08405e-28	0.604652	0.0372012
ZNF33A	-0.753867	0.00174395	-1.15952	2.06291e-26	-0.736785	0.00297302
S100A14	-2.92619	1.0645e-197	-1.52007	3.42323e-129	1.89386	0.0415239
ZNF699	1.50165	0.000442094	1.13073	3.5649e-08	0.937875	4.77156e-13
ADAM5	6.55925	2.07165e-06	4.51146	0.0255042	7.48031	5.47869e-08
ZNF79	2.21089	2.54253e-20	1.90431	2.56209e-25	0.809466	8.35631e-09
LCOR	1.81682	3.57811e-99	0.787006	6.40471e-33	0.816959	0.00144265
ZNF34	2.72609	1.34111e-45	1.73658	8.83484e-34	0.643255	0.00298932
C20orf204	4.05839	2.25736e-27	3.43539	1.30045e-13	1.64573	2.00341e-06
TSC22D2	2.83807	1.90511e-248	2.3096	0	0.749545	5.9955e-08
TOMM7	-1.1389	2.21613e-07	-1.23636	2.23286e-44	-0.737387	2.65957e-08
SNHG17	1.42095	3.51476e-44	2.32287	8.51964e-127	0.644492	3.00899e-10
ZNF239	1.82605	5.761e-20	1.89157	8.32673e-65	0.764674	1.95565e-07
PPTC7	2.39588	2.74663e-129	1.48921	8.21699e-107	0.944923	2.19316e-27
H2BU1	3.21958	6.1225e-10	1.83501	0.00566007	1.78723	0.00830973
ZNF398	2.66567	5.3206e-171	2.13747	2.8386e-175	1.03025	1.50042e-19
ZSCAN25	1.81084	5.46741e-49	1.24104	3.52859e-27	0.787708	1.24505e-09
ADAM32	4.39489	4.09794e-27	2.37267	2.96562e-10	1.99985	6.07995e-14
PIWIL2	5.82833	1.53032e-14	2.05491	0.0117035	4.15468	3.33134e-07
PELI1	1.77786	9.60714e-43	0.632963	8.10362e-12	0.63333	0.000219819
KLKP1	7.18486	1.64232e-29	4.84539	0.00930743	6.95745	4.09434e-09
ZNF460	2.54151	8.50163e-24	2.53798	6.51798e-27	1.5801	2.74159e-11
RPS26	-3.62202	0	-1.31304	4.96878e-41	-0.673262	2.11119e-08
ADH5	-2.76525	5.86763e-109	-2.13442	1.96487e-116	-0.646188	5.6421e-14
S100A6	-3.21126	0	-2.18818	2.59803e-258	-0.846939	9.01553e-12
DNM3	2.75605	1.81211e-13	2.25845	2.60332e-17	1.21763	0.00281435
HSD17B11	-1.69345	2.37583e-20	-2.07431	2.79668e-114	-0.694866	1.47868e-06
RPL23A	-2.23704	3.73032e-125	-0.971597	7.48691e-58	-0.681759	2.62468e-06
UBL5	-3.20764	3.31168e-58	-1.34606	2.62516e-33	-0.60923	4.47574e-07
ZNF485	1.90438	1.08696e-10	1.83512	7.0933e-34	0.753194	0.00143412
PIM3	1.29592	1.24299e-38	2.16577	2.4691e-218	0.703987	1.32309e-12
UVRAG	1.81651	1.62429e-51	1.01815	5.49367e-37	0.781537	1.75988e-17
C3orf35	3.33416	2.70016e-11	1.88415	0.000252395	1.95348	9.13969e-16
NCOA6	0.642782	6.6007e-14	0.873936	1.93558e-47	0.720323	3.48418e-14
TOGARAM1	4.13306	4.48994e-179	2.07778	1.98302e-128	0.745934	3.08887e-06
ZNF652	0.736187	2.56931e-07	0.673753	1.37347e-13	0.72873	3.81213e-11
SMURF1	2.23478	4.17105e-185	1.88631	2.12836e-161	0.619645	1.06674e-08
COLGALT2	-1.25429	0.00665127	-0.653111	0.00167828	0.761789	1.46877e-05
RASSF9	-1.27027	5.9533e-06	-0.810645	7.16868e-15	2.04627	0.020731
LRIG2	2.0164	5.09449e-26	1.8766	2.40909e-55	0.779156	1.0261e-14
OSTC	-1.49196	3.30801e-26	-1.06477	1.56582e-32	-0.623886	3.39297e-12
RPL39	-3.31602	2.61424e-176	-2.03469	5.52246e-164	-0.700981	3.89585e-06
APRT	-3.31987	1.03831e-261	-0.895774	3.57315e-19	-0.58594	1.10511e-06
GPRASP1	3.88999	1.34029e-47	3.00234	2.06351e-31	1.13468	6.14904e-26
TGM2	-4.39349	0	-1.71662	1.56827e-147	-0.663739	1.37891e-12
AC004988.1	6.1535	0.000113004	4.41238	0.0476061	7.76713	2.43101e-08
FAM229B	-2.29875	1.16038e-17	-1.01475	1.22359e-06	-0.716415	1.25145e-09
H2BC18	2.40561	0.00184872	2.42511	0.00737611	1.69436	4.26205e-06
OOEP	-1.42578	0.00117147	-1.05471	0.000248	4.18356	5.89867e-05
LINC01270	4.36689	1.07747e-13	2.17309	0.000348041	0.693102	0.00338672
AGAP6	2.25509	6.59822e-28	1.57453	3.95834e-13	0.701345	4.06652e-11
BRD2	2.063	0	1.59535	1.12799e-215	0.713553	4.79559e-12
NBDY	-3.20149	1.0134e-36	-1.69366	3.26128e-36	-0.77417	6.36843e-10
AGER	1.42629	3.23238e-05	1.42427	3.09458e-08	0.813392	5.00813e-06
CYP21A1P	3.82151	0.000112627	4.60671	0.0215803	1.73552	0.00169876
SLC44A4	-1.83492	1.33858e-47	-1.16993	1.73761e-55	1.80783	0.0116617
HSPA1B	-2.80672	0	-0.860409	5.94486e-36	5.31702	0
HSPA1A	-2.84362	1.08571e-267	-0.940491	1.50581e-36	5.11966	0
VWA7	0.947203	4.09183e-05	0.951839	3.56563e-06	1.07036	7.19269e-05
MPIG6B	6.59491	1.54177e-05	4.15785	0.0178565	3.07303	3.96943e-06
LY6G6C	5.16705	0.00860322	4.29699	0.0123092	3.3989	0.000348649
ZNF551	2.6388	1.43771e-34	1.80137	1.60588e-62	0.742135	2.38832e-08
HLA-C	-3.94257	0	-2.4546	7.09672e-257	-0.969759	2.17158e-36
PPP1R10	2.1006	8.44205e-178	2.16407	0	0.963241	3.76393e-29
RACK1	-3.0947	0	-1.32803	3.63386e-130	-0.613153	2.45586e-06
HLA-G	-2.1372	7.16567e-13	-1.95692	1.24624e-08	-1.1785	7.29029e-11
ZBTB48	2.38713	4.19793e-89	2.16619	8.5418e-67	0.630243	2.00588e-11
CDKL4	6.50144	0.000104179	5.02069	0.00654329	3.97864	4.85574e-08
TRIQK	-1.48531	2.23437e-07	-1.99999	4.19556e-55	-0.80347	0.0104633
SAMD9	-0.808036	5.52572e-12	-0.58916	1.99913e-16	-1.11435	0.0147018
SMG1P2	3.02023	4.99822e-44	1.60414	2.35127e-10	1.39012	2.49696e-29
TMEM256	-4.10888	4.3031e-24	-2.35961	4.85526e-31	-0.757552	4.61708e-08
RP9P	1.25953	2.26573e-06	0.616648	0.0011882	0.959656	5.40585e-18
PDPK2P	1.83968	7.15841e-19	0.730687	0.00551496	0.637479	0.00439784
HERC2P9	2.32071	4.12859e-30	0.720975	4.89474e-05	0.618287	6.75649e-11
HLA-H	-1.50092	3.2735e-22	-1.82346	3.5059e-19	-0.903601	5.17028e-12
HLA-A	-2.34086	9.97222e-231	-2.08122	1.59862e-280	-1.06368	1.08719e-39
RNU1-138P	6.06203	2.29012e-05	4.77735	0.0120046	3.61004	0.040105
MT-TF	2.13193	4.8235e-15	1.23999	3.57686e-05	0.768467	0.000330396
SELENOH	-2.12062	2.0399e-23	-0.894	5.11199e-07	-0.644254	2.90151e-08
PRR22	2.76592	5.43365e-11	2.94048	7.61318e-27	0.603715	0.0313357
ZRSR2P1	2.36486	0.000563132	1.27842	0.0125605	0.861461	0.0301274
RNF208	-2.47875	9.12019e-18	-0.849025	2.92271e-06	-0.738482	0.00336162
C8orf82	-2.69467	1.98475e-50	-0.802618	4.1236e-13	-0.615804	2.90545e-08
CEACAM16	6.09277	2.67793e-05	4.42487	0.030955	5.65803	0.000243857
PGAM1P7	5.53752	6.34488e-32	2.69765	2.53179e-08	2.06325	0.00313227
SMIM30	-2.61373	1.17079e-29	-2.36034	9.2351e-74	-0.593378	2.33759e-11
FIS1	-2.77227	5.73007e-152	-1.67474	9.4512e-63	-0.736116	2.85714e-11
ANG	-3.98984	1.59962e-06	-2.86128	1.19972e-19	-0.818122	0.000271116
RPL39P5	0.690776	1.18488e-05	1.41364	2.80447e-11	0.900182	4.11936e-16
LINC01588	2.73963	6.00956e-34	0.805328	0.00354373	0.783903	0.0220131
AC141586.1	2.21428	2.44345e-27	1.82645	1.32608e-45	0.822265	1.35942e-05
OR7E122P	7.90102	2.32934e-19	7.87301	1.30352e-09	5.65804	0.00130818
FASTKD5	1.00883	1.26992e-11	0.682198	1.86485e-10	0.73419	1.57506e-10
AATBC	1.34565	0.0132685	2.48704	2.85835e-05	1.12671	0.0335653
RPL17-C18orf32	-1.18889	8.27869e-53	-0.969855	1.31953e-53	-0.592456	4.50183e-05
EFCAB8	5.70165	3.69563e-26	3.78249	6.16632e-06	6.61691	3.88818e-19
GUSBP9	3.39887	3.06306e-05	2.50585	0.0198306	1.17459	0.0276339
AL158066.1	4.39567	5.77998e-13	2.80434	1.02253e-14	0.848157	0.000104929
AC110619.1	3.70096	9.1082e-06	3.76988	0.0026004	1.0026	0.00749017
MIF-AS1	-5.00001	0	-1.96469	7.52508e-125	-1.42692	1.93939e-09
RCC2P7	7.61747	1.95778e-08	4.96285	0.00126598	5.25544	0.00123741
C6orf226	-3.4861	1.76307e-12	-1.6285	0.00582838	-1.07913	3.62578e-07
CEBPD	-1.4246	1.08972e-08	0.830143	8.65472e-07	-1.15344	3.36976e-06
APOL6	-2.1774	1.49883e-46	-0.984129	2.64649e-24	-0.69765	7.55833e-09
UBA52	-3.3654	0	-1.61043	1.55409e-79	-0.707593	1.56436e-09
LINC02068	4.18961	2.04903e-27	2.05548	2.48255e-13	5.20394	0.00221388
AL441992.2	-5.63013	3.64744e-05	-1.40502	0.00184134	-0.912542	0.000189359
LINP1	-0.750766	0.000425644	-1.04311	2.90618e-17	1.38243	0.00466011
ADM5	0.66309	0.0187897	1.52765	3.03546e-14	1.69391	6.21928e-06
ATXN1L	1.17916	5.93101e-64	0.665785	3.12257e-24	0.588712	4.28055e-06
AL391095.2	4.36784	1.28733e-19	5.9405	3.50907e-07	2.13932	2.39955e-12
AL592166.1	-2.11407	1.4325e-113	-1.11909	4.95059e-13	-0.837604	2.40025e-06
AC010536.1	2.00129	0.00262087	2.33748	2.34995e-05	1.08564	0.000120021
ZNF192P1	4.18813	3.89497e-06	1.99672	0.0111208	0.686148	0.0101372
AC005682.1	7.43346	1.31662e-11	3.82091	3.69673e-06	1.57282	0.0180243
HDAC9-AS1	8.49255	5.85586e-11	4.77735	0.0120046	5.49513	0.00347488
MLXP1	2.76977	0.000366493	1.8024	0.00772698	3.54793	0.0438064
LTA	5.99291	3.27391e-05	5.77577	0.00030354	4.18327	0.000906353
C14orf132	-2.82402	1.77465e-05	-1.84955	0.00756191	-0.629088	1.14544e-05
AL158834.2	2.92218	1.24159e-12	1.34873	0.000304349	0.996869	4.65431e-09
AP001324.1	-1.52018	0.00827919	-0.956265	0.000260713	-0.639714	0.00328743
DNMBP-AS1	2.41423	1.06782e-19	1.09934	0.000386017	0.901665	2.6422e-06
AL671277.1	-2.721	3.39198e-150	-1.9386	1.78614e-43	-1.28722	4.76534e-37
PCAT6	-5.70233	3.04113e-05	-2.0264	1.7588e-05	-0.859012	0.000542707
LINC01004	2.96812	2.85542e-12	1.88511	0.00165677	0.942835	3.22123e-07
CCT6P1	1.63994	1.42119e-06	1.57664	3.25553e-10	0.768259	4.04106e-09
AL929236.1	1.99073	4.27146e-07	0.978123	0.034324	0.825088	0.0020864
OST4	-2.75072	4.86242e-50	-1.6971	1.02975e-72	-0.864171	1.08228e-10
AC091729.3	1.15007	2.40912e-09	0.599114	0.000196197	0.846791	1.25694e-09
VIM-AS1	-1.28299	3.26926e-52	-0.602525	2.44615e-10	-0.662068	1.81304e-20
AC069542.1	1.19365	0.00184872	1.27941	0.00082237	0.606019	0.0029086
PATL2	5.67309	4.43754e-16	3.13499	2.11666e-06	1.99086	7.24774e-07
AL391825.1	4.94595	7.24238e-06	2.23127	0.021489	1.87582	0.00225324
LRRC37A15P	4.32334	4.90773e-10	1.47274	0.00508344	1.29612	0.00263345
CNOT6LP1	7.05064	9.0016e-07	4.27915	0.0124947	1.41951	2.96826e-05
AL359893.1	2.35192	0.00202707	0.899307	0.0274432	4.87041	0.0209982
AL645929.1	-2.27139	3.43042e-30	-1.27674	0.000516511	-0.773036	0.0241775
AC140479.2	0.883501	1.42562e-06	0.803818	4.27864e-09	1.82887	0.0215835
HLA-K	1.79458	5.34175e-17	2.1679	3.05734e-10	-0.629471	1.43152e-05
AC005532.1	6.98175	1.29345e-45	4.04978	2.66754e-20	4.98605	2.1858e-20
LINC02541	6.00117	4.47842e-05	4.56365	0.00054414	6.47382	6.15541e-08
AC112484.1	3.39471	7.19841e-19	2.0189	0.000243409	1.86604	1.26253e-07
RPS18	-1.71102	1.98781e-123	-1.30492	1.20303e-81	-0.641289	2.92229e-05
AC007383.2	-2.35598	0.0396814	-1.53585	0.0151436	-0.601114	0.00540973
IMPDH1P10	3.16988	6.21358e-90	2.89327	8.88465e-43	0.99055	1.79323e-06
MARK2P9	7.42663	6.71815e-08	3.13193	0.0189564	2.69158	1.5296e-09
AL360270.1	2.64142	1.81446e-13	1.63797	1.75297e-18	1.27386	2.06472e-06
UQCRHL	-1.96218	0.00180031	-1.73961	0.00270285	-0.684526	5.5011e-06
LINC01191	5.70895	1.4948e-13	3.16793	1.50575e-05	1.84883	0.00383254
AC006372.3	3.52937	0.0046035	4.49615	0.0379168	8.61859	1.34958e-10
RPL13AP20	2.13408	1.09079e-11	0.989336	0.0173116	0.603183	0.00454025
AC019186.1	7.44508	1.01935e-08	4.40424	4.80759e-05	3.34845	5.79133e-07
SDCBP2-AS1	2.66602	5.54725e-36	0.899179	5.76958e-07	0.699056	1.06464e-05
HLA-B	-3.39883	1.10479e-299	-2.07319	6.69671e-118	-0.907144	1.13438e-20
SLC25A25-AS1	1.77656	2.42963e-21	1.10526	5.63759e-11	0.914072	1.37436e-11
LINC01186	2.07223	7.92295e-06	1.19444	0.0283352	2.99826	0.0252175
AL391650.1	-2.09637	6.876e-23	0.655799	0.000883805	-0.717334	0.000180278
AC024560.1	2.45185	2.15707e-06	1.30142	0.00026834	4.50769	0.0017061
SMG1P1	3.15062	1.5419e-45	2.55394	3.13132e-20	1.92089	1.79787e-23
WAKMAR2	4.99625	5.52871e-13	2.42085	0.000113859	1.3663	0.0138719
LINC02631	6.96524	1.09898e-06	3.9579	0.000898157	4.06504	0.00127464
RNF14P3	5.44894	9.16719e-15	2.85581	0.0172647	3.83958	1.10682e-05
AC108058.1	2.19797	0.00319333	2.77521	0.00524784	-0.648455	0.00108996
PSMD6-AS2	2.66364	9.02461e-07	1.75947	9.48963e-06	0.872002	0.00928408
AL355864.2	6.56315	2.38937e-05	4.53624	0.00561253	1.74277	0.0184105
PARGP1	2.40989	1.5426e-23	1.54125	1.54317e-09	0.953237	1.91389e-08
PSMB9	-4.27501	6.83622e-67	-1.56452	8.32357e-19	-0.715403	0.000187006
AL512306.2	5.22374	8.55541e-17	4.08265	9.59303e-12	7.52565	3.27081e-08
B4GALT4-AS1	-1.63121	0.000261921	-2.03374	4.72517e-06	-0.634544	0.00405732
AL450384.2	2.97206	1.0886e-13	2.13028	0.000181391	1.31295	2.05939e-07
FOXO3B	1.55473	1.94692e-06	1.54773	3.06134e-11	0.587058	1.46877e-05
AL096701.3	1.00305	9.88276e-07	1.26435	6.6295e-09	0.594075	0.000208785
PNMA2	-3.04949	3.03328e-25	-2.55541	1.51605e-84	-1.30313	5.48061e-07
AL512306.3	4.57179	7.75494e-06	5.49026	0.00121739	5.49939	0.0034721
PLCXD2	1.78308	3.946e-19	1.0343	1.02048e-12	0.73675	0.00132285
MIF	-5.0234	0	-1.97928	9.82862e-127	-1.44699	2.22196e-09
AP001992.1	4.92492	2.27395e-09	1.49075	0.0311843	2.62847	5.391e-26
CD302	-1.99772	1.36261e-09	-1.84391	1.78202e-41	-0.671473	0.00113861
AL158847.1	-2.91067	6.69574e-08	-2.18576	8.65726e-08	-0.912731	6.10102e-10
AC022400.3	2.24938	1.04638e-17	1.44164	6.46043e-08	0.792822	3.69347e-08
BMS1P4	1.68306	4.28608e-06	1.64428	3.74946e-05	0.708947	0.000599281
PCDHGC4	3.62496	5.57662e-08	2.66271	0.0164514	0.819312	0.00800877
CNTF	2.49157	1.86443e-06	1.1398	0.0355845	0.852708	0.0188118
AC117395.1	4.48074	3.31887e-06	3.87037	0.0080292	2.96554	0.000432646
MRPS31P5	4.0416	2.79266e-21	2.56721	6.38933e-19	0.654584	4.50133e-05
C4orf48	-4.74377	0.000554968	-0.821181	0.0386185	-1.63302	0.000742099
AOX2P	5.32612	4.44246e-05	3.55951	0.0227489	5.6036	1.12917e-05
NME2	-2.55685	2.33742e-196	-1.30217	4.02118e-90	-0.678565	2.27699e-12
AC024293.1	-1.92509	0.000420887	-1.66673	0.000212652	-0.612068	0.0105357
AC106793.1	-2.93342	5.15253e-50	-0.726822	0.0125686	-0.702683	0.0167292
RAD51-AS1	-2.68759	0.00446585	-1.48251	0.026458	-0.625463	0.000105182
AP003352.1	-2.52178	7.81346e-124	-1.45252	1.26254e-63	-0.587254	3.12689e-05
AL353807.3	1.44076	3.2098e-28	1.1105	4.06699e-17	0.606419	7.45771e-10
AC024588.1	1.17002	5.55163e-10	1.18713	2.15694e-09	0.597945	6.58281e-06
LACTB2-AS1	-1.07949	0.00143004	-1.30659	1.15662e-09	-0.790379	0.000960685
H2AJ	-2.98445	1.79646e-148	-0.89671	7.2303e-13	-0.771342	1.87667e-09
GPR176-DT	6.41378	3.42537e-06	4.14141	0.00331285	2.46604	0.011643
MIR210HG	-6.16145	1.25945e-06	-4.19677	4.09847e-27	-0.773886	2.00477e-07
TWF2	-4.41124	3.17633e-207	-2.04186	1.33183e-50	-0.625518	1.07176e-17
FAM198B-AS1	2.45772	6.67452e-09	1.2511	2.7856e-05	-1.13741	0.00208012
ABHD14A	-3.02439	6.00669e-34	-1.1068	1.98214e-05	-0.630944	5.63795e-06
AC018781.1	4.96705	0.000236862	2.54986	0.00247907	3.49126	7.04904e-07
LY75-CD302	-0.632543	1.87653e-05	-1.17528	1.74075e-39	-0.768608	0.0065725
KRT8P46	4.53842	1.07418e-14	1.96437	7.63881e-06	1.78342	7.04697e-07
CTNNA1P1	6.21957	1.22198e-58	3.22199	1.40414e-18	2.95582	0.00117682
AC008771.1	-1.12166	0.000565559	-1.20185	1.46321e-11	-0.590267	0.00419818
PVT1	2.28407	7.229e-118	1.76849	6.75773e-90	1.04599	6.32477e-16
PPIC-AS1	-2.0341	5.74592e-10	-1.07334	0.00203606	-0.915705	7.97678e-05
YJEFN3	1.42862	3.96299e-06	1.70654	0.00101156	0.703177	4.93105e-06
IGBP1P4	7.16278	3.29966e-07	3.80098	0.0103075	4.14681	0.0382325
AP002784.1	3.86182	2.20905e-12	2.71899	1.03626e-06	0.805831	0.000193444
REELD1	6.69515	7.36084e-07	5.10187	0.00436907	5.15438	1.92087e-06
BMS1P2	1.27229	0.00315346	1.6081	0.00010532	0.620036	0.000666952
AL691442.2	-3.2027	7.86886e-12	-1.88992	0.000337652	-0.973748	0.00668827
WDFY3-AS1	2.57785	1.61805e-10	1.54511	0.00091113	0.73298	0.0140606
ZNF550	3.68522	7.20587e-146	2.21542	1.60872e-132	0.608873	1.47079e-08
AC005324.3	0.762377	2.09909e-20	1.55347	4.59019e-60	0.771351	7.68359e-12
AC016405.1	3.9686	0.000351656	3.94398	0.00749275	3.76794	0.0296685
AC119403.1	1.96501	2.41384e-08	0.930907	0.000359803	0.667631	0.018866
AC107959.3	4.03472	6.18009e-283	3.42465	5.3207e-60	1.22261	0.000120834
AP003465.2	-2.26708	5.69513e-21	-1.97732	6.19399e-19	-0.75047	0.0004391
NAV2-AS2	1.26081	0.000667953	1.20185	0.00101844	0.851453	9.97269e-05
AP001816.1	-1.5821	0.000317718	-0.989085	0.0325361	-1.14724	2.15709e-09
AC067930.2	6.65523	5.12988e-13	4.49462	2.64637e-05	1.2916	0.0339518
SLC22A18AS	-2.87259	1.69095e-20	-1.65446	5.091e-15	-0.585142	0.0399318
NAV2-AS1	1.03102	0.00898518	1.21152	0.00153971	0.713245	0.000245839
AL591684.2	1.59923	4.19003e-05	1.30533	0.0115371	0.634933	0.00128995
BRK1	-3.11238	3.47734e-126	-2.52067	6.31543e-213	-0.729298	2.39015e-13
AP006621.1	-1.98124	4.17914e-60	-0.70198	0.000137279	-0.918654	3.58615e-09
OR5BA1P	5.35396	5.58316e-12	2.45332	0.00436262	2.5079	7.08497e-07
AC135050.2	-3.01184	2.27676e-120	-1.50417	3.4119e-34	-0.890285	1.82166e-10
AC108516.2	-1.7378	2.57908e-05	-1.96543	8.35194e-09	-0.764024	0.00131169
URB1-AS1	-2.19189	0.000426171	-1.98482	0.00253826	-0.640868	0.00394702
AP000721.1	-3.65715	8.30033e-197	-1.74652	8.81776e-14	-0.963443	1.38608e-08
AC005840.2	2.96747	3.89403e-14	1.67702	8.84888e-07	1.35566	3.10244e-05
AP003419.1	-1.73359	1.87118e-42	-0.992191	4.08868e-14	-0.58567	2.82318e-09
AC148477.2	3.15906	3.86937e-07	1.92078	0.00583422	6.72783	1.67755e-08
AC010186.2	2.10108	3.59225e-06	0.935733	0.015372	0.676941	0.00385053
C17orf100	-1.61801	0.00553546	-1.1814	0.000707551	-0.617984	0.00269261
AC009318.1	1.73232	1.09363e-10	1.61442	4.48146e-09	1.24692	9.84523e-05
AC079601.2	1.10645	0.00815591	1.03101	0.000653272	0.724955	3.61677e-06
AC012157.2	2.25798	2.14559e-08	0.891412	0.00821919	0.694602	0.000428905
AC073569.2	0.783895	0.00127351	0.607925	0.0377907	-0.921057	0.0143485
AC007622.2	3.21765	4.49633e-31	1.44662	0.000367966	0.650228	0.00093495
SLC7A5P2	2.58616	1.70274e-18	2.59852	0.000430972	1.62017	3.27105e-07
EGILA	-3.74969	9.03861e-06	-3.39231	1.30175e-11	-0.874571	0.00624783
HIF1A-AS3	4.02597	1.04673e-35	2.47758	6.69983e-19	3.72226	6.89563e-44
RNASE4	-3.60245	0.000289253	-3.04093	6.84623e-31	-0.744107	0.000187686
AL390816.1	1.92497	0.0159933	1.75973	0.0286466	2.26804	0.00652708
CEP95	2.22901	7.43743e-48	1.12866	5.74344e-32	0.840629	7.1776e-23
AC005480.1	2.49877	3.98398e-31	1.55278	8.11464e-13	0.618582	1.59814e-05
AL355916.2	4.52257	2.11272e-14	4.68036	0.00391668	3.60899	6.16978e-06
LINC00639	4.68267	3.17754e-05	2.7486	0.00403921	6.61801	2.27298e-05
NDUFC2-KCTD14	-2.65272	1.5178e-98	-1.39241	3.29813e-31	-0.659067	2.51297e-13
ADAM20P1	5.41375	1.68558e-05	3.37353	0.00906703	1.45972	0.0146114
AL163636.2	-5.50283	6.69459e-05	-2.99186	6.23679e-23	-0.665736	0.00354046
PRKXP1	3.15562	0.00196223	2.01033	0.00284554	3.81026	0.0314782
AC021739.2	1.05269	6.35942e-08	0.965643	0.000245295	0.723327	0.000118595
INO80-AS1	2.41694	2.57828e-09	1.68325	0.000122374	0.935217	0.000205505
AC021739.4	1.26667	2.37365e-07	1.0656	3.66837e-05	0.646923	0.0411261
AC103740.2	3.73182	2.24671e-06	1.51324	0.0303328	3.20785	0.000556307
AC090527.3	-1.35581	4.2039e-29	-0.649321	5.28934e-09	-0.825514	9.98176e-05
AL133367.1	-2.03342	0.00624134	-1.50769	0.023302	0.839132	0.00948601
MRC1	6.69922	6.85684e-07	2.81993	0.00961944	10.0129	9.4669e-15
AC023043.1	-2.82489	0.00326603	-2.52801	2.53936e-06	-0.911565	0.0178957
AC009113.2	2.32111	7.95397e-08	1.6412	0.0058301	0.985979	0.000950907
AL591848.3	4.13041	1.09809e-06	2.48738	0.0048978	3.44898	5.01651e-27
SLC7A5P1	2.65877	3.0137e-15	3.37256	2.95355e-09	1.38214	0.00604494
AC112484.3	4.82755	3.05744e-10	3.22958	6.03038e-05	2.04993	0.00530135
AC006538.1	3.09854	1.21814e-20	2.51646	5.44384e-07	0.762569	0.0373616
SMG1P7	2.01959	6.08362e-12	1.51086	1.15305e-06	0.785071	4.05208e-05
AC092115.3	-2.92165	1.84073e-28	-2.52179	5.63366e-42	-0.63338	1.88022e-05
GAN	1.14594	1.48717e-07	1.18823	1.77381e-20	0.89743	5.11094e-07
AC007728.2	3.37698	1.44224e-16	2.09781	0.00374902	1.34776	3.9956e-07
AL360270.2	3.09808	0.00644328	1.58089	0.0174403	3.98259	1.13177e-12
AC027228.2	-1.96853	1.09226e-12	-1.62832	2.01699e-24	1.20879	0.00856534
DLGAP1-AS2	1.83036	1.4792e-17	1.16808	4.90655e-10	-0.721604	0.00710582
AC116025.2	3.68177	0.00464086	3.89437	0.00909128	3.4285	0.0111556
AC087741.1	2.24346	1.57851e-06	1.24475	0.000191098	0.887854	3.83515e-08
SPON1	4.73827	3.97808e-09	4.34251	0.00132571	0.734727	0.00063816
AC016245.1	5.03035	0.00012628	4.55948	0.0290008	2.80548	0.0365799
AC026954.3	-1.72165	0.00240519	-1.16142	0.000910189	0.664851	1.57765e-05
AC006111.2	3.29773	1.10441e-13	2.90686	4.81245e-17	1.84043	3.00791e-07
AC040173.2	5.59067	0.00174958	4.30256	0.0460994	2.38827	0.0306667
AL645941.3	2.0174	1.25314e-77	1.73008	3.79439e-31	0.686624	1.89984e-07
AC010761.1	-2.32386	1.51451e-142	-0.919559	9.7839e-09	-0.639901	8.38759e-06
RPL17	-1.2096	1.92505e-49	-1.05845	5.61189e-44	-0.606589	3.28203e-05
AP001099.1	5.73292	4.96006e-06	4.36884	0.0361604	4.27084	1.52458e-07
AC016888.1	-2.34357	9.73449e-50	-1.31379	2.91135e-07	-1.86141	0.0132742
MRPS21	-0.839263	5.21055e-07	-0.942726	2.08937e-19	-0.592776	2.08075e-07
AC011511.2	-1.75227	1.34824e-43	1.15337	1.26817e-07	-0.63095	0.0103753
AC005180.1	4.40813	2.96843e-16	2.8147	2.30603e-06	1.88456	3.00061e-06
AC027319.1	-3.38488	6.3988e-13	-1.02268	0.0138068	-0.622331	8.45386e-09
AC005180.2	3.88674	9.91141e-15	3.34157	3.25161e-06	1.88433	1.30851e-07
AC024592.3	-4.16826	1.1967e-103	-1.48539	1.01251e-14	-0.870887	1.08431e-08
AC026803.2	3.68521	0.000469868	1.86518	0.0177252	2.23986	1.90906e-05
NBPF12	1.97354	4.32039e-20	0.789481	8.08358e-05	0.673542	1.59624e-10
ARL14EPL	6.93504	1.73607e-40	4.24533	5.57511e-46	6.06023	7.31024e-05
AC008687.4	2.82825	0.00582458	2.22416	0.00606172	2.39807	3.50706e-09
AC010624.3	2.02281	6.4154e-08	1.48911	0.000811293	0.902937	0.00158407
AC005523.2	1.10281	2.95847e-18	1.67772	1.25811e-50	0.593557	5.01438e-07
AC008763.3	-2.75369	2.22053e-25	-0.701757	0.0050182	-0.607273	0.000327072
AL513477.1	2.11284	1.22093e-09	1.1206	1.2607e-05	0.856454	0.00394476
AC093525.7	1.51215	5.45512e-14	0.865378	1.21584e-10	0.680247	0.00105274
AC006064.4	-3.90202	0	-2.11904	1.28876e-196	-0.656947	4.23838e-18
AC009108.3	3.90202	0.000552518	2.71767	0.0317031	0.997554	0.0272362
AC027020.2	2.32203	0.00435364	2.83274	0.000528906	4.97512	0.00436655
AL671883.2	-3.52541	3.05037e-95	-2.0576	2.07022e-21	-1.02346	9.22428e-24
AC005828.6	4.44469	0.0147935	4.37515	0.0376357	3.50652	0.000600089
ANKRD34A	2.35093	0.000136978	1.06828	0.039288	0.90935	2.64072e-08
GTF2H5	-1.41753	0.000145732	-1.69212	5.19104e-19	-0.608104	9.92565e-06
AC124045.1	1.73234	0.0185079	1.06948	0.0329261	0.762548	0.0288518
AL024498.2	-1.53475	2.32484e-08	-1.83949	0.00149452	-0.68829	4.95816e-07
CASC15	2.17628	4.22701e-05	1.03704	0.0154128	0.703127	0.0315058
U47924.2	-2.42993	2.73044e-33	-1.48394	5.14677e-08	-0.703326	2.14184e-08
AC074032.1	-3.06159	3.87943e-08	-1.91312	0.0305313	-0.880452	5.9239e-07
AL021707.6	3.02227	3.59386e-06	2.28043	0.00132129	0.835822	0.00420768
AC021851.1	2.78529	1.53635e-05	1.50604	0.000871837	1.29807	0.0241793
AC027644.3	-2.13585	0.00033451	-1.88266	0.000495117	-0.714203	0.0264667
DCP1A	1.37578	2.77069e-34	1.04484	1.1196e-42	0.644611	8.87569e-10
ATP6V1FNB	3.20016	3.42315e-17	1.80519	6.93766e-07	4.19825	3.2037e-68
AC012360.3	0.944143	0.0489791	0.944682	0.0143285	0.630356	0.00336091
AC009690.3	2.18314	1.00454e-23	1.49847	9.36517e-18	0.595983	0.00649728
DGCR9	2.50577	0.000312395	1.77085	0.00522501	5.00686	3.2734e-13
AL354694.1	4.24067	0.000345742	5.21865	0.000557583	4.69141	0.013845
AC002059.1	5.51788	3.67722e-08	5.48439	5.7297e-06	4.41318	0.00281177
AL049839.2	-3.61796	0	-1.61222	6.54303e-167	-1.1004	0.02604
AC073283.3	-2.98547	3.19977e-169	-1.54388	2.42564e-41	-0.699154	0.000352596
CWC25	2.1537	1.35985e-131	1.76094	4.03584e-141	0.605063	3.37012e-09
AC005045.1	-2.92442	0.00033179	-2.10802	0.00318933	-0.68961	7.69014e-05
AL049757.2	5.71184	2.26195e-06	3.4847	5.93646e-05	4.37637	8.6663e-07
H3C6	4.38583	8.40995e-32	1.47034	1.97531e-05	1.19784	1.22681e-05
AC103746.1	3.15067	8.28456e-15	1.90595	2.04811e-06	1.66291	2.43659e-12
FCGBP	3.55145	3.88455e-37	1.44476	0.0084841	1.64329	0.0474287
AC105020.6	-2.67677	6.11728e-65	-1.08708	1.0363e-06	-0.657971	8.02043e-05
AC100835.2	4.19991	0.00422977	4.5682	0.021121	1.3422	0.00515822
AC008622.2	-3.76634	2.21356e-104	-1.14468	1.54449e-21	-0.669193	8.91422e-13
SIK1B	0.835115	1.28276e-08	1.47587	1.37539e-26	1.03088	2.92343e-12
H4C9	0.737551	0.0194636	-1.98446	1.55651e-05	-0.932967	1.09269e-08
AC005045.2	-2.88866	0.0001178	-2.65469	0.00260348	-0.682219	2.37947e-05
AL021155.2	6.08847	2.19703e-05	4.42487	0.030955	2.87852	8.75699e-05
AC148477.4	3.61817	9.20047e-07	3.30758	0.0131679	7.85545	1.87923e-08
TYW1B	1.46415	0.00251094	1.12136	0.000844059	1.42427	8.05976e-10
AC090246.1	5.57615	3.20154e-08	5.15249	0.000637461	2.93644	0.0234965
AC139100.2	2.05106	0.00113386	1.36075	0.0162166	2.84453	5.02876e-14
AC103705.1	1.84583	8.53934e-07	1.95099	4.64679e-08	1.43632	6.14978e-08
AC084123.1	2.0927	9.80413e-17	2.03187	5.7183e-07	1.43104	7.72309e-09
AL356652.1	-3.25449	2.1886e-06	-1.64982	0.00442649	-0.626876	3.82421e-05
AC120114.2	-1.78208	1.53203e-13	-1.54149	1.18335e-05	-0.586863	2.41649e-05
AC148477.5	4.05323	1.721e-06	2.07434	0.0199124	7.45413	1.5884e-07
AL807752.6	-3.54968	3.82603e-23	-1.21641	0.000609585	-0.916951	4.72612e-08
SND1-IT1	5.70635	0.000133722	5.84537	0.000172044	2.47919	0.0453897
AC008894.3	-2.15569	3.80075e-29	-1.94491	4.46535e-28	-0.791021	3.19711e-07
AC012020.1	4.88996	1.35147e-16	2.94706	1.84723e-05	1.79352	1.94183e-07
AC004453.2	4.31451	0.000257081	4.53876	0.0259769	3.82425	0.00346113
TMEM75	3.64108	1.3423e-05	3.92359	0.000195651	2.20433	0.0221669
AC135050.7	-3.50578	7.38049e-89	-1.9624	1.30361e-11	-1.40706	0.0155184
AC245140.2	-2.63151	9.57253e-172	-1.07136	5.48104e-10	-0.60655	2.66455e-05
AC006372.4	7.22709	3.84152e-07	6.14355	4.44837e-05	8.76625	6.0009e-11
Z95331.1	-1.74886	1.30259e-14	-0.960841	3.37501e-07	-0.859203	3.60961e-06
LINC01348	4.63263	1.24629e-30	3.18555	2.87012e-09	2.27948	0.00395175
DNAJB5-DT	7.25856	2.91156e-07	3.27533	0.0153702	4.22205	1.80603e-09
AC068733.3	-3.23899	1.42581e-33	-1.18158	0.00150918	-0.867486	1.31264e-11
AL031777.2	3.16706	5.59059e-13	2.01539	0.000934121	1.75609	3.36559e-10
MIR614	-2.06887	6.41984e-19	-0.92943	0.00145136	-1.17643	4.84882e-05
MIR4709	-2.78789	2.77945e-12	-2.37014	1.05036e-08	-0.636819	5.55511e-06
HSPA14	1.35671	8.93174e-46	0.971294	1.27829e-32	0.61962	2.31621e-08
MIR7109	1.14229	5.09267e-05	3.1476	0.0204921	0.623267	0.00576656
MIR3652	-1.59558	2.05071e-19	-0.917138	2.1431e-13	-0.619334	4.6341e-05
AL034417.5	3.70128	6.17323e-14	2.16079	0.00165929	1.50031	4.3191e-09
AL049629.2	-2.75121	4.72767e-217	-2.59402	0	-0.734712	8.48195e-15
AC010616.1	-3.57168	7.61672e-123	-1.54214	3.50915e-15	-1.13076	1.97709e-10
AC117378.1	-1.91354	3.92171e-97	-1.10969	1.89078e-45	-0.785551	5.14395e-06
AL157827.2	2.34107	2.77927e-07	1.76747	0.0263286	2.32241	6.58385e-16
AC010327.7	2.63679	0.0025727	1.67312	0.0173854	3.14415	9.01042e-07
AC119673.3	3.32302	1.66304e-05	3.67306	1.12567e-07	1.78212	1.24905e-17
AC091978.1	2.94657	0.000617285	1.77316	0.0311063	1.41836	0.00255227
AC093928.1	5.20989	0.000990699	5.02432	0.00543342	3.78674	0.0243418
AL513303.1	3.70593	2.46405e-11	4.69285	0.000296181	4.5812	0.0482928
AC091607.2	-2.42632	2.78384e-06	-1.79487	8.29908e-06	-0.707237	1.17056e-07
AP001885.3	1.46529	8.49326e-18	1.24023	6.89239e-09	0.846121	3.19496e-07
AC105328.1	-2.30601	1.90218e-07	-1.89338	7.97517e-05	-0.809656	3.58784e-07
AC109322.2	4.00968	1.96985e-27	2.12933	3.68942e-07	1.76932	0.000704651

## Sheet: patients_gene_set
external_gene_name	log2FoldChange_BALF	padj_BALF	log2FoldChange_LUNG	padj_LUNG	log2FoldChange_PBMC	padj_PBMC
DBNDD1	6.23314	9.78332e-08	3.88136	0.0454579	0.0329011	0.998083
CD38	2.2091	0.000370429	4.8214	0.000341046	1.52456	0.340126
SYN1	3.72499	1.14152e-05	4.87043	0.00035565	-0.0654741	0.988211
NISCH	-1.45894	1.30582e-06	-4.35133	0.0321334	0.216977	0.917505
LTF	3.88612	1.80456e-05	3.43329	0.0391445	-1.03782	0.766455
WAS	-1.77571	2.17229e-08	5.44548	6.07571e-05	0.0773762	0.973163
GLT8D1	-0.760613	0.0208774	-7.33098	0.0369006	0.296712	0.863716
SLAMF7	2.36876	0.000349188	3.83971	0.032965	-0.188078	0.968971
STAP1	1.47248	0.0369182	7.63468	3.20593e-10	0.649315	0.701606
EDC4	-3.1539	1.14078e-07	-7.30085	0.0379376	-0.193658	0.909091
C6	5.04355	0.000178968	5.80846	0.000234689	NA	NA
LCP2	1.05511	2.92054e-06	4.95863	0.000718507	-0.24499	0.896185
RRP12	-3.4818	1.62084e-07	-4.25473	0.0215133	0.343796	0.881304
MXD1	2.90552	3.50929e-05	5.28011	1.97003e-05	-0.442886	0.912734
SUGP2	-1.17379	0.0192832	-5.44043	0.0462217	-0.0806245	0.97276
ASB1	-1.92223	0.00198107	-7.36352	0.0364609	0.33133	0.854391
RASSF1	-2.24445	2.72354e-05	-6.80242	0.00674774	-0.712838	0.64419
TTC7A	-1.68387	3.39679e-09	-7.10201	0.0463714	0.753742	0.723404
BCL3	1.65215	0.0164955	3.07528	0.044606	0.10612	0.982385
HDHD5	-2.1262	2.93465e-05	-7.10639	0.0459312	1.11844	0.0968577
NDST1	-2.04435	1.33602e-10	-6.60697	0.00865135	0.547599	0.918012
LIMS2	-4.569	0.0173006	-5.50817	0.0410242	0.466849	0.935935
ACTB	-0.84266	0.000106245	3.3012	0.0256971	0.864001	0.508695
EXOSC7	-1.38312	0.0120745	-9.99698	0.00258478	0.640674	0.488008
XAB2	-2.523	1.0949e-07	-7.77058	0.0226988	0.0635714	0.978025
SPAG6	3.90212	4.25262e-05	3.92697	0.0364609	-0.326451	NA
JADE1	0.84978	0.0102975	-7.4201	0.0395884	-0.615881	0.449709
LAMP3	1.90475	0.00949123	4.76806	0.000254755	-0.120372	0.985697
NEBL	5.38766	2.57998e-11	-7.30782	0.0379227	-3.84524	0.0626263
RAPGEF3	-3.6274	0.000179373	-8.10768	0.0181583	-0.838567	0.547057
CEACAM1	2.23936	0.0113515	4.95231	0.00491763	-1.95651	0.0213502
FYB1	2.5019	1.17702e-17	4.88585	0.000162775	-0.154912	0.956187
PILRA	-0.858866	1.32268e-05	3.40561	0.0242525	-0.566741	0.811757
CEACAM6	9.02039	1.09564e-91	3.31099	0.0301204	-0.999717	0.841024
ADAMTS2	9.29345	1.07844e-06	-7.41907	0.0347713	9.89095	0.00333763
OAS1	0.948539	0.00216852	6.75667	3.42038e-08	2.25504	0.122648
SLC9A1	-2.61841	0.0217398	-7.30035	0.0400671	0.108572	0.96321
EFNB1	-3.32129	8.19434e-06	-3.86743	0.0461046	0.00555486	0.99939
ADA2	-2.27966	1.65608e-28	3.43559	0.0407032	1.44904	0.180396
CRISP3	9.70535	8.44313e-17	8.43844	2.34913e-08	-1.26983	0.380425
MYO9B	-1.05867	4.02291e-05	-6.3376	0.0175383	-0.187738	0.925912
MFNG	-2.23329	2.57086e-07	-7.68814	0.0284771	0.133217	0.953157
PPP6R2	-1.9277	1.64157e-07	-7.4792	0.0325211	0.0380887	0.987946
CBX7	-2.02345	3.77058e-05	-7.73715	0.0325744	-1.00613	0.0824396
CSF2RB	-2.18269	4.68048e-08	3.7709	0.00987982	-1.66035	0.359793
RANGAP1	-3.05258	2.45031e-10	-6.16375	0.0201256	-0.00319571	0.999394
ZC3H7B	-2.2871	2.1022e-10	-4.44273	0.0468915	0.284134	0.806178
ARFRP1	-1.52052	0.00276864	-4.23582	0.0224795	0.256028	0.872976
NOP56	-0.799266	0.00925714	-3.28035	0.0442706	-0.0188431	0.9962
BPI	8.12851	0.0102975	4.27341	0.0430859	-0.823229	0.653993
PIEZO1	-2.57498	4.18644e-16	-4.17134	0.0111778	0.102814	0.972756
GGA2	-1.79468	0.00684219	-3.99129	0.0299611	0.226052	0.884635
CD37	-2.55461	1.3975e-09	4.42553	0.00131587	-0.00820111	0.998502
CCDC130	-1.4839	0.00347489	-7.08671	0.0462217	-0.147436	0.942261
LILRA1	2.81074	0.0143717	3.75379	0.0283263	0.589247	0.852289
CDC37	-1.37868	4.23504e-09	-3.55941	0.0182652	0.113725	0.947489
ARRDC2	-1.58178	1.64288e-08	-9.18477	0.00446381	0.147611	0.928646
ZC3HAV1	0.627101	1.07162e-05	3.66113	0.00999723	-0.240248	0.940171
PTPRZ1	6.34848	6.23569e-15	4.72385	0.0352885	NA	NA
DDX58	0.843613	0.0362104	4.3522	0.00206467	-0.289336	0.934588
SH3PXD2A	-1.32285	0.000115817	-3.70138	0.0433551	-0.140335	0.965585
CYTH1	-0.790657	1.55408e-05	-3.63051	0.0262132	-0.706441	0.292406
CCL7	5.48518	1.50345e-05	6.20215	0.000226522	0.205543	NA
CCL2	5.16423	5.34018e-11	3.55841	0.0364973	0.0399282	NA
CCL8	5.41244	7.34311e-12	7.66413	1.93015e-10	1.09482	NA
ABCC3	-3.1976	4.27643e-18	3.50814	0.0347713	0.603288	0.940508
BST1	-2.01335	1.31942e-07	4.14024	0.0122691	0.582175	0.875927
DTX4	-1.17883	0.0405757	-7.47197	0.0350392	0.772823	0.774232
AIP	-2.73257	7.38582e-07	-5.65268	0.0376526	0.136919	0.958822
VWF	-3.94376	0.0196258	-6.72252	0.0008164	0.208248	0.982116
CD69	-1.82205	0.0062475	4.57617	0.000596333	-0.607183	0.795389
PARP11	2.06449	1.03283e-21	3.46873	0.03268	0.309597	0.878824
C12orf57	1.31969	0.00157133	-4.45717	0.014798	-0.587213	0.860315
CLEC4A	-1.43831	0.0242334	5.24646	8.75981e-05	-0.187718	0.965585
ZNF451	0.682986	0.00432341	-7.4615	0.034643	-0.161041	0.929053
SLC39A7	-4.10959	6.03255e-14	-4.62477	0.00865135	0.422619	0.669424
HARS2	-2.00599	5.0809e-06	-7.01679	0.0494272	-0.191551	0.923139
ABTB1	-1.2023	0.0165238	-7.56952	0.0355091	-0.259697	0.964442
ACTR1B	-1.7519	1.0566e-05	-8.10425	0.015389	-0.179894	0.942247
GCA	-2.13914	2.83493e-15	4.20532	0.00241221	-0.00598777	0.999394
IL1R2	4.7199	6.15414e-05	4.4382	0.0378491	3.93461	0.5037
ODC1	1.43747	0.0150274	-3.54798	0.0370856	-0.297006	0.867435
ERRFI1	1.17428	0.0109123	-4.62059	0.00989497	-0.559581	0.796078
MEF2D	-1.84354	1.05461e-05	-3.75724	0.0424761	-0.278047	0.924396
MFN2	-1.58606	1.09346e-09	-4.89661	0.00904903	0.410117	0.88653
PRDM2	0.657481	0.00262892	-5.52117	0.0460341	-0.0599692	0.981894
PLEKHM2	-1.24867	5.40684e-09	-8.3801	0.0109325	0.559892	0.593711
CD48	1.92756	0.000317826	3.5738	0.0234077	-0.0509892	0.987491
GBP1	1.03062	0.019992	4.57715	0.00645057	0.844692	0.849015
MUC5B	5.64412	2.11749e-07	4.76321	0.044606	0.141109	0.9692
TREH	2.94679	0.0483108	-7.26338	0.0420724	-0.958277	NA
MMP8	9.34216	0.00250053	6.68144	2.6545e-05	0.496001	0.923402
CCN2	5.46435	4.86226e-05	-4.86322	0.00942767	2.90784	NA
PPP1R3C	5.41371	0.0014109	-7.41283	0.0493082	NA	NA
CYSTM1	1.26184	3.30736e-07	3.33383	0.0293648	-0.101565	0.986534
EGR1	2.53381	5.10889e-09	-3.29583	0.0350392	-0.888703	0.666165
PTK2B	-2.0551	4.81762e-26	4.08911	0.00258478	0.254688	0.915463
PLBD1	-1.45321	0.000425003	3.44	0.0364266	1.94832	0.45509
BCL2L14	4.29979	4.17215e-05	5.88581	8.63122e-05	-0.328938	NA
CSTA	1.88122	0.00286799	5.08765	0.000751424	1.18227	0.703219
CRY2	-0.893696	0.00523428	-7.55096	0.0299611	-0.127601	0.960392
TNFSF10	2.0686	1.51465e-20	4.6983	0.000233951	1.01919	0.19547
SLC66A2	-2.17277	4.29514e-06	-7.60641	0.0298644	2.70213	0.382368
NMI	1.07076	3.38607e-07	3.22879	0.037802	0.291278	0.91258
TNFAIP6	1.91223	0.000113118	4.11635	0.0154243	-2.14851	0.275998
KLHDC3	-1.9522	1.98267e-06	-5.50003	0.0459312	0.167099	0.918349
TREM1	-2.12481	3.94526e-05	4.56147	0.000483026	-2.46196	0.115173
CXCL6	8.37673	3.77793e-22	4.50817	0.0251195	-3.67246	NA
MCF2L	4.74714	3.36064e-13	-5.34527	0.039578	-0.363985	0.92461
PRMT1	-1.56115	3.82043e-05	-3.379	0.0401477	0.47023	0.713329
STAT5A	-2.09774	1.06646e-06	-3.40965	0.0443337	0.242306	0.850213
EVI2A	0.946688	0.00129655	3.68786	0.0161195	0.680868	0.417257
SIN3B	-2.3936	2.68092e-13	-5.48699	0.0458592	-0.145218	0.960597
RAC2	-1.41878	2.01941e-08	3.9862	0.00350994	-0.113727	0.960392
APOBEC3A	5.75271	7.62726e-60	6.50513	2.50578e-07	-0.388366	0.949411
PODXL	2.78233	1.42981e-06	-4.7566	0.00435397	-0.536807	0.713864
KLK10	6.13419	1.58224e-05	4.34196	0.0040369	-3.191	NA
JUND	-1.00634	8.36195e-05	3.39228	0.032783	-0.631524	0.635518
H19	9.85042	1.63213e-34	-4.941	0.0377151	1.67727	NA
MED18	-6.47864	4.39192e-05	4.77744	0.0225734	-0.0072964	0.998533
SHFL	-0.704746	0.0390111	4.13424	0.00220102	-0.140555	0.957115
IDO1	3.30125	4.01472e-06	5.01746	0.00345961	-0.538002	0.967609
THOC6	-2.8151	0.000593507	-8.60708	0.0118444	0.988782	0.0375813
GCH1	2.43728	2.01278e-07	5.00132	0.000163196	0.34794	0.913263
TRIM21	-1.12884	0.025706	3.31164	0.0299611	0.149939	0.954142
INPP5K	-2.08424	7.57018e-06	-4.68509	0.0425596	0.153916	0.972535
XAF1	0.775295	0.000539898	3.38009	0.0269578	1.0525	0.700197
ALOX5AP	-2.39161	4.4143e-11	6.52371	2.34913e-08	-0.495579	0.841659
EPSTI1	1.0148	2.49859e-06	4.91909	0.000533609	1.947	0.330898
RSAD2	2.06607	0.000305492	5.09327	0.00435422	1.8191	0.538237
LMO2	1.82202	1.61226e-14	3.24062	0.0362133	1.83663	0.252363
CD164	-2.13717	3.81498e-49	3.20588	0.039136	0.611177	0.703902
MICAL1	-2.54018	2.68639e-13	-4.61304	0.0436072	0.138538	0.956208
FHOD1	-0.902504	0.00754649	-5.64309	0.0438076	0.314711	0.889783
SP110	1.78205	1.6953e-08	4.5173	0.00067887	-0.0920932	0.980344
LCP1	-1.11069	0.000105097	4.38653	0.00101814	0.45973	0.737796
AL355922.1	8.53997	0.0063213	9.49016	0.0120446	5.49244	0.00332586
FAM8A1	-1.61794	7.33134e-07	3.74143	0.0106048	-1.04338	0.311386
CFAP300	4.744	0.000208297	4.3739	0.0154503	NA	NA
TRIM29	5.84467	6.26942e-13	-7.75803	0.0487767	NA	NA
CYP19A1	3.91244	0.000186442	8.79572	4.32626e-08	6.53047	0.37188
IFI44L	1.26054	0.0170785	5.24355	0.000162775	2.93151	0.278755
STAT4	1.27407	0.0313411	3.4639	0.0344352	-1.38634	0.196503
RASGEF1B	1.16055	2.31041e-05	4.07402	0.00394499	1.64355	0.207175
FBN2	4.01633	0.0014457	5.45037	0.0168556	2.50189	0.372417
GUCD1	-1.26833	0.000355041	-8.09629	0.0155858	0.412617	0.884635
ACVRL1	-2.35351	0.00207063	-5.2364	0.00103112	3.45303	0.0594691
GPR84	3.01745	3.39619e-05	6.66488	4.41376e-07	1.44172	0.36342
LMBR1L	-3.28697	8.513e-07	-8.00853	0.0173143	-0.479813	0.616754
MFAP1	1.18027	1.75606e-11	-7.44982	0.0355725	0.101153	0.973599
BCL2A1	0.606536	0.00031036	6.78437	1.5769e-08	-2.72045	0.151148
MCTP2	4.28331	1.99699e-11	4.22594	0.00263619	-0.629431	0.853166
IGSF6	0.762257	0.00800584	6.55764	6.8302e-08	0.435179	0.878824
TCF25	-1.25729	0.000184177	-8.76622	0.00676804	-0.0376451	0.985965
SGSM2	-1.73869	1.80078e-06	-7.49067	0.03268	-0.331859	0.892783
TBCD	-2.37273	5.80669e-07	-4.17405	0.0450478	0.0807851	0.971087
CACNA1A	4.03264	0.0380293	5.32667	0.00621746	-0.943381	0.580805
IFITM3	3.41451	1.69953e-16	4.12153	0.00286478	1.08008	0.711736
CD53	-0.706295	8.68648e-06	4.96455	0.00053524	0.100631	0.96605
SELENBP1	4.83598	2.57253e-06	-4.21042	0.0382811	7.71523	0.295408
FLG2	8.53997	0.0063213	11.2975	9.86125e-06	NA	NA
ADAM15	-4.05093	7.25643e-11	-6.05922	0.0050449	1.32139	0.302188
S100A8	2.66717	0.000772804	5.60483	0.000650304	1.10347	0.646559
FLG	7.73312	2.11907e-14	7.38809	6.56991e-07	-0.509494	NA
ITPKB	-1.96201	7.68629e-07	-4.96296	0.0101138	-0.55398	0.780537
PYCR2	-2.98283	2.40491e-07	-7.45872	0.0328055	0.371407	0.799871
MEIS1	4.6527	1.46134e-08	-7.24854	0.0404263	0.730743	0.929673
DOK3	-0.760509	0.0123923	4.46091	0.0012556	0.381732	0.93208
DAAM2	5.3441	6.29085e-05	-7.59855	0.0329369	4.54068	0.443776
PNRC1	2.12109	4.07214e-14	2.99636	0.0485365	-1.17376	0.0115341
MEPCE	-1.68491	2.15052e-05	-4.84199	0.0248721	-0.0776034	0.978582
DPH7	-2.23033	0.00257864	-7.015	0.0494791	-0.143708	0.961306
SIDT2	-2.68831	1.88415e-07	-7.43672	0.0364108	-0.0941837	0.981894
CNTN5	9.13245	1.50414e-17	5.88481	0.0134033	NA	NA
TEX9	3.61926	7.05485e-09	4.62273	0.0114692	-0.0834332	0.988211
ACSL1	-0.886669	0.00130146	4.00541	0.00474543	0.431952	0.936135
SLC25A4	3.85719	7.58723e-13	-7.85829	0.0206341	-0.480868	0.886524
MGAT5	-1.82064	0.000766862	-4.62144	0.0430817	-0.484605	0.696396
PSTPIP2	1.82142	0.000146703	4.788	0.000768713	1.27922	0.391717
PELO	-1.04176	0.0254892	-3.87745	0.0468915	0.478023	0.712563
ANKRD22	2.12013	0.00505591	6.02911	9.42856e-06	2.42559	0.523433
SREK1	0.883539	2.10028e-09	-5.61234	0.0380226	0.231778	0.911323
CC2D1B	-1.3321	0.000181924	-7.36539	0.0364609	-0.154953	0.925912
CCT8	-0.899318	4.6272e-05	-4.85304	0.00567231	1.00034	0.149557
PCDH1	5.31996	0.014814	-4.53684	0.0196031	0.579435	0.949145
B4GALT3	-2.51217	6.72574e-05	-3.90789	0.0436679	0.215602	0.924396
FAM160B2	-3.49144	5.0262e-09	-7.54146	0.0309604	-0.482644	0.717094
FBXW5	-1.40877	0.0352627	-8.02852	0.0167537	0.100122	0.959545
C1QC	-3.57003	1.93745e-42	3.70663	0.0120446	6.1643	0.00126294
RALGDS	-1.43805	0.00132087	-4.695	0.0183709	-1.09866	0.240926
ST6GALNAC6	-3.50031	3.64331e-12	-5.60681	0.0401477	-0.219383	0.942203
IER2	-1.01451	0.0124234	-3.32919	0.0340092	-1.65064	0.00547263
SENP3	-4.4943	1.61529e-10	-7.09559	0.0462191	0.337246	0.81796
RNF149	-2.17786	2.45373e-35	3.5518	0.0155895	-0.381557	0.900341
S100A12	6.55742	0.00016925	7.50596	3.14945e-06	0.810539	0.873345
PBXIP1	-5.31787	2.95517e-09	-6.21754	0.0242525	-1.26613	0.157584
AIM2	2.74909	2.19632e-07	5.1673	0.000325443	0.350174	0.906178
HESX1	2.74273	1.06913e-07	6.91733	1.77817e-06	2.72622	0.32136
BAP1	-0.97491	0.00260531	-8.13873	0.0150537	0.106302	0.961245
S100P	5.23778	8.06999e-21	4.18545	0.0023997	-0.957304	0.808117
TMEM71	2.41633	2.50684e-12	4.84155	0.000335567	-1.00166	0.23565
CYBB	-1.55679	0.000156964	3.52645	0.0165566	1.67698	0.426592
NDRG2	2.98154	8.37827e-15	-5.08819	0.0369006	-0.763193	0.719827
MOAP1	-1.43656	0.0012182	-7.78891	0.022443	-0.810437	0.36484
ARL5B	1.20247	0.0015414	3.63775	0.0299611	-0.460168	0.852289
CKB	3.73586	0.00113307	-3.75835	0.0364609	-1.33668	0.37061
TPP1	-0.929943	2.97284e-15	3.64614	0.012691	0.862311	0.543779
MCM7	-3.8196	4.32336e-07	-5.83921	0.0291973	-0.189078	0.918838
DAPK3	-2.29646	0.00623135	-6.04425	0.0242525	0.155832	0.949145
IRF2	0.852826	6.33732e-05	3.30549	0.0485365	-0.0865856	0.971622
ATG4B	-1.95947	3.73259e-07	-8.33126	0.0114416	-0.0966742	0.965585
ZBTB5	-2.06142	0.00591503	-7.55183	0.0401477	-0.0412944	0.98659
LETM1	-0.931021	0.00739373	-7.17675	0.0435812	0.345911	0.741579
LGALS9	-1.41873	6.45586e-16	3.72248	0.00848341	1.07131	0.616916
PCSK9	-5.1083	0.00207411	4.15441	0.0459312	10.7099	0.391235
CD2BP2	-2.19739	3.7773e-10	-3.82387	0.0383026	-0.0859975	0.96188
CXCL10	1.72505	0.0350494	6.06019	0.000550131	4.31109	0.179566
CXCL11	3.08254	0.00232796	4.77151	0.0453319	4.06935	0.390399
RNASE2	5.40667	0.0048456	11.9955	1.36937e-08	4.95267	0.0123611
CRCT1	11.3716	1.88062e-14	9.49016	0.0120446	NA	NA
TMEM154	2.24413	0.000465036	4.59543	0.00133975	-1.56065	0.0552162
FAXDC2	-2.3069	0.000286232	-7.22572	0.049776	1.71945	0.150127
CEACAM3	1.45383	0.00306268	5.71139	6.37653e-05	-2.49819	0.0785278
FPR1	-0.80826	0.0198092	5.35707	0.000418418	-0.767564	0.755874
CLEC7A	-0.73274	0.00122278	4.13569	0.0158209	0.0138222	0.998533
CYP7B1	3.20971	0.00872788	4.23561	0.00674774	0.155551	0.988447
EGFL7	-3.88964	0.0232513	-6.1246	0.00721825	2.27428	0.48178
ABLIM3	6.12365	3.46513e-11	-4.96829	0.0218721	0.99215	0.93902
OLR1	-1.90249	0.0488141	7.18146	1.66855e-09	-1.7955	0.441773
GNG5	1.36147	8.79346e-24	4.07052	0.00263619	0.544057	0.725992
FUT1	7.54953	0.0212093	-7.10981	0.049776	5.17095	NA
CTDSP2	-1.29872	4.21759e-06	-3.27417	0.0490979	-0.0604402	0.979397
SFN	5.75362	0.00191648	-6.64758	0.0201342	-2.75858	0.0976778
GPX2	5.69556	4.88239e-09	5.73613	7.56208e-05	-0.491202	0.80549
MYO1D	4.17188	2.1241e-18	-7.45963	0.0329369	0.691316	0.712462
BASP1	2.63189	3.00668e-08	4.16272	0.00249325	-1.5856	0.330867
CAVIN1	3.95149	2.91679e-05	-5.88108	6.18046e-05	0.352102	0.956208
ALS2CL	4.6369	1.37256e-05	-5.52198	0.0438915	-1.43881	0.580939
GAK	-1.69017	0.00688434	-8.58915	0.00822846	0.0585435	0.979397
PER1	-1.3878	0.0035743	-8.69386	0.00841307	0.896129	0.440941
FAM156B	9.94845	4.35916e-05	9.07511	0.0364609	-0.241183	0.934504
MAF1	-1.57356	0.000213838	-4.58814	0.0203861	0.993024	0.70486
MTURN	2.42541	1.259e-06	-7.87921	0.0218721	-0.788897	0.855532
H2AC6	3.3855	1.34481e-13	4.15699	0.00281061	-0.848072	0.901387
H2BC4	5.00732	3.66801e-12	4.54426	0.0046552	-0.90411	0.865977
ST20	1.44661	0.0244916	7.7905	1.29662e-10	-0.970382	0.571294
FDCSP	25.9821	8.10621e-10	11.7463	1.04488e-12	NA	NA
MOB2	-1.88567	0.00552525	-5.63931	0.0398567	0.123786	0.967609
BCOR	-1.24434	0.000270343	-7.56304	0.0325744	0.115846	0.947852
MX2	1.4083	0.0121113	6.31487	1.77817e-06	0.131883	0.983944
HMCES	-2.85955	3.51502e-08	-7.85886	0.0208676	-0.281628	0.917231
UPP1	-0.991286	0.00098759	-5.45844	0.00011844	1.31759	0.349845
DOCK8-AS1	1.24437	0.0218123	6.67851	3.14681e-05	0.570676	0.835426
H2BC21	2.31109	1.27151e-06	4.6917	0.000435637	-0.138073	0.984805
MAFF	-2.3715	8.85334e-07	-3.38275	0.035663	-0.677794	0.732855
IFITM2	3.03896	4.15218e-08	6.37811	5.2952e-07	-1.43199	0.283065
KIAA0825	1.75221	0.00239864	5.25256	0.0105698	-1.20721	0.353242
IFIT1	1.1179	0.0432586	7.03732	1.10399e-08	0.681338	0.934597
IFITM1	4.14321	1.16719e-82	4.73666	0.000249457	-1.06647	0.558245
GLDN	-1.85167	0.000290057	4.03631	0.0329369	6.76531	0.210703
CYP4F3	3.86737	0.0203224	5.33925	0.00507326	-2.09355	0.031172
LILRA5	-2.01391	0.0179969	5.00789	0.000832323	1.13185	0.660004
ISG15	2.41315	6.57713e-07	5.09693	8.4699e-05	1.13702	0.800601
DMBT1	6.93584	2.00221e-05	3.52765	0.02315	NA	NA
SELL	2.39207	0.00370597	9.32634	6.31578e-15	0.260834	0.886775
CXCL17	7.5422	4.19142e-19	4.09587	0.0201256	-0.298019	NA
CTSE	6.72806	3.39217e-05	3.82078	0.0442754	5.95784	0.45509
MMP1	5.39214	0.000117529	-6.10127	0.00350212	-0.587184	0.967459
TLR7	-1.02277	0.0375683	5.33073	0.00305454	0.913508	0.779297
ILRUN	-1.18903	6.04676e-08	-4.5057	0.00827172	0.112547	0.966013
CASP4	0.759642	1.66237e-06	3.28052	0.0300463	0.0879648	0.965585
MAFG	-1.36692	0.00276614	-8.11952	0.0169047	1.5251	0.154672
SLC25A29	-3.05286	0.000245708	-7.13206	0.0478176	-1.18403	0.00388636
SERPINA1	-2.63295	2.91035e-19	3.65556	0.01212	-0.181262	0.970442
TAFA2	2.36169	0.00411852	7.24722	3.71671e-07	-0.347785	0.925912
LDB1	-3.31747	1.2557e-11	-8.11448	0.0157265	-0.424112	0.703569
CR1	-2.41226	3.45134e-06	4.18371	0.0120446	-0.757933	0.800877
H2BC18	1.77291	0.00782383	5.61709	0.00870395	-0.0781245	0.989845
ATP1A1-AS1	-1.27374	6.04777e-08	-4.58162	0.00987982	0.608883	0.703396
LINC00632	10.3289	9.77962e-134	5.90392	4.08981e-06	-2.22923	NA
RXRB	-1.77991	6.95817e-08	-7.81603	0.0221783	-0.212052	0.91258
SKIV2L	-2.00668	2.19433e-06	-7.3187	0.0374096	-0.400811	0.688362
GNL1	-4.76707	1.99429e-07	-3.82458	0.0204333	-0.0688477	0.977745
RNF39	2.32706	4.748e-11	4.13222	0.0074443	-0.728681	0.476141
ZNRD1ASP	-1.19289	0.0421734	3.62066	0.0162754	-0.228267	0.916196
PSENEN	-4.807	0.00287918	3.10796	0.0460341	0.0666735	0.978582
OR7E36P	4.73402	0.0337677	6.24471	0.0241957	NA	NA
SAMD9	1.51399	1.19112e-09	6.02433	1.60148e-05	-0.29435	0.918349
MT-TA	16.3188	9.41826e-26	-8.16137	0.00310718	0.251475	0.988211
MT-TN	4.33901	1.74514e-09	-6.85407	0.000435637	0.0172191	0.996431
MT-TC	2.69525	0.000161478	-5.74929	0.00350994	0.150244	0.949358
MT-TY	2.36221	0.000607348	-6.46657	0.00217936	0.180269	0.941662
MT-TS1	3.42201	1.40751e-53	-5.31298	0.0342867	-0.0429321	0.990417
IGLV1-40	9.17717	2.05077e-07	-8.92453	0.0128734	2.91651	0.066221
IGLV2-14	11.735	5.87678e-06	-8.4463	0.0206904	4.57234	0.0142799
IGLV3-1	25.2239	7.25567e-09	-7.54678	0.0401078	4.80906	0.06536
IGLJ2	13.559	6.65485e-07	-7.66701	0.0410242	4.4815	0.0547941
TRGC1	-3.62157	0.0417529	6.48724	0.000164222	-1.74862	0.278755
IGHA2	8.05495	2.07724e-05	-5.89702	0.0108962	1.72142	0.129832
IGHM	8.28936	0.000279711	-6.38225	0.00131587	2.13511	0.248722
CRIP1	-1.91944	5.79966e-06	-6.11946	0.00419734	-0.865431	0.713329
LIPE-AS1	1.78914	0.000885386	5.64109	1.37158e-05	-0.677107	0.725543
IRF9	-1.00992	0.000127705	3.09651	0.0458382	-0.0193392	0.997207
STARD10	2.64299	1.52649e-18	-7.72324	0.02608	-0.686879	0.440941
ZSWIM8	-2.1237	1.01397e-07	-7.33061	0.0380226	-0.0695596	0.978582
MUC5AC	5.01633	1.08322e-10	8.46157	7.23696e-09	NA	NA
RPS27AP11	5.5807	0.00137623	6.11664	0.00680871	-1.34749	0.769919
FTH1P8	3.5106	5.39815e-10	4.17658	0.00740976	-0.372156	0.943673
CCNL2	-1.15936	0.0468095	-5.53147	0.00074744	-0.329211	0.81251
SNORA79B	7.61785	5.97625e-20	6.45066	0.00680871	0.263827	0.964604
FTH1P10	7.80134	1.18492e-53	4.39254	0.00234233	-0.507823	0.922761
LINC02068	5.17316	0.00350079	8.22655	6.51052e-06	0.386777	NA
CCR5AS	2.42618	0.000561192	5.06221	0.00127934	1.56772	0.774881
IFITM3P2	4.97325	0.000779421	6.35033	0.00039874	-0.449543	0.957012
SMIM25	-2.02204	0.000103761	3.36792	0.039136	-0.665035	0.782669
GBP1P1	3.42859	0.000146878	5.41368	2.31046e-05	1.11731	0.907559
AL645939.2	-3.45723	4.89426e-05	-8.01789	0.0180051	-0.860613	0.303454
MTND1P23	7.83346	1.12776e-93	10.0558	1.12195e-10	-0.923558	0.551283
LINC02528	3.05326	0.000101603	8.59125	3.43224e-06	1.20745	NA
LINC00937	-4.59612	0.00566521	5.33818	0.00412253	0.495301	0.934504
ARPC3P1	3.40439	0.00326209	6.223	0.017607	0.293698	0.949062
FTH1P20	3.56426	5.29566e-08	4.81059	0.00194208	-0.336592	0.955398
TRGC2	-2.62685	0.0143112	4.49617	0.00387799	-1.34947	0.515532
AL671277.1	-4.75974	5.5625e-19	-4.95872	0.00196407	0.033839	0.990875
AL121985.1	2.33909	3.51334e-05	4.01011	0.00897971	0.0776888	0.982385
CXCR2P1	7.12491	1.02365e-07	5.93937	0.00285043	-0.754261	0.916072
AC018638.2	-4.15641	0.014265	6.31095	0.0397043	0.0320554	0.992014
LINC02541	3.67701	5.57342e-10	6.084	0.00131126	-1.01225	0.715183
AL671986.1	5.61702	2.38946e-05	8.42776	0.0143416	-0.0119232	0.998533
RPS15AP11	5.05077	1.00521e-06	6.29656	0.00050807	0.145291	0.981894
AL133415.1	-1.39516	0.00208363	-3.82665	0.011164	1.08323	0.313664
FTH1P2	5.38231	3.56994e-20	4.33133	0.0158008	-0.981528	0.764828
LINC01888	4.18781	0.00115663	7.29458	0.000796242	-0.979418	0.672611
AC104623.1	1.8123	0.0253732	4.65378	0.015161	-0.189261	0.964753
PLEKHO2	-2.31152	1.48267e-30	-3.76423	0.0264003	0.0782944	0.982087
FTH1P23	1.96503	0.00295793	6.23959	0.00101814	-1.21834	0.564526
Z84488.1	3.03218	0.00104393	5.01457	0.0174617	0.128036	0.979397
LILRA6	-1.46126	0.00689852	6.44	2.67231e-07	0.974619	0.739512
FCGR2C	3.15729	8.11174e-05	4.63647	0.00220149	-0.294754	0.965119
EEF1A1P13	2.00242	0.00138757	5.67102	0.00012705	-0.643282	0.871227
AZIN1-AS1	2.26774	0.00674125	6.67529	3.81532e-08	-0.819952	0.582782
AC007991.2	5.79447	0.0195122	8.51586	4.7336e-06	NA	NA
AC018607.1	6.7334	7.86549e-07	6.69882	0.0030597	-0.933891	0.663496
CARD17	3.05748	0.0322375	8.3999	2.65767e-10	-0.0878982	0.985352
AL928654.3	-1.87514	1.23231e-05	-6.08736	0.00446381	-0.805227	0.766003
AC004551.1	1.01672	0.0186082	4.34264	0.0224795	2.41276	0.108162
AL157935.3	-3.30517	1.7941e-13	-6.14992	0.0184923	0.0241409	0.996015
MGAM2	6.4195	0.018312	9.8121	0.00435397	-1.49898	0.77842
AC007298.2	-4.31723	0.000245449	5.67031	0.00067887	-0.508279	0.835426
CLEC5A	-2.33818	0.00153521	3.64047	0.0218766	1.2923	0.688362
MTND5P32	4.35515	3.6772e-08	9.63841	2.22273e-09	-2.53173	0.547057
AC066616.2	4.92908	1.66531e-11	11.3971	6.40454e-06	-2.41427	0.58327
MTCYBP23	3.72033	2.64748e-06	8.78441	0.000218282	-2.27493	0.533642
NR4A1AS	1.79548	0.00471893	-3.94699	0.0315116	-0.526362	0.88805
AL118516.1	2.5218	0.000303987	-7.16603	0.0438076	-1.16711	0.192499
AC004847.1	-2.45399	0.0466203	5.88551	3.34462e-05	0.120061	0.965312
AC099524.1	2.9956	0.0183326	8.09399	5.02887e-08	0.00928036	0.998672
AC007336.1	2.18127	0.000139506	5.03084	0.0205523	0.0722096	0.98926
MYZAP	3.01196	0.0362709	-7.21575	0.0410242	2.53609	0.55605
MYO15B	-4.3249	2.07561e-07	-5.89434	0.0416898	0.164041	0.965119
AC011472.2	6.76839	4.28143e-05	5.94916	0.000211902	-1.27065	0.498886
AC011446.2	-2.03886	0.0393831	-6.18041	0.0165566	-1.62389	0.0111117
AC011473.2	7.21629	2.09911e-10	5.58051	0.00011844	NA	NA
AL671883.2	-4.37603	1.04231e-20	-4.65257	0.00178951	-0.141911	0.947852
AC099343.4	2.21701	0.000768044	3.93686	0.0179646	0.417031	0.849015
AL603832.3	-2.40531	0.0289486	-3.92029	0.0265626	-0.361666	0.786881
H2AC19	4.70975	0.0320203	3.54484	0.041608	-0.391009	0.918349
SNORA28	4.04213	0.00101234	6.71546	0.012241	-0.390588	0.877269
U62317.1	3.83881	2.13402e-08	5.25572	0.00369195	-1.76271	0.380998
U62317.4	3.94901	8.86015e-10	4.19666	0.0458592	-1.99615	0.0459612
CCL4	2.48239	3.0806e-07	8.53881	2.91281e-09	-2.64854	3.24821e-08
CCL4L2	3.54085	1.63396e-15	9.76695	3.20593e-10	-4.51174	1.70814e-23
CCL3L1	5.16093	6.40492e-22	8.84758	3.12851e-06	-2.67625	0.041281
AC243829.4	2.51142	0.00735435	5.94244	0.00326194	-1.66263	0.318253
H2BC7	9.70328	1.08116e-05	7.47317	0.00753298	0.19656	0.982136
MARCKS	3.57304	1.65222e-08	5.0992	0.000251935	-0.684275	0.877269
CCL3	2.60062	0.00344361	5.56062	0.00822846	-1.65398	0.244108
AC007906.2	2.37085	0.00265046	4.16357	0.0101166	1.86096	NA
PRAL	1.24563	6.88291e-11	3.49937	0.0170538	1.05523	0.704589
AC092964.1	6.67851	4.66163e-09	8.01112	5.42025e-06	-0.578528	0.93068
AL008636.1	8.18809	3.73596e-05	9.07511	0.0364609	0.181085	0.981894
LINC01127	3.49264	0.024831	4.96798	0.0424761	0.69647	0.9066
LINC01002	-3.48828	0.0479999	8.39232	9.78929e-06	-0.715621	0.791554
AC006511.6	-1.47685	0.00840398	4.49226	0.00125901	-0.347055	0.879149
AC005280.2	2.53719	0.00201634	5.39484	0.0024973	-0.947363	0.610053
AL162417.1	-2.05523	2.55888e-06	-4.6316	0.0424761	-0.886435	0.409792
AL359762.3	1.17471	6.51226e-16	4.3448	0.00105659	0.295674	0.898395
AC005050.3	8.12851	0.0102975	9.64373	3.35216e-06	-4.04251	0.0739985
AL109809.4	1.82749	0.011152	4.82856	0.014798	-1.20729	0.611231
SLC45A4	-0.995571	0.000545931	0.618554	0.781927	-2.57292	0.000554711
MRTO4	-1.72924	0.000497549	-1.14345	0.531793	1.42621	0.0326994
ASPM	1.56546	0.0478766	-1.136	NA	2.60564	0.00016866
PTGS2	1.99183	0.0475015	0.350604	0.898602	-4.15973	0.00010088
NUAK1	6.08287	0.0100832	-3.94111	0.201034	-5.13317	0.000121806
ENO1	-2.2599	8.02649e-14	-1.6044	0.397041	1.67018	0.015831
KEAP1	-1.11021	0.000732004	-2.01728	0.293981	1.15247	0.00984586
IL5RA	5.44806	3.55039e-22	-2.85611	0.583831	-5.2238	5.86638e-07
CCDC80	4.20509	1.09346e-09	0.145483	0.951271	-2.02013	0.0205394
PES1	-2.51935	1.46244e-06	-1.77388	0.317151	1.22417	0.0448875
ACO2	-2.42124	4.83436e-17	-0.136909	0.948949	1.1096	0.038673
SLCO4A1	4.35882	0.000716202	-1.79755	0.285336	2.88092	0.00189902
PLD3	-1.96216	3.63732e-14	0.323018	0.87017	1.68986	0.0405307
SLC1A5	-2.3953	4.50829e-11	-0.395957	0.835299	2.40383	0.0386168
CAV1	6.16842	1.04643e-07	-1.21735	0.510344	4.5735	0.00227686
LIPA	-2.25653	0.0246996	2.69928	0.104197	1.71031	0.00110539
KRT23	5.50911	1.96955e-06	3.36811	0.109499	-3.00708	0.0112185
PSMD3	-2.11844	7.8132e-08	-2.85662	0.102746	0.909171	0.0432397
AREG	3.25807	0.00124803	0.83245	0.629463	4.42646	0.0183238
ACCS	-2.73281	0.000181333	-2.93148	0.371007	1.98253	0.010953
ATP5F1B	-1.11484	5.16574e-06	-0.570435	0.736688	0.899217	0.0482618
FN1	-3.76158	0.00178298	0.30092	0.87222	4.80257	0.000220241
SDC1	5.28684	6.657e-09	0.142216	0.95083	6.08133	0.0312059
AMPD2	-2.59215	5.32512e-08	-1.80838	0.385841	-1.85822	0.0186365
PRDX1	-0.995559	0.0235702	-0.613291	0.726182	1.69786	0.00266133
CPSF3	1.03504	0.0141728	-2.0254	0.360521	1.3275	0.0334601
FLVCR2	-1.53437	4.09925e-07	1.50927	0.44835	2.67721	0.0407256
TMIGD3	5.78188	3.89709e-16	0.967102	0.789248	5.11743	0.0304181
PTGFR	7.74615	1.09438e-20	-2.83747	0.584161	9.27423	0.0109962
PLAU	-2.55417	0.000769502	-1.20631	0.601761	-3.367	0.035687
ZWINT	-4.27773	0.0130766	3.07101	0.219331	2.88208	0.00968123
HJURP	-3.57384	0.0469432	-1.0608	NA	2.57597	1.94792e-05
G0S2	3.0158	0.0169876	1.59472	0.422083	-4.70511	3.24821e-08
SLPI	6.00941	2.23209e-15	2.02785	0.245483	-3.54221	0.00221185
PEPD	-1.01185	0.017227	-0.646474	0.730466	1.19417	0.0416124
MBOAT7	-2.54557	7.87283e-06	1.02117	0.568227	-1.53474	0.0482618
DNAJB9	-1.32715	0.00260201	0.889272	0.627165	-1.0801	0.033291
MPDU1	-1.72814	2.2257e-07	-3.36645	0.0925704	1.05737	0.0353146
CDKN1C	4.81679	7.34565e-15	-0.630429	0.772099	-2.30548	0.000359524
RAB11FIP4	-2.34806	2.10072e-05	0.435737	0.860118	-1.13324	0.0386168
AOC3	-4.18411	0.00250749	-2.46258	0.233562	-2.74818	0.0038507
LGALS3	-0.849161	0.0183074	-1.23486	0.467311	1.97007	0.0371254
JCHAIN	8.06754	3.64581e-06	-3.56805	0.106795	3.55173	0.0299026
LGR6	6.37585	0.00560263	-4.75145	0.257722	-2.23582	0.0121327
CD180	2.3684	1.79617e-16	-3.19875	0.515823	2.0064	0.000366515
PTGFRN	-2.70235	2.02835e-05	-1.64769	0.507631	3.08325	6.47925e-07
P2RX4	-1.35437	0.000266792	-1.55461	0.445938	1.26195	0.0261706
CBWD2	1.1504	4.65812e-05	-0.442841	0.842323	1.18196	0.0164123
SYTL2	5.14312	6.8391e-253	-1.41863	0.499164	-2.42534	0.00614778
MYOF	-0.882266	5.70844e-05	-1.11112	0.545778	2.63697	0.0164039
PAPSS1	-1.46881	1.87496e-10	-0.927562	0.632895	1.44284	0.023095
TOB1	1.23574	0.00231748	-0.756836	0.704577	-1.08129	0.0121781
KIF2C	-4.22083	0.0147519	1.05795	0.731236	2.239	0.00227686
SOX13	-2.61999	0.00010414	-2.88203	0.1988	-1.99047	0.00506717
CSRNP1	-1.62426	0.000142813	-1.67181	0.322762	-1.83391	0.00929694
CDCA5	-4.36203	0.015882	0.89945	0.787541	3.02325	0.00103046
MKI67	1.83907	0.0335389	2.53162	0.356246	3.2054	0.0164039
MS4A2	4.83018	0.0256866	0.345592	0.898887	-5.55206	0.00115844
PRSS23	4.7811	5.7236e-10	-1.01052	0.571277	-2.19921	0.0395978
EPS8	2.33424	2.96576e-12	-0.140808	0.951515	2.45745	0.00485554
CCNB2	-4.35021	0.0124334	0.347813	0.929956	2.946	0.000572736
AGAP1	3.3103	6.1423e-10	-1.77173	0.414506	-3.17739	0.000163938
CBR1	0.820078	0.000474696	-4.24911	0.151298	1.66501	0.00189902
BTG2	-0.847556	0.00896154	-2.03531	0.273821	-2.38026	1.51178e-06
NDUFV3	1.87107	3.20194e-09	-0.0562115	0.980814	1.16061	0.00551672
ALKBH4	-4.4948	0.00698943	-4.31409	0.318037	-1.35343	0.010639
SIGLEC11	-4.78642	5.1156e-05	-1.28651	NA	3.80174	2.01136e-06
SIGLEC16	-3.13719	0.000525181	4.35089	0.130022	2.92348	0.00119682
ALOX15	3.23829	0.0203224	-1.65881	NA	-5.08764	0.0495246
AK4	3.29883	7.78238e-07	0.33971	0.875769	2.641	0.043627
ARHGAP25	1.14223	1.09304e-17	-0.0263617	0.991211	-1.05036	0.00873019
CXCL1	4.93427	3.27941e-34	0.935871	0.700086	-3.77752	0.0155245
RHOBTB3	3.84135	2.12995e-19	-0.495855	0.80871	-1.25724	0.0326994
CTSB	-1.7951	3.94448e-28	0.847579	0.618645	2.16347	0.00605687
IFI27	2.47785	0.000115744	0.904718	0.591128	9.36048	0.0127479
C2	-1.58345	1.57882e-10	2.12261	0.214386	2.8816	0.00124337
CORO6	-4.13058	0.0117984	-4.60678	0.284287	-1.6088	0.0313098
XPO6	-0.73538	0.000163852	0.498493	0.781984	-1.5811	0.0386168
CXCL8	2.3673	0.00356046	0.150124	0.964744	-5.52753	5.95144e-24
MT1E	3.99883	2.25235e-06	-0.788147	0.693453	2.66626	0.0164123
PYM1	0.794261	0.00230301	0.822667	0.652491	1.05672	0.0403451
ALG14	-2.17331	0.0124334	-4.77612	0.242192	1.59187	0.0409313
C1QB	-2.84522	3.51319e-07	2.23447	0.177108	4.82672	0.00952496
C1QA	-3.91581	1.15486e-49	0.43828	0.824275	3.45564	0.0119928
AC020659.1	-1.07051	0.0210011	-0.507583	0.800159	-2.33657	4.22051e-08
KY	6.13714	6.02436e-07	-0.329382	NA	-4.21977	0.0115341
RESF1	1.69719	0.000203465	3.05941	0.0619142	-1.20269	0.0409313
GRAMD1C	4.31034	0.00028971	-3.96684	0.37022	-3.28459	2.51686e-06
CA8	7.45858	1.80725e-11	-3.42786	0.205688	-3.53924	0.0121327
COX5A	1.57631	1.66186e-23	-0.849997	0.627677	1.06411	0.0401026
CHST13	3.69168	0.0296414	1.2593	NA	3.32511	1.8808e-08
HCAR2	-3.09288	6.19654e-13	3.53159	0.0501123	-3.87454	0.01198
COA3	0.870271	0.00910323	0.997653	0.59074	1.69441	0.00110539
ACTG1	-1.64408	3.99752e-37	0.428251	0.812079	1.05558	0.0162605
H1-10	-6.31587	7.59466e-05	-1.16873	0.54366	1.0867	0.0246097
METTL7A	1.24187	0.0015483	-2.7293	0.238038	2.5701	0.028419
KRT5	5.88509	3.62802e-09	2.10067	0.474582	-3.1229	0.0356141
SMIM15	-0.612318	0.00703658	0.795979	0.654204	1.23867	0.0109962
LITAF	-0.678111	0.0416638	2.59488	0.103382	-1.58449	0.0482618
MAOA	4.09955	9.32472e-05	-0.556545	0.766846	9.53997	0.0149446
LAMA2	1.81146	0.0154337	-3.53874	0.15153	-2.02067	0.0110742
SRGAP1	5.98878	2.21395e-15	-1.77901	0.411919	3.4807	0.0409313
LYPD2	7.03653	0.00105853	NA	NA	-5.97797	0.0251396
HNRNPAB	-1.31146	2.12392e-07	-0.529794	0.758743	1.07425	0.00949168
COLGALT2	5.67472	0.000394993	-4.87415	0.238881	-2.14635	0.0477992
ZDHHC18	-2.02968	0.00566062	-0.389638	0.847273	-2.52454	0.00450211
H1FX-AS1	-4.87736	0.00300806	-4.93979	0.221573	1.31955	0.00157172
IGKC	7.31225	0.000636747	-0.438298	0.84941	3.4278	0.0306123
IGLV6-57	6.67294	0.00409179	-6.95357	0.0572094	4.68564	0.0393127
IGLJ1	10.845	1.4102e-05	-7.37987	0.0508369	3.95561	0.0215516
IGLC2	13.208	5.71083e-10	-1.85067	0.387165	4.19921	0.0490315
IGLJ3	10.7976	0.000901027	-5.60612	0.156154	4.08739	0.0463766
IGHA1	7.91817	1.69069e-05	-3.43134	0.137494	2.40143	0.0107733
IGHG1	7.64448	1.09799e-05	-3.14258	0.0995796	6.9837	0.000279435
IGHV1-2	11.5835	0.00018264	-7.06598	0.0593068	6.36832	3.24821e-08
IGHV3-33	7.97435	0.000432674	-6.74662	0.0848279	4.24964	0.0191157
IGHV5-51	9.34216	0.00250053	-3.35889	0.186769	4.72513	0.0275948
CFAP45	4.82783	1.15172e-05	-2.5684	0.442634	-3.05733	0.00110539
AC016831.1	4.32394	0.00513933	0.308334	0.917445	-2.10723	0.0258059
AL355310.2	-4.47143	0.0069177	-4.13463	0.355847	-1.91035	0.00600073
LINC01765	6.57537	3.40225e-07	-0.48051	NA	-5.12698	2.45723e-05
IGHJ4	9.34216	0.00250053	-6.52124	0.095417	3.28902	0.0261706
IGKV1-16	7.95687	0.0190232	-5.25066	0.203253	3.09293	0.00873019
IGKV2-30	7.54953	0.0212093	-2.76978	0.309753	3.25682	0.000232717
AL645922.1	-1.85799	3.86561e-07	1.91998	0.281737	2.68472	0.00404131
IGHGP	6.08531	0.00996226	-0.596797	0.802791	7.1222	0.00898586
HCAR3	-2.06101	0.00415706	2.95676	0.161581	-2.87948	0.0164699
AC007298.1	-3.08727	1.46215e-13	-4.10908	0.353681	1.5353	0.0334272
MRC1	-3.30233	1.86955e-35	0.223975	0.924798	6.00752	0.00226076
AC087500.1	-2.14586	0.000170565	-2.36927	0.661074	1.25389	0.0164939
ZNF528-AS1	-1.80272	0.0495055	-0.880739	0.737322	-1.71694	0.028419
ATP2B1-AS1	1.60053	0.0124259	3.10908	0.109842	-1.99112	0.00254954
IER3-AS1	4.6825	2.16939e-06	-1.87277	0.365	-1.96998	0.0395978
AL021155.4	3.76478	0.01151	3.3493	0.143354	2.73409	0.0301073
AC009570.2	7.27038	0.000104724	-6.78388	0.0823362	3.62535	0.0231877
CLC	3.72778	0.0740004	7.24457	3.86627e-08	-6.0057	5.56891e-10
FOSB	1.3552	0.253805	-6.1017	9.56554e-06	-1.51606	0.0268075
TOP2A	-0.28012	0.734783	4.21836	0.0248721	2.92591	6.89616e-06
CHI3L1	-0.193002	0.852151	5.31222	0.00263881	-4.23658	1.75939e-08
TCN1	4.40968	0.3728	7.40914	2.82245e-06	-3.16061	0.00929694
CMTM2	-1.51479	0.420535	5.30098	0.00368945	-3.74954	4.0859e-23
PLPP3	-0.222769	0.701273	-3.68804	0.0454579	4.40568	0.0359098
CLEC12A	-0.215618	0.694187	5.04199	0.00039874	2.62366	0.025853
SH3PXD2B	0.538772	0.663834	-7.36557	0.036587	4.28624	0.0370047
RNU4-2	3.28111	NA	5.04186	0.00546983	3.76319	0.0293434
IGLV2-11	NA	NA	-7.28185	0.0430222	3.50006	0.0466227
LINC01506	-0.0162024	0.990749	9.29057	1.12195e-10	-2.19351	0.0142799
IGKV3-20	0.821483	NA	-6.89304	0.0169047	3.86139	0.000107056
IGKV1-39	9.81457	0.0566529	-7.80207	0.0375662	4.33569	0.0254182
IGKV1-5	4.63232	0.337967	-8.23748	0.0199762	3.15278	0.0157782
IGKV3-15	3.87258	0.0570303	-8.01429	0.0273405	3.07186	0.028419
LINC02218	NA	NA	9.07511	0.0364609	-3.64889	0.0157782
AC026333.3	-0.216539	0.786198	4.01347	0.0446331	-3.27	0.00266133
AC007032.1	2.15363	0.123453	4.69006	0.00136666	-3.63116	0.00275026
