# Supplementary material for: Comparative transcriptome analysis reveals key epigenetic targets in SARS-CoV-2 infection
Source: NPJ Syst Biol Appl. 2021 May 24;7:21. doi: 10.1038/s41540-021-00181-x (PMC8144203; doi:10.1038/s41540-021-00181-x)
Supplement: Supplementary file 4 — Supplementary Data 3 [file 41540_2021_181_MOESM4_ESM.xlsx]

## Sheet: patient_repeats
ensembl_gene_id_version	balf_log2FoldChange	balf_padj	lung_log2FoldChange	lung_padj	pbmc_log2FoldChange	pbmc_padj
(CATTC)n:Satellite:Satellite	8.21955	4.09728e-05	5.88174	1.37158e-05	NA	NA
7SK:RNA:RNA	4.96771	9.19155e-40	NA	NA	NA	NA
ACRO1:acro:Satellite	4.11459	0.00653496	NA	NA	NA	NA
ALR/Alpha:centr:Satellite	4.06824	2.46634e-13	NA	NA	NA	NA
Alu:Alu:SINE	1.50681	0.000434396	NA	NA	NA	NA
AluJb:Alu:SINE	1.42066	3.26627e-05	NA	NA	NA	NA
AluJo:Alu:SINE	1.34509	2.21258e-06	NA	NA	NA	NA
AluJr4:Alu:SINE	1.80357	2.45978e-06	NA	NA	NA	NA
AluJr:Alu:SINE	1.35153	1.44158e-05	NA	NA	NA	NA
AluSc5:Alu:SINE	1.29535	2.06557e-11	NA	NA	NA	NA
AluSc8:Alu:SINE	1.02437	6.51699e-05	NA	NA	NA	NA
AluSc:Alu:SINE	1.0924	7.72268e-19	NA	NA	NA	NA
AluSg4:Alu:SINE	1.07712	9.58587e-06	NA	NA	NA	NA
AluSg7:Alu:SINE	1.04263	2.64882e-06	NA	NA	NA	NA
AluSg:Alu:SINE	1.01137	0.000130941	NA	NA	NA	NA
AluSp:Alu:SINE	1.13159	0.000104344	NA	NA	NA	NA
AluSq10:Alu:SINE	1.31492	0.000361631	NA	NA	NA	NA
AluSq2:Alu:SINE	1.13039	0.000116746	NA	NA	NA	NA
AluSq4:Alu:SINE	1.21278	0.00251521	NA	NA	NA	NA
AluSq:Alu:SINE	0.92139	0.0031818	NA	NA	NA	NA
AluSx1:Alu:SINE	1.18862	0.000202021	NA	NA	NA	NA
AluSx3:Alu:SINE	0.976249	9.74263e-05	NA	NA	NA	NA
AluSx4:Alu:SINE	1.00475	3.08644e-10	NA	NA	NA	NA
AluSx:Alu:SINE	1.14293	3.99098e-05	NA	NA	NA	NA
AluSz6:Alu:SINE	1.32404	3.13892e-13	NA	NA	NA	NA
AluSz:Alu:SINE	1.21593	1.85732e-05	NA	NA	NA	NA
AluY:Alu:SINE	1.18449	3.0775e-09	NA	NA	NA	NA
AluYa5:Alu:SINE	2.34616	3.06638e-12	NA	NA	NA	NA
AluYa8:Alu:SINE	2.95637	2.95612e-05	NA	NA	NA	NA
AluYb8:Alu:SINE	2.28509	7.65598e-18	NA	NA	NA	NA
AluYb9:Alu:SINE	3.3872	0.000266758	NA	NA	NA	NA
AluYc3:Alu:SINE	2.36451	1.64724e-16	NA	NA	NA	NA
AluYc:Alu:SINE	1.77044	6.61027e-16	NA	NA	NA	NA
AluYd8:Alu:SINE	2.64336	0.00395237	NA	NA	NA	NA
AluYe5:Alu:SINE	1.50631	0.0002194	NA	NA	NA	NA
AluYe6:Alu:SINE	3.32567	0.0315382	NA	NA	NA	NA
AluYf1:Alu:SINE	1.05488	0.0126807	NA	NA	NA	NA
AluYg6:Alu:SINE	1.41526	0.0163858	NA	NA	NA	NA
AluYh3:Alu:SINE	1.16157	5.82019e-05	NA	NA	NA	NA
AluYh9:Alu:SINE	4.16772	0.0130163	NA	NA	NA	NA
AluYi6:Alu:SINE	1.49734	0.00972011	NA	NA	NA	NA
AluYj4:Alu:SINE	1.37701	3.97461e-05	NA	NA	NA	NA
AluYk2:Alu:SINE	2.12428	8.71422e-05	NA	NA	NA	NA
AluYk4:Alu:SINE	1.82818	3.95216e-07	NA	NA	NA	NA
AluYm1:Alu:SINE	1.03631	3.96937e-06	NA	NA	NA	NA
AmnSINE1:5S-Deu-L2:SINE	1.93582	1.22561e-22	NA	NA	NA	NA
Arthur1:hAT-Tip100:DNA	2.69528	9.73231e-22	NA	NA	NA	NA
Arthur1A:hAT-Tip100:DNA	1.10604	0.0213363	NA	NA	NA	NA
Arthur1B:hAT-Tip100:DNA	2.18292	0.000328271	NA	NA	NA	NA
Arthur1C:hAT-Tip100:DNA	1.48366	0.0161684	NA	NA	NA	NA
BLACKJACK:hAT-Blackjack:DNA	2.07313	3.20346e-13	NA	NA	NA	NA
BSR/Beta:Satellite:Satellite	1.97509	1.57497e-10	NA	NA	NA	NA
CER:Satellite:Satellite	3.42088	1.45173e-10	NA	NA	NA	NA
CR1-13_AMi:CR1:LINE	5.43542	0.000841212	NA	NA	NA	NA
CR1-3_Croc:CR1:LINE	2.66719	9.98343e-08	NA	NA	NA	NA
CR1-L3A_Croc:CR1:LINE	2.78043	0.000167777	NA	NA	NA	NA
CR1_Mam:CR1:LINE	2.19882	5.18575e-09	NA	NA	NA	NA
Chap1_Mam:hAT-Charlie:DNA	3.24258	6.02243e-09	NA	NA	NA	NA
Charlie10:hAT-Charlie:DNA	2.8517	4.24385e-23	NA	NA	NA	NA
Charlie11:hAT-Charlie:DNA	5.27202	8.26069e-19	NA	NA	NA	NA
Charlie13a:hAT-Charlie:DNA	3.32827	7.59373e-10	NA	NA	NA	NA
Charlie14a:hAT-Charlie:DNA	3.514	3.52772e-14	NA	NA	NA	NA
Charlie15a:hAT-Charlie:DNA	1.78827	2.21508e-13	NA	NA	NA	NA
Charlie15b:hAT-Charlie:DNA	2.97782	1.77467e-10	NA	NA	NA	NA
Charlie16a:hAT-Charlie:DNA	2.18216	9.45848e-05	NA	NA	NA	NA
Charlie17:hAT-Charlie:DNA	1.13513	0.00457182	NA	NA	NA	NA
Charlie17a:hAT-Charlie:DNA	1.62871	2.11175e-07	NA	NA	NA	NA
Charlie17b:hAT-Charlie:DNA	2.36018	0.00113814	NA	NA	NA	NA
Charlie18a:hAT-Charlie:DNA	2.59548	1.19105e-19	NA	NA	NA	NA
Charlie19a:hAT-Charlie:DNA	2.29386	1.28449e-16	NA	NA	NA	NA
Charlie1:hAT-Charlie:DNA	2.26467	1.05733e-21	NA	NA	NA	NA
Charlie1a:hAT-Charlie:DNA	2.22429	4.61299e-44	NA	NA	NA	NA
Charlie1b:hAT-Charlie:DNA	2.53582	1.32511e-11	NA	NA	NA	NA
Charlie20a:hAT-Charlie:DNA	1.65562	4.66134e-05	NA	NA	NA	NA
Charlie21a:hAT-Charlie:DNA	2.78805	4.88405e-10	NA	NA	NA	NA
Charlie22a:hAT-Charlie:DNA	2.61134	1.34842e-07	NA	NA	NA	NA
Charlie23a:hAT-Charlie:DNA	2.35818	8.18438e-16	NA	NA	NA	NA
Charlie24:hAT-Charlie:DNA	2.3849	3.96681e-12	NA	NA	NA	NA
Charlie25:hAT-Charlie:DNA	3.67913	2.9614e-09	NA	NA	NA	NA
Charlie26a:hAT-Charlie:DNA	3.8836	6.21759e-25	NA	NA	NA	NA
Charlie29a:hAT-Charlie:DNA	2.93165	8.92237e-25	NA	NA	NA	NA
Charlie2a:hAT-Charlie:DNA	2.2938	2.52236e-20	NA	NA	NA	NA
Charlie2b:hAT-Charlie:DNA	2.49712	3.3867e-28	NA	NA	NA	NA
Charlie30a:hAT-Charlie:DNA	2.3666	6.89502e-10	NA	NA	NA	NA
Charlie3:hAT-Charlie:DNA	1.348	0.000290367	NA	NA	NA	NA
Charlie4a:hAT-Charlie:DNA	1.97108	7.41244e-21	NA	NA	NA	NA
Charlie4z:hAT-Charlie:DNA	1.93067	6.57733e-12	NA	NA	NA	NA
Charlie5:hAT-Charlie:DNA	2.07622	6.12513e-09	NA	NA	NA	NA
Charlie6:hAT-Charlie:DNA	2.41345	0.000665464	NA	NA	NA	NA
Charlie7:hAT-Charlie:DNA	2.57855	2.83751e-16	NA	NA	NA	NA
Charlie7a:hAT-Charlie:DNA	1.08308	0.00236753	NA	NA	NA	NA
Charlie8:hAT-Charlie:DNA	1.49927	3.45693e-06	NA	NA	NA	NA
Charlie9:hAT-Charlie:DNA	1.99497	0.00163752	NA	NA	NA	NA
Cheshire:hAT-Charlie:DNA	3.26943	9.23162e-18	NA	NA	NA	NA
ERV24B_Prim-int:ERV1:LTR	2.61405	1.68003e-09	NA	NA	NA	NA
ERV24_Prim-int:ERV1:LTR	3.79234	4.74293e-12	NA	NA	NA	NA
ERV3-16A3_I-int:ERVL:LTR	0.850455	2.06202e-05	NA	NA	NA	NA
ERVL-B4-int:ERVL:LTR	1.91179	1.17225e-32	NA	NA	NA	NA
ERVL-E-int:ERVL:LTR	2.14826	2.06797e-15	NA	NA	NA	NA
ERVL-int:ERVL:LTR	2.51402	5.56252e-13	NA	NA	NA	NA
Eulor11:DNA:DNA	6.0317	0.000203969	NA	NA	NA	NA
Eulor1:DNA:DNA	4.71176	0.0355707	NA	NA	NA	NA
Eulor2C:DNA:DNA?	12.7455	0.0100141	NA	NA	NA	NA
Eulor5B:DNA:DNA?	5.99032	3.62775e-05	NA	NA	NA	NA
Eulor6B:DNA:DNA?	5.06304	0.00662208	NA	NA	NA	NA
Eulor9A:DNA:DNA	5.19357	1.30863e-07	NA	NA	NA	NA
Eulor9C:DNA:DNA	4.93563	1.44838e-08	NA	NA	NA	NA
FAM:Alu:SINE	2.097	2.32253e-15	NA	NA	NA	NA
FLAM_A:Alu:SINE	1.96547	1.4583e-11	NA	NA	NA	NA
FLAM_C:Alu:SINE	1.67528	1.50237e-06	NA	NA	NA	NA
FRAM:Alu:SINE	1.67421	2.23163e-17	NA	NA	NA	NA
FordPrefect:hAT-Tip100:DNA	2.31022	0.000233807	NA	NA	NA	NA
GSATII:centr:Satellite	3.06981	8.76729e-10	NA	NA	NA	NA
HAL1:L1:LINE	2.56442	8.25783e-32	NA	NA	NA	NA
HAL1M8:L1:LINE	2.98683	1.09542e-67	NA	NA	NA	NA
HAL1ME:L1:LINE	2.0104	2.55628e-14	NA	NA	NA	NA
HAL1b:L1:LINE	2.69891	3.61514e-13	NA	NA	NA	NA
HERV17-int:ERV1:LTR	2.46658	1.83453e-14	NA	NA	NA	NA
HERV1_LTRb:ERV1:LTR	5.33462	0.0468554	NA	NA	NA	NA
HERV1_LTRc:ERV1:LTR	3.12475	0.000168789	NA	NA	NA	NA
HERV35I-int:ERV1:LTR	3.68831	4.8889e-38	NA	NA	NA	NA
HERV9-int:ERV1:LTR	1.46132	0.00716103	NA	NA	NA	NA
HERV9N-int:ERV1:LTR	1.3029	0.00292312	NA	NA	NA	NA
HERV9NC-int:ERV1:LTR	1.4214	0.00077828	NA	NA	NA	NA
HERVE-int:ERV1:LTR	1.67623	7.98574e-16	NA	NA	NA	NA
HERVE_a-int:ERV1:LTR	1.59443	0.0231889	NA	NA	NA	NA
HERVFH19-int:ERV1:LTR	3.8885	8.86328e-07	NA	NA	NA	NA
HERVH-int:ERV1:LTR	2.51356	5.5829e-16	NA	NA	NA	NA
HERVH48-int:ERV1:LTR	2.64985	2.95858e-09	NA	NA	NA	NA
HERVIP10F-int:ERV1:LTR	1.91251	0.000128731	NA	NA	NA	NA
HERVIP10FH-int:ERV1:LTR	2.07689	1.26002e-06	NA	NA	NA	NA
HERVK14C-int:ERVK:LTR	4.17391	0.0116678	NA	NA	NA	NA
HERVK22-int:ERVK:LTR	2.45025	2.70716e-20	NA	NA	NA	NA
HERVK3-int:ERVK:LTR	0.856492	1.00452e-05	NA	NA	NA	NA
HERVK9-int:ERVK:LTR	2.09705	1.48995e-12	NA	NA	NA	NA
HERVKC4-int:ERVK:LTR	3.98273	6.39889e-07	NA	NA	NA	NA
HERVL-int:ERVL:LTR	3.11058	7.56092e-27	NA	NA	NA	NA
HERVL18-int:ERVL:LTR	3.05633	1.6309e-12	NA	NA	NA	NA
HERVL40-int:ERVL:LTR	2.95675	2.62767e-08	NA	NA	NA	NA
HERVL74-int:ERVL:LTR	1.60573	0.0157316	NA	NA	NA	NA
HERVS71-int:ERV1:LTR	1.94789	1.93475e-09	NA	NA	NA	NA
HSATI:Satellite:Satellite	8.12851	0.0102975	5.65405	0.012502	NA	NA
HSMAR1:TcMar-Mariner:DNA	3.01196	1.01814e-38	NA	NA	NA	NA
HSMAR2:TcMar-Mariner:DNA	2.55794	6.98083e-12	NA	NA	NA	NA
HUERS-P1-int:ERV1:LTR	2.79545	5.17814e-20	NA	NA	NA	NA
HUERS-P2-int:ERV1:LTR	1.95177	0.0031473	NA	NA	NA	NA
HUERS-P3-int:ERV1:LTR	1.99195	0.00569915	NA	NA	NA	NA
HUERS-P3b-int:ERV1:LTR	4.17638	3.52028e-22	NA	NA	NA	NA
Harlequin-int:ERV1:LTR	2.48298	1.99522e-10	NA	NA	NA	NA
Helitron1Na_Mam:Helitron:RC	3.78983	6.98484e-11	NA	NA	NA	NA
Helitron1Nb_Mam:Helitron:RC	3.07173	2.01149e-08	NA	NA	NA	NA
Helitron2Na_Mam:Helitron:RC?	1.3672	4.71259e-05	NA	NA	NA	NA
Helitron3Na_Mam:Helitron:RC	2.66125	1.10384e-22	NA	NA	NA	NA
Kanga11a:TcMar-Tc2:DNA	1.35107	0.0019665	NA	NA	NA	NA
Kanga1:TcMar-Tc2:DNA	2.57598	1.50022e-07	NA	NA	NA	NA
Kanga1a:TcMar-Tc2:DNA	2.01752	4.88935e-08	NA	NA	NA	NA
Kanga1b:TcMar-Tc2:DNA	3.65672	2.99165e-11	NA	NA	NA	NA
Kanga1c:TcMar-Tc2:DNA	2.53804	4.35209e-08	NA	NA	NA	NA
Kanga1d:TcMar-Tc2:DNA	1.74831	0.000306821	NA	NA	NA	NA
Kanga2_a:TcMar-Tc2:DNA	2.7127	4.98479e-08	NA	NA	NA	NA
L1HS:L1:LINE	5.13823	1.26962e-125	NA	NA	NA	NA
L1M1:L1:LINE	3.15998	9.04902e-81	NA	NA	NA	NA
L1M2:L1:LINE	2.82572	3.9859e-20	NA	NA	NA	NA
L1M2a1:L1:LINE	5.33069	5.04975e-09	NA	NA	NA	NA
L1M2a:L1:LINE	3.65018	2.78313e-06	NA	NA	NA	NA
L1M2b:L1:LINE	6.08698	1.23782e-32	NA	NA	NA	NA
L1M2c:L1:LINE	3.81085	4.86803e-19	NA	NA	NA	NA
L1M3:L1:LINE	2.64229	3.13244e-26	NA	NA	NA	NA
L1M3a:L1:LINE	2.68086	2.06622e-07	NA	NA	NA	NA
L1M3c:L1:LINE	3.27917	3.3849e-07	NA	NA	NA	NA
L1M3d:L1:LINE	4.16237	9.08099e-22	NA	NA	NA	NA
L1M3de:L1:LINE	3.41772	5.85315e-07	NA	NA	NA	NA
L1M3e:L1:LINE	3.85183	1.04777e-08	NA	NA	NA	NA
L1M3f:L1:LINE	2.96424	2.02649e-25	NA	NA	NA	NA
L1M4:L1:LINE	2.12023	2.43254e-09	NA	NA	NA	NA
L1M4a1:L1:LINE	3.63152	5.79351e-16	NA	NA	NA	NA
L1M4a2:L1:LINE	3.52749	1.09534e-24	NA	NA	NA	NA
L1M4b:L1:LINE	2.09702	1.8638e-13	NA	NA	NA	NA
L1M4c:L1:LINE	2.50439	1.33344e-86	NA	NA	NA	NA
L1M5:L1:LINE	2.17391	1.64105e-14	NA	NA	NA	NA
L1M6:L1:LINE	2.79852	6.5161e-34	NA	NA	NA	NA
L1M7:L1:LINE	3.21321	2.41993e-35	NA	NA	NA	NA
L1M8:L1:LINE	3.7056	1.63936e-09	NA	NA	NA	NA
L1M:L1:LINE	2.93513	2.07054e-06	NA	NA	NA	NA
L1MA10:L1:LINE	2.8386	2.61342e-38	NA	NA	NA	NA
L1MA1:L1:LINE	1.48947	7.07992e-06	NA	NA	NA	NA
L1MA2:L1:LINE	3.02872	6.60164e-34	NA	NA	NA	NA
L1MA3:L1:LINE	3.30356	1.00797e-94	NA	NA	NA	NA
L1MA4:L1:LINE	2.7729	2.5719e-41	NA	NA	NA	NA
L1MA4A:L1:LINE	3.14703	2.52361e-32	NA	NA	NA	NA
L1MA5:L1:LINE	2.52175	3.35954e-25	NA	NA	NA	NA
L1MA5A:L1:LINE	2.42431	1.43266e-19	NA	NA	NA	NA
L1MA6:L1:LINE	1.96088	3.90438e-11	NA	NA	NA	NA
L1MA7:L1:LINE	2.70765	5.91648e-22	NA	NA	NA	NA
L1MA8:L1:LINE	2.00283	5.62674e-12	NA	NA	NA	NA
L1MA9:L1:LINE	2.7969	2.20368e-38	NA	NA	NA	NA
L1MB1:L1:LINE	2.6272	2.10083e-30	NA	NA	NA	NA
L1MB2:L1:LINE	3.23788	1.16778e-94	NA	NA	NA	NA
L1MB3:L1:LINE	2.18317	1.29764e-09	NA	NA	NA	NA
L1MB4:L1:LINE	1.99951	5.91267e-10	NA	NA	NA	NA
L1MB5:L1:LINE	2.38307	1.62644e-15	NA	NA	NA	NA
L1MB7:L1:LINE	2.06252	1.55516e-13	NA	NA	NA	NA
L1MB8:L1:LINE	2.53857	3.13374e-15	NA	NA	NA	NA
L1MC1:L1:LINE	2.30756	1.30143e-26	NA	NA	NA	NA
L1MC2:L1:LINE	2.62817	2.42579e-17	NA	NA	NA	NA
L1MC3:L1:LINE	2.33898	4.32848e-53	NA	NA	NA	NA
L1MC4:L1:LINE	1.96792	2.72507e-11	NA	NA	NA	NA
L1MC4a:L1:LINE	1.84671	8.05266e-13	NA	NA	NA	NA
L1MC5:L1:LINE	2.0022	5.35893e-12	NA	NA	NA	NA
L1MC5a:L1:LINE	1.84655	1.97891e-12	NA	NA	NA	NA
L1MC:L1:LINE	2.22351	1.85884e-10	NA	NA	NA	NA
L1MCa:L1:LINE	2.73113	3.06402e-35	NA	NA	NA	NA
L1MCb:L1:LINE	3.21316	8.23809e-35	NA	NA	NA	NA
L1MCc:L1:LINE	2.05014	1.79898e-16	NA	NA	NA	NA
L1MD1:L1:LINE	2.67845	6.52315e-14	NA	NA	NA	NA
L1MD2:L1:LINE	2.53839	5.40973e-12	NA	NA	NA	NA
L1MD3:L1:LINE	2.9439	2.9749e-42	NA	NA	NA	NA
L1MD:L1:LINE	2.47117	4.87913e-07	NA	NA	NA	NA
L1MDa:L1:LINE	2.75181	2.58703e-17	NA	NA	NA	NA
L1MDb:L1:LINE	2.51065	1.39643e-06	NA	NA	NA	NA
L1ME1:L1:LINE	2.63529	4.06376e-28	NA	NA	NA	NA
L1ME2:L1:LINE	2.18089	8.05312e-19	NA	NA	NA	NA
L1ME2z:L1:LINE	2.31195	2.98804e-26	NA	NA	NA	NA
L1ME3:L1:LINE	1.96413	3.89651e-08	NA	NA	NA	NA
L1ME3A:L1:LINE	1.81166	2.95066e-07	NA	NA	NA	NA
L1ME3B:L1:LINE	2.57505	1.20968e-17	NA	NA	NA	NA
L1ME3C:L1:LINE	2.20511	0.000324733	NA	NA	NA	NA
L1ME3Cz:L1:LINE	2.23126	5.87782e-19	NA	NA	NA	NA
L1ME3D:L1:LINE	2.52706	9.65212e-27	NA	NA	NA	NA
L1ME3E:L1:LINE	2.09582	1.80475e-15	NA	NA	NA	NA
L1ME3F:L1:LINE	2.07997	9.66058e-12	NA	NA	NA	NA
L1ME3G:L1:LINE	1.851	1.93087e-17	NA	NA	NA	NA
L1ME4a:L1:LINE	2.05271	1.33169e-17	NA	NA	NA	NA
L1ME4b:L1:LINE	1.79368	1.03684e-13	NA	NA	NA	NA
L1ME4c:L1:LINE	1.73688	5.40011e-14	NA	NA	NA	NA
L1ME5:L1:LINE	2.14845	5.70102e-16	NA	NA	NA	NA
L1MEb:L1:LINE	3.14845	4.77457e-05	NA	NA	NA	NA
L1MEc:L1:LINE	3.01606	1.03987e-16	NA	NA	NA	NA
L1MEd:L1:LINE	2.53528	1.55049e-23	NA	NA	NA	NA
L1MEf:L1:LINE	2.9662	5.88702e-17	NA	NA	NA	NA
L1MEg1:L1:LINE	2.49746	6.39456e-09	NA	NA	NA	NA
L1MEg2:L1:LINE	2.77445	1.30164e-05	NA	NA	NA	NA
L1MEg:L1:LINE	2.29652	4.21353e-07	NA	NA	NA	NA
L1MEh:L1:LINE	2.38039	4.68949e-16	NA	NA	NA	NA
L1MEi:L1:LINE	2.97233	3.85337e-14	NA	NA	NA	NA
L1MEj:L1:LINE	1.31454	5.60238e-09	NA	NA	NA	NA
L1P1:L1:LINE	4.31141	1.2869e-268	NA	NA	NA	NA
L1P2:L1:LINE	3.56417	3.45481e-46	NA	NA	NA	NA
L1P3:L1:LINE	3.54699	2.27728e-45	NA	NA	NA	NA
L1P4:L1:LINE	2.11296	2.81793e-09	NA	NA	NA	NA
L1P4a:L1:LINE	3.63413	1.85223e-10	NA	NA	NA	NA
L1P4e:L1:LINE	3.53274	0.00848388	NA	NA	NA	NA
L1P5:L1:LINE	3.26072	0.00250215	NA	NA	NA	NA
L1PA10:L1:LINE	3.53847	8.31965e-51	NA	NA	NA	NA
L1PA11:L1:LINE	2.69384	1.35668e-36	NA	NA	NA	NA
L1PA12:L1:LINE	2.43797	7.52197e-44	NA	NA	NA	NA
L1PA13:L1:LINE	2.47686	3.73068e-25	NA	NA	NA	NA
L1PA14:L1:LINE	3.73242	4.83047e-24	NA	NA	NA	NA
L1PA15-16:L1:LINE	3.20518	4.32848e-53	NA	NA	NA	NA
L1PA15:L1:LINE	3.63294	6.33831e-38	NA	NA	NA	NA
L1PA16:L1:LINE	3.02303	3.69487e-33	NA	NA	NA	NA
L1PA17:L1:LINE	1.65928	5.85315e-07	NA	NA	NA	NA
L1PA2:L1:LINE	4.72554	0	NA	NA	NA	NA
L1PA3:L1:LINE	4.16223	4.80856e-100	NA	NA	NA	NA
L1PA4:L1:LINE	3.68162	1.60474e-142	NA	NA	NA	NA
L1PA5:L1:LINE	3.83282	2.99578e-119	NA	NA	NA	NA
L1PA6:L1:LINE	3.56631	7.99915e-63	NA	NA	NA	NA
L1PA7:L1:LINE	3.14969	3.01864e-50	NA	NA	NA	NA
L1PA8:L1:LINE	3.27322	1.2375e-78	NA	NA	NA	NA
L1PA8A:L1:LINE	3.21071	3.40867e-27	NA	NA	NA	NA
L1PB1:L1:LINE	3.29097	1.98054e-51	NA	NA	NA	NA
L1PB2:L1:LINE	1.53117	0.00429372	NA	NA	NA	NA
L1PB3:L1:LINE	3.2975	3.09679e-31	NA	NA	NA	NA
L1PB4:L1:LINE	2.09433	1.20039e-52	NA	NA	NA	NA
L1PB:L1:LINE	2.71357	1.39815e-17	NA	NA	NA	NA
L1PBa1:L1:LINE	3.84243	3.29679e-53	NA	NA	NA	NA
L1PBa:L1:LINE	4.15854	3.89235e-61	NA	NA	NA	NA
L1PREC2:L1:LINE	3.02151	1.05591e-36	NA	NA	NA	NA
L2-1_AMi:L2:LINE	3.00887	1.05788e-08	NA	NA	NA	NA
L2-3_Crp:L2:LINE	2.37249	1.94577e-29	NA	NA	NA	NA
L2:L2:LINE	2.54055	8.06942e-25	NA	NA	NA	NA
L2a:L2:LINE	2.21723	2.37011e-15	NA	NA	NA	NA
L2b:L2:LINE	1.97213	6.17865e-11	NA	NA	NA	NA
L2c:L2:LINE	2.20544	4.55676e-19	NA	NA	NA	NA
L3:CR1:LINE	2.11931	3.21213e-22	NA	NA	NA	NA
L3b:CR1:LINE	1.91343	1.17065e-13	NA	NA	NA	NA
L4_A_Mam:RTE-X:LINE	2.706	3.23167e-19	NA	NA	NA	NA
L4_B_Mam:RTE-X:LINE	2.10217	4.51935e-08	NA	NA	NA	NA
L4_C_Mam:RTE-X:LINE	1.90537	4.81072e-26	NA	NA	NA	NA
L5:RTE-X:LINE	3.10618	1.50719e-13	NA	NA	NA	NA
LOR1-int:ERV1:LTR	1.96386	9.40518e-22	NA	NA	NA	NA
LOR1a:ERV1:LTR	1.05673	0.0309127	NA	NA	NA	NA
LOR1b:ERV1:LTR	2.75606	4.70975e-13	NA	NA	NA	NA
LTR101_Mam:ERVL:LTR	2.43229	5.69928e-11	NA	NA	NA	NA
LTR102_Mam:ERVL:LTR	1.77156	0.0119701	NA	NA	NA	NA
LTR104_Mam:Gypsy:LTR	2.16971	4.54012e-06	NA	NA	NA	NA
LTR105_Mam:ERVL:LTR	2.92121	5.95489e-13	NA	NA	NA	NA
LTR106_Mam:LTR:LTR	1.90748	0.00108881	NA	NA	NA	NA
LTR108d_Mam:ERVL:LTR	5.72349	0.00179855	NA	NA	NA	NA
LTR10A:ERV1:LTR	3.10936	1.69179e-05	NA	NA	NA	NA
LTR10B2:ERV1:LTR	2.9047	0.000285853	NA	NA	NA	NA
LTR10C:ERV1:LTR	2.93865	1.16108e-22	NA	NA	NA	NA
LTR10D:ERV1:LTR	2.56765	0.000981111	NA	NA	NA	NA
LTR10F:ERV1:LTR	3.63381	9.53832e-17	NA	NA	NA	NA
LTR12:ERV1:LTR	1.03682	0.0367021	NA	NA	NA	NA
LTR12B:ERV1:LTR	2.37328	0.0017089	NA	NA	NA	NA
LTR12C:ERV1:LTR	2.16912	1.26478e-72	NA	NA	NA	NA
LTR12D:ERV1:LTR	3.15551	4.19298e-28	NA	NA	NA	NA
LTR12E:ERV1:LTR	2.65073	0.00621837	NA	NA	NA	NA
LTR12_:ERV1:LTR	3.46104	8.20097e-24	NA	NA	NA	NA
LTR15:ERV1:LTR	2.97384	5.37941e-17	NA	NA	NA	NA
LTR16:ERVL:LTR	1.20766	0.00244339	NA	NA	NA	NA
LTR16A1:ERVL:LTR	1.92749	3.93789e-09	NA	NA	NA	NA
LTR16A:ERVL:LTR	0.797809	0.00120164	NA	NA	NA	NA
LTR16B1:ERVL:LTR	2.95544	5.6021e-25	NA	NA	NA	NA
LTR16B:ERVL:LTR	2.23184	0.00324193	NA	NA	NA	NA
LTR16C:ERVL:LTR	1.3633	4.64887e-10	NA	NA	NA	NA
LTR16D2:ERVL:LTR	3.10501	1.77442e-07	NA	NA	NA	NA
LTR16D:ERVL:LTR	2.58602	2.68023e-08	NA	NA	NA	NA
LTR16E1:ERVL:LTR	2.7759	2.23337e-39	NA	NA	NA	NA
LTR16E2:ERVL:LTR	1.56408	4.03571e-10	NA	NA	NA	NA
LTR17:ERV1:LTR	1.54308	0.0182362	NA	NA	NA	NA
LTR18A:ERVL:LTR	3.00929	0.000192186	NA	NA	NA	NA
LTR19-int:ERV1:LTR	2.94848	6.14201e-10	NA	NA	NA	NA
LTR19A:ERV1:LTR	2.03252	2.61732e-09	NA	NA	NA	NA
LTR19B:ERV1:LTR	1.6827	0.00623135	NA	NA	NA	NA
LTR1:ERV1:LTR	4.25295	0.0114789	NA	NA	NA	NA
LTR1A1:ERV1:LTR	1.67068	0.0220704	NA	NA	NA	NA
LTR1A2:ERV1:LTR	1.80659	1.14007e-10	NA	NA	NA	NA
LTR1B:ERV1:LTR	1.8237	0.0318457	NA	NA	NA	NA
LTR1E:ERV1:LTR	2.76136	0.00170296	NA	NA	NA	NA
LTR1F:ERV1:LTR	2.4254	0.0049443	NA	NA	NA	NA
LTR21A:ERV1:LTR	3.43968	3.90921e-17	NA	NA	NA	NA
LTR22B:ERVK:LTR	3.11167	5.27329e-07	NA	NA	NA	NA
LTR22C0:ERVK:LTR	3.4405	6.0939e-08	NA	NA	NA	NA
LTR22C2:ERVK:LTR	2.44432	0.0438291	NA	NA	NA	NA
LTR22E:ERVK:LTR	2.87279	0.000384249	NA	NA	NA	NA
LTR23:ERV1:LTR	1.46677	0.0267211	NA	NA	NA	NA
LTR24:ERV1:LTR	1.79423	0.040908	NA	NA	NA	NA
LTR25-int:ERV1:LTR	2.69979	8.21979e-09	NA	NA	NA	NA
LTR25:ERV1:LTR	3.20516	0.000214165	NA	NA	NA	NA
LTR26C:ERV1:LTR	2.5567	9.20906e-07	NA	NA	NA	NA
LTR2752:ERV1:LTR	2.45467	0.0079985	NA	NA	NA	NA
LTR27:ERV1:LTR	2.60683	0.00679868	NA	NA	NA	NA
LTR27B:ERV1:LTR	3.37768	2.61869e-09	NA	NA	NA	NA
LTR27C:ERV1:LTR	3.16739	4.19683e-08	NA	NA	NA	NA
LTR27E:ERV1:LTR	3.56428	8.09134e-12	NA	NA	NA	NA
LTR28:ERV1:LTR	2.77485	0.0374504	NA	NA	NA	NA
LTR28B:ERV1:LTR	3.22308	1.2072e-10	NA	NA	NA	NA
LTR28C:ERV1:LTR	1.48534	0.000545759	NA	NA	NA	NA
LTR2:ERV1:LTR	1.43979	0.00147571	NA	NA	NA	NA
LTR31:ERV1:LTR	3.44195	3.76948e-05	NA	NA	NA	NA
LTR32:ERVL:LTR	2.09946	7.53557e-05	NA	NA	NA	NA
LTR33:ERVL:LTR	1.9084	8.11209e-29	NA	NA	NA	NA
LTR33A:ERVL:LTR	2.42371	9.38292e-16	NA	NA	NA	NA
LTR33A_:ERVL:LTR	2.40242	6.25863e-06	NA	NA	NA	NA
LTR33B:ERVL:LTR	1.08085	0.00533821	NA	NA	NA	NA
LTR33C:ERVL:LTR	2.33477	0.0110844	NA	NA	NA	NA
LTR37-int:ERV1:LTR	2.91681	2.01766e-14	NA	NA	NA	NA
LTR37A:ERV1:LTR	2.38812	5.67796e-05	NA	NA	NA	NA
LTR37B:ERV1:LTR	2.08566	6.47578e-11	NA	NA	NA	NA
LTR38-int:ERV1:LTR	2.98363	6.71532e-06	NA	NA	NA	NA
LTR38:ERV1:LTR	3.97652	0.0122227	NA	NA	NA	NA
LTR38A1:ERV1:LTR	3.23273	0.0153791	NA	NA	NA	NA
LTR38B:ERV1:LTR	3.37936	1.51668e-07	NA	NA	NA	NA
LTR39-int:ERV1:LTR	4.96241	2.4906e-10	NA	NA	NA	NA
LTR40a:ERVL:LTR	2.75453	1.14767e-10	NA	NA	NA	NA
LTR40b:ERVL:LTR	2.69584	0.000528611	NA	NA	NA	NA
LTR41:ERVL:LTR	2.60708	5.33318e-34	NA	NA	NA	NA
LTR41B:ERVL:LTR	2.32314	3.65491e-09	NA	NA	NA	NA
LTR41C:ERVL:LTR	3.41877	4.12047e-37	NA	NA	NA	NA
LTR42:ERVL:LTR	1.01227	0.0428886	NA	NA	NA	NA
LTR44:ERV1:LTR	3.41006	4.03938e-06	NA	NA	NA	NA
LTR45:ERV1:LTR	3.93799	0.0125149	NA	NA	NA	NA
LTR45B:ERV1:LTR	1.88212	0.000122268	NA	NA	NA	NA
LTR45C:ERV1:LTR	2.55061	8.24299e-16	NA	NA	NA	NA
LTR47A:ERVL:LTR	2.08829	0.0313735	NA	NA	NA	NA
LTR47B2:ERVL:LTR	2.94815	0.0193701	NA	NA	NA	NA
LTR47B3:ERVL:LTR	4.18026	6.94946e-10	NA	NA	NA	NA
LTR47B:ERVL:LTR	6.07627	0.00253805	5.94169	0.00189287	NA	NA
LTR48:ERV1:LTR	2.94629	8.47656e-18	NA	NA	NA	NA
LTR48B:ERV1:LTR	0.951236	0.00771547	3.84754	0.00822846	NA	NA
LTR49-int:ERV1:LTR	2.86673	1.24038e-21	NA	NA	NA	NA
LTR50:ERVL:LTR	2.04743	1.89001e-06	NA	NA	NA	NA
LTR51:ERV1:LTR	2.302	0.0493199	NA	NA	NA	NA
LTR54:ERV1:LTR	1.51283	3.42386e-05	NA	NA	NA	NA
LTR54B:ERV1:LTR	1.83732	8.21781e-05	NA	NA	NA	NA
LTR55:ERVL:LTR	2.14794	0.0307789	NA	NA	NA	NA
LTR56:ERV1:LTR	2.06763	4.71749e-07	NA	NA	NA	NA
LTR5A:ERVK:LTR	1.51701	0.000202194	NA	NA	NA	NA
LTR5B:ERVK:LTR	0.677737	0.00941162	NA	NA	NA	NA
LTR65:ERV1:LTR	0.935655	0.0497154	NA	NA	NA	NA
LTR66:ERVL:LTR	1.96333	0.049255	NA	NA	NA	NA
LTR67B:ERVL:LTR	1.86536	5.81824e-09	NA	NA	NA	NA
LTR68:ERV1:LTR	3.85228	4.49027e-12	NA	NA	NA	NA
LTR69:ERVL:LTR	3.12117	0.028108	NA	NA	NA	NA
LTR6A:ERV1:LTR	1.77697	3.16688e-07	NA	NA	NA	NA
LTR71A:ERV1:LTR	2.46869	0.0035353	NA	NA	NA	NA
LTR71B:ERV1:LTR	2.82536	6.74062e-05	NA	NA	NA	NA
LTR72B:ERV1:LTR	4.0221	0.00102276	NA	NA	NA	NA
LTR73:ERV1:LTR	2.15769	0.0010149	NA	NA	NA	NA
LTR75B:ERVL:LTR	3.00483	0.0338334	NA	NA	NA	NA
LTR75_1:ERV1:LTR	2.36193	0.0208394	5.37676	0.000222667	NA	NA
LTR76:ERV1:LTR	1.43298	0.00185299	NA	NA	NA	NA
LTR78:ERV1:LTR	2.32507	1.96005e-10	NA	NA	NA	NA
LTR78B:ERV1:LTR	1.93556	1.3975e-09	NA	NA	NA	NA
LTR79:ERVL:LTR	2.64733	2.17013e-21	NA	NA	NA	NA
LTR7:ERV1:LTR	1.7253	0.000191732	3.3662	0.024154	NA	NA
LTR7B:ERV1:LTR	1.6114	2.79253e-10	NA	NA	NA	NA
LTR81:Gypsy:LTR	2.88972	0.00158057	NA	NA	NA	NA
LTR81A:Gypsy:LTR	4.41191	2.04872e-16	NA	NA	NA	NA
LTR81AB:Gypsy:LTR	6.63855	0.00054919	NA	NA	NA	NA
LTR81B:Gypsy:LTR	2.35493	1.87933e-05	NA	NA	NA	NA
LTR81C:Gypsy:LTR	3.76958	0.0299483	NA	NA	NA	NA
LTR82A:ERVL:LTR	1.78988	1.22411e-06	NA	NA	NA	NA
LTR82B:ERVL:LTR	3.48519	2.44829e-05	NA	NA	NA	NA
LTR83:ERVL:LTR	2.18394	0.00100963	NA	NA	NA	NA
LTR84a:ERVL:LTR	2.51678	1.84722e-13	NA	NA	NA	NA
LTR84b:ERVL:LTR	1.55093	0.0260819	NA	NA	NA	NA
LTR85a:Gypsy:LTR	2.8576	4.13707e-20	NA	NA	NA	NA
LTR85b:Gypsy:LTR	1.38654	0.0124287	NA	NA	NA	NA
LTR85c:Gypsy:LTR	2.39736	6.10038e-15	NA	NA	NA	NA
LTR86A2:ERVL:LTR	1.78777	0.00570101	NA	NA	NA	NA
LTR86B2:ERVL:LTR	4.13019	1.72182e-09	NA	NA	NA	NA
LTR87:ERVL:LTR	1.96893	1.48212e-16	NA	NA	NA	NA
LTR88a:Gypsy:LTR	1.80112	0.00325697	NA	NA	NA	NA
LTR88b:Gypsy:LTR	3.78877	2.89256e-17	NA	NA	NA	NA
LTR88c:Gypsy:LTR	3.14757	1.20565e-08	NA	NA	NA	NA
LTR89:ERVL:LTR	2.11236	2.93013e-09	NA	NA	NA	NA
LTR8:ERV1:LTR	1.7611	0.00303267	NA	NA	NA	NA
LTR8A:ERV1:LTR	1.56168	2.05292e-06	NA	NA	NA	NA
LTR8B:ERV1:LTR	2.10611	2.10894e-16	NA	NA	NA	NA
LTR90A:LTR:LTR	4.22472	5.84294e-11	NA	NA	NA	NA
LTR90B:LTR:LTR	3.43342	5.14163e-09	NA	NA	NA	NA
LTR9:ERV1:LTR	2.52604	2.78897e-13	NA	NA	NA	NA
LTR9A1:ERV1:LTR	1.48692	0.0374827	NA	NA	NA	NA
LTR9B:ERV1:LTR	3.44026	9.07728e-14	NA	NA	NA	NA
LTR9D:ERV1:LTR	1.5672	0.0209937	NA	NA	NA	NA
Looper:PiggyBac:DNA	2.03384	6.59684e-14	NA	NA	NA	NA
MADE1:TcMar-Mariner:DNA	2.09081	3.90272e-09	NA	NA	NA	NA
MADE2:TcMar-Mariner:DNA	2.76206	8.24428e-16	NA	NA	NA	NA
MARNA:TcMar-Mariner:DNA	2.06846	2.83739e-06	NA	NA	NA	NA
MER101-int:ERV1:LTR	2.26012	8.54209e-10	NA	NA	NA	NA
MER101:ERV1:LTR	2.72719	6.07511e-06	NA	NA	NA	NA
MER102a:hAT-Charlie:DNA	1.58892	5.88049e-12	NA	NA	NA	NA
MER102b:hAT-Charlie:DNA	1.49297	7.22281e-10	NA	NA	NA	NA
MER102c:hAT-Charlie:DNA	2.12699	1.5561e-08	NA	NA	NA	NA
MER103C:hAT-Charlie:DNA	1.88688	7.13557e-10	NA	NA	NA	NA
MER104:TcMar-Tc2:DNA	1.77342	7.55536e-05	NA	NA	NA	NA
MER105:hAT-Charlie:DNA	1.86841	0.00190235	NA	NA	NA	NA
MER106B:hAT-Charlie:DNA	2.06869	3.27733e-11	NA	NA	NA	NA
MER110-int:ERV1:LTR	3.29189	2.20118e-17	NA	NA	NA	NA
MER110A:ERV1:LTR	3.65191	0.00170277	NA	NA	NA	NA
MER112:hAT-Charlie:DNA	2.77707	1.11423e-30	NA	NA	NA	NA
MER113:hAT-Charlie:DNA	1.76711	2.10309e-08	NA	NA	NA	NA
MER113A:hAT-Charlie:DNA	1.88299	8.42328e-13	NA	NA	NA	NA
MER113B:hAT-Charlie:DNA	2.24094	0.000326921	NA	NA	NA	NA
MER115:hAT-Tip100:DNA	1.66106	2.29483e-12	NA	NA	NA	NA
MER117:hAT-Charlie:DNA	2.53127	2.99197e-27	NA	NA	NA	NA
MER119:hAT-Charlie:DNA	1.68188	0.000904669	NA	NA	NA	NA
MER11A:ERVK:LTR	3.14442	5.70068e-13	NA	NA	NA	NA
MER11B:ERVK:LTR	5.05832	9.85891e-26	NA	NA	NA	NA
MER11D:ERVK:LTR	2.58508	3.31697e-07	NA	NA	NA	NA
MER121:hAT:DNA	3.45986	3.47116e-20	NA	NA	NA	NA
MER121B:hAT:DNA	3.49138	0.0156228	NA	NA	NA	NA
MER124:DNA:DNA?	3.11792	5.71611e-11	NA	NA	NA	NA
MER126:DNA:DNA	3.02856	3.28045e-10	NA	NA	NA	NA
MER127:TcMar-Tigger:DNA	5.40827	4.21095e-28	NA	NA	NA	NA
MER130:DNA:DNA	2.77845	0.00103298	NA	NA	NA	NA
MER131:DNA:DNA?	2.53179	0.00202324	NA	NA	NA	NA
MER134:DNA:DNA?	6.69028	1.18792e-05	NA	NA	NA	NA
MER135:DNA:DNA	2.43355	1.52368e-10	NA	NA	NA	NA
MER1A:hAT-Charlie:DNA	0.596591	0.0471981	NA	NA	NA	NA
MER1B:hAT-Charlie:DNA	1.54851	1.6744e-06	NA	NA	NA	NA
MER20:hAT-Charlie:DNA	1.75527	3.45092e-22	NA	NA	NA	NA
MER20B:hAT-Charlie:DNA	2.65737	2.33029e-58	NA	NA	NA	NA
MER21-int:ERVL:LTR	2.73315	4.09444e-18	NA	NA	NA	NA
MER21A:ERVL:LTR	1.83224	1.53806e-32	NA	NA	NA	NA
MER21B:ERVL:LTR	2.30103	2.1762e-18	NA	NA	NA	NA
MER21C:ERVL:LTR	1.42133	4.37359e-17	NA	NA	NA	NA
MER2:TcMar-Tigger:DNA	2.15583	8.84311e-12	NA	NA	NA	NA
MER2B:TcMar-Tigger:DNA	2.10072	2.40762e-17	NA	NA	NA	NA
MER30:hAT-Charlie:DNA	2.14931	2.39222e-13	NA	NA	NA	NA
MER30B:hAT-Charlie:DNA	1.933	0.0291221	NA	NA	NA	NA
MER31-int:ERV1:LTR	1.19454	0.000904255	NA	NA	NA	NA
MER31B:ERV1:LTR	1.70039	9.00601e-07	NA	NA	NA	NA
MER33:hAT-Charlie:DNA	1.73237	1.91855e-10	NA	NA	NA	NA
MER34:ERV1:LTR	2.4534	7.03893e-15	NA	NA	NA	NA
MER34A1:ERV1:LTR	2.1652	0.00798575	NA	NA	NA	NA
MER34A:ERV1:LTR	2.26601	7.38577e-11	NA	NA	NA	NA
MER34B:ERV1:LTR	1.57822	0.000830336	NA	NA	NA	NA
MER34C2:ERV1:LTR	3.1633	2.51839e-20	NA	NA	NA	NA
MER34C:ERV1:LTR	2.4942	0.0274341	NA	NA	NA	NA
MER34C_:ERV1:LTR	2.24995	2.32213e-08	NA	NA	NA	NA
MER39:ERV1:LTR	1.92129	3.61666e-19	NA	NA	NA	NA
MER3:hAT-Charlie:DNA	1.86331	6.70389e-08	NA	NA	NA	NA
MER4-int:ERV1:LTR	2.01326	4.47147e-06	NA	NA	NA	NA
MER41-int:ERV1:LTR	2.96782	7.00429e-55	NA	NA	NA	NA
MER41A:ERV1:LTR	2.19352	2.23369e-28	NA	NA	NA	NA
MER41B:ERV1:LTR	2.19562	2.83507e-23	NA	NA	NA	NA
MER41C:ERV1:LTR	2.36496	9.30943e-11	NA	NA	NA	NA
MER41E:ERV1:LTR	1.94502	0.00235909	NA	NA	NA	NA
MER44A:TcMar-Tigger:DNA	1.69119	3.87941e-27	NA	NA	NA	NA
MER44B:TcMar-Tigger:DNA	1.67796	8.34212e-12	NA	NA	NA	NA
MER44C:TcMar-Tigger:DNA	2.55336	9.5699e-21	NA	NA	NA	NA
MER44D:TcMar-Tigger:DNA	1.82233	6.57962e-05	NA	NA	NA	NA
MER45A:hAT-Tip100:DNA	1.35899	9.13297e-07	NA	NA	NA	NA
MER45B:hAT-Tip100:DNA	2.34631	6.48935e-09	NA	NA	NA	NA
MER45C:hAT-Tip100:DNA	2.96654	5.69334e-05	NA	NA	NA	NA
MER45R:hAT-Tip100:DNA	2.82242	3.65071e-08	NA	NA	NA	NA
MER46C:TcMar-Tigger:DNA	1.41324	1.26762e-13	NA	NA	NA	NA
MER47A:TcMar-Tigger:DNA	2.65716	9.65941e-10	NA	NA	NA	NA
MER47B:TcMar-Tigger:DNA	3.02758	7.53176e-27	NA	NA	NA	NA
MER47C:TcMar-Tigger:DNA	3.24562	1.53682e-07	NA	NA	NA	NA
MER4A1:ERV1:LTR	1.90394	8.61004e-20	NA	NA	NA	NA
MER4A1_:ERV1:LTR	1.28912	0.00929589	NA	NA	NA	NA
MER4B-int:ERV1:LTR	2.82641	3.55654e-11	NA	NA	NA	NA
MER4B:ERV1:LTR	2.94646	2.74189e-21	NA	NA	NA	NA
MER4C:ERV1:LTR	1.96463	1.89367e-06	NA	NA	NA	NA
MER4CL34:ERV1:LTR	1.40798	0.00854038	3.51262	0.0252773	NA	NA
MER4D0:ERV1:LTR	1.2876	0.0288472	NA	NA	NA	NA
MER4D1:ERV1:LTR	1.36196	9.27511e-08	NA	NA	NA	NA
MER4D:ERV1:LTR	2.21794	1.18579e-06	NA	NA	NA	NA
MER4E1:ERV1:LTR	1.34751	0.000119691	NA	NA	NA	NA
MER4E:ERV1:LTR	2.66456	5.90654e-24	NA	NA	NA	NA
MER50-int:ERV1:LTR	2.89177	6.07744e-10	NA	NA	NA	NA
MER50:ERV1:LTR	2.77839	1.20264e-53	NA	NA	NA	NA
MER51-int:ERV1:LTR	2.75573	5.17727e-19	NA	NA	NA	NA
MER51A:ERV1:LTR	1.79311	2.91116e-10	NA	NA	NA	NA
MER51B:ERV1:LTR	1.17195	0.0105261	NA	NA	NA	NA
MER52-int:ERV1:LTR	2.66807	9.11811e-05	NA	NA	NA	NA
MER52A:ERV1:LTR	1.38164	5.3875e-06	NA	NA	NA	NA
MER52D:ERV1:LTR	1.62136	0.0340758	NA	NA	NA	NA
MER53:hAT:DNA	0.956639	0.00435957	NA	NA	NA	NA
MER54A:ERVL:LTR	1.84527	0.000977096	NA	NA	NA	NA
MER54B:ERVL:LTR	3.02001	0.00071841	NA	NA	NA	NA
MER57-int:ERV1:LTR	1.15558	0.0134256	NA	NA	NA	NA
MER57A-int:ERV1:LTR	2.90056	5.84114e-29	NA	NA	NA	NA
MER57A1:ERV1:LTR	3.40989	9.63433e-12	NA	NA	NA	NA
MER57B1:ERV1:LTR	3.25567	4.70903e-18	NA	NA	NA	NA
MER57B2:ERV1:LTR	2.72128	2.11175e-07	NA	NA	NA	NA
MER57C1:ERV1:LTR	2.38897	0.00919626	NA	NA	NA	NA
MER57C2:ERV1:LTR	2.04307	0.00283862	NA	NA	NA	NA
MER57E1:ERV1:LTR	1.69088	0.0062528	NA	NA	NA	NA
MER57F:ERV1:LTR	-0.804122	0.0217381	4.02095	0.00645057	NA	NA
MER58A:hAT-Charlie:DNA	1.68748	5.87728e-48	NA	NA	NA	NA
MER58B:hAT-Charlie:DNA	1.91145	5.69473e-12	NA	NA	NA	NA
MER58C:hAT-Charlie:DNA	2.27357	2.16396e-06	NA	NA	NA	NA
MER58D:hAT-Charlie:DNA	3.17566	6.87893e-19	NA	NA	NA	NA
MER5A1:hAT-Charlie:DNA	1.61934	3.48145e-10	NA	NA	NA	NA
MER5A:hAT-Charlie:DNA	1.80399	3.85165e-10	NA	NA	NA	NA
MER5B:hAT-Charlie:DNA	1.7234	1.26623e-31	NA	NA	NA	NA
MER5C1:hAT-Charlie:DNA	1.9639	9.27164e-05	NA	NA	NA	NA
MER5C:hAT-Charlie:DNA	2.89429	1.29075e-19	NA	NA	NA	NA
MER61-int:ERV1:LTR	3.25484	3.48891e-16	NA	NA	NA	NA
MER61A:ERV1:LTR	2.49918	8.70264e-08	NA	NA	NA	NA
MER61B:ERV1:LTR	3.75128	3.40732e-06	NA	NA	NA	NA
MER61C:ERV1:LTR	1.90809	0.014683	NA	NA	NA	NA
MER61F:ERV1:LTR	3.10574	0.0121633	NA	NA	NA	NA
MER63A:hAT-Blackjack:DNA	1.93971	3.39896e-18	NA	NA	NA	NA
MER63B:hAT-Blackjack:DNA	2.39861	5.01013e-28	NA	NA	NA	NA
MER63C:hAT-Blackjack:DNA	1.9581	7.26197e-07	NA	NA	NA	NA
MER63D:hAT-Blackjack:DNA	1.71423	5.12925e-05	NA	NA	NA	NA
MER65-int:ERV1:LTR	3.24965	1.24294e-15	NA	NA	NA	NA
MER65A:ERV1:LTR	3.40305	3.51205e-29	NA	NA	NA	NA
MER65C:ERV1:LTR	2.36895	9.52972e-09	NA	NA	NA	NA
MER65D:ERV1:LTR	1.4181	0.00420036	NA	NA	NA	NA
MER66-int:ERV1:LTR	2.45184	3.39357e-08	NA	NA	NA	NA
MER66A:ERV1:LTR	2.43019	7.10605e-06	NA	NA	NA	NA
MER66B:ERV1:LTR	3.29433	2.04357e-21	NA	NA	NA	NA
MER66C:ERV1:LTR	2.75808	9.32541e-11	NA	NA	NA	NA
MER67C:ERV1:LTR	1.5725	9.70467e-06	NA	NA	NA	NA
MER68-int:ERVL:LTR	2.20438	2.13736e-08	NA	NA	NA	NA
MER68:ERVL:LTR	1.8701	1.14272e-13	NA	NA	NA	NA
MER68B:ERVL:LTR	1.39857	0.000294731	NA	NA	NA	NA
MER68C:ERVL:LTR	3.4552	0.00412862	NA	NA	NA	NA
MER6:TcMar-Tigger:DNA	3.36094	7.0181e-21	NA	NA	NA	NA
MER6A:TcMar-Tigger:DNA	3.22639	3.74317e-41	NA	NA	NA	NA
MER6B:TcMar-Tigger:DNA	2.35211	3.80803e-07	NA	NA	NA	NA
MER72:ERV1:LTR	2.0104	3.74183e-08	NA	NA	NA	NA
MER72B:ERV1:LTR	4.64044	9.79577e-06	NA	NA	NA	NA
MER73:ERVL:LTR	2.36292	0.0309829	NA	NA	NA	NA
MER74A:ERVL:LTR	2.79395	7.26506e-35	NA	NA	NA	NA
MER74B:ERVL:LTR	1.06628	0.00460779	NA	NA	NA	NA
MER75:PiggyBac:DNA	1.22901	0.0298491	NA	NA	NA	NA
MER75A:PiggyBac:DNA	6.49728	0.000147207	NA	NA	NA	NA
MER75B:PiggyBac:DNA	4.48575	2.38951e-05	NA	NA	NA	NA
MER76:ERVL:LTR	2.92491	0.000385328	NA	NA	NA	NA
MER77:ERVL:LTR	2.09397	7.33114e-24	NA	NA	NA	NA
MER77B:ERVL:LTR	2.69633	5.49703e-05	NA	NA	NA	NA
MER83:ERV1:LTR	3.14325	1.23032e-05	NA	NA	NA	NA
MER83B-int:ERV1:LTR	4.79466	9.85437e-22	NA	NA	NA	NA
MER83B:ERV1:LTR	1.66944	0.0435984	NA	NA	NA	NA
MER84:ERV1:LTR	2.04261	0.0295685	NA	NA	NA	NA
MER85:PiggyBac:DNA	1.41103	0.00328905	NA	NA	NA	NA
MER89-int:ERV1:LTR	3.57855	2.80966e-22	NA	NA	NA	NA
MER89:ERV1:LTR	2.31452	2.76671e-07	NA	NA	NA	NA
MER8:TcMar-Tigger:DNA	1.67313	7.23727e-08	NA	NA	NA	NA
MER90a:ERV1:LTR	1.52094	1.27184e-05	NA	NA	NA	NA
MER91A:hAT-Tip100:DNA	0.92246	0.00288683	NA	NA	NA	NA
MER91B:hAT-Tip100:DNA	0.981138	0.0370262	NA	NA	NA	NA
MER91C:hAT-Tip100:DNA	1.27549	0.00900917	NA	NA	NA	NA
MER92-int:ERV1:LTR	2.63436	4.9339e-17	NA	NA	NA	NA
MER92B:ERV1:LTR	1.29181	0.00340778	NA	NA	NA	NA
MER92C:ERV1:LTR	2.50232	0.0139273	NA	NA	NA	NA
MER92D:ERV1:LTR	2.76644	0.00307884	NA	NA	NA	NA
MER94:hAT-Blackjack:DNA	1.63207	3.78165e-05	NA	NA	NA	NA
MER96B:hAT-Tip100:DNA	1.44126	0.00765722	NA	NA	NA	NA
MER97a:hAT-Tip100:DNA	3.34836	6.42139e-06	NA	NA	NA	NA
MER97b:hAT-Tip100:DNA	2.98069	0.0111603	NA	NA	NA	NA
MER9B:ERVK:LTR	3.61256	0.0165786	NA	NA	NA	NA
MERX:TcMar-Tigger:DNA	1.5779	0.00493845	NA	NA	NA	NA
MIR1_Amn:MIR:SINE	1.36061	4.54787e-13	NA	NA	NA	NA
MIR3:MIR:SINE	1.58073	2.7033e-18	NA	NA	NA	NA
MIR:MIR:SINE	1.76048	4.26649e-12	NA	NA	NA	NA
MIRb:MIR:SINE	1.72116	2.7796e-11	NA	NA	NA	NA
MIRc:MIR:SINE	1.8008	4.75493e-15	NA	NA	NA	NA
MLT1A-int:ERVL-MaLR:LTR	1.69038	0.00289905	NA	NA	NA	NA
MLT1A0-int:ERVL-MaLR:LTR	1.81014	1.90952e-10	NA	NA	NA	NA
MLT1A0:ERVL-MaLR:LTR	2.32458	2.76581e-73	NA	NA	NA	NA
MLT1A1-int:ERVL-MaLR:LTR	3.13624	3.22743e-10	NA	NA	NA	NA
MLT1A1:ERVL-MaLR:LTR	2.67783	1.43096e-65	NA	NA	NA	NA
MLT1A:ERVL-MaLR:LTR	2.22637	1.84733e-09	NA	NA	NA	NA
MLT1B-int:ERVL-MaLR:LTR	1.43876	5.76962e-05	NA	NA	NA	NA
MLT1B:ERVL-MaLR:LTR	1.83114	3.26521e-53	NA	NA	NA	NA
MLT1C-int:ERVL-MaLR:LTR	2.04769	0.0369182	NA	NA	NA	NA
MLT1C:ERVL-MaLR:LTR	1.93899	3.51454e-18	NA	NA	NA	NA
MLT1D-int:ERVL-MaLR:LTR	2.86149	4.1938e-14	NA	NA	NA	NA
MLT1D:ERVL-MaLR:LTR	2.10972	5.87141e-23	NA	NA	NA	NA
MLT1E1:ERVL-MaLR:LTR	0.974463	0.0108612	NA	NA	NA	NA
MLT1E1A-int:ERVL-MaLR:LTR	4.19729	1.08115e-09	NA	NA	NA	NA
MLT1E1A:ERVL-MaLR:LTR	1.55419	0.00111134	NA	NA	NA	NA
MLT1E2:ERVL-MaLR:LTR	1.69548	0.000128993	NA	NA	NA	NA
MLT1E3:ERVL-MaLR:LTR	1.85491	7.30403e-19	NA	NA	NA	NA
MLT1E:ERVL-MaLR:LTR	1.84927	2.50812e-07	NA	NA	NA	NA
MLT1F-int:ERVL-MaLR:LTR	2.88717	0.00084035	NA	NA	NA	NA
MLT1F1:ERVL-MaLR:LTR	2.57834	4.24268e-38	NA	NA	NA	NA
MLT1F2-int:ERVL-MaLR:LTR	1.94892	0.0146401	NA	NA	NA	NA
MLT1F2:ERVL-MaLR:LTR	1.77896	5.33875e-29	NA	NA	NA	NA
MLT1F:ERVL-MaLR:LTR	2.16521	4.11618e-14	NA	NA	NA	NA
MLT1G1:ERVL-MaLR:LTR	1.88225	1.14437e-13	NA	NA	NA	NA
MLT1G3-int:ERVL-MaLR:LTR	3.84021	2.05475e-08	NA	NA	NA	NA
MLT1G3:ERVL-MaLR:LTR	2.08259	9.36659e-39	NA	NA	NA	NA
MLT1G:ERVL-MaLR:LTR	1.97014	0.00048572	NA	NA	NA	NA
MLT1H-int:ERVL-MaLR:LTR	1.43377	0.0023002	NA	NA	NA	NA
MLT1H1-int:ERVL-MaLR:LTR	3.67937	1.44688e-10	NA	NA	NA	NA
MLT1H1:ERVL-MaLR:LTR	0.635757	0.0219994	NA	NA	NA	NA
MLT1H2:ERVL-MaLR:LTR	2.10783	2.23818e-07	NA	NA	NA	NA
MLT1H:ERVL-MaLR:LTR	2.32911	1.65335e-43	NA	NA	NA	NA
MLT1I-int:ERVL-MaLR:LTR	3.54131	1.76382e-07	NA	NA	NA	NA
MLT1I:ERVL-MaLR:LTR	2.59454	1.0627e-22	NA	NA	NA	NA
MLT1J-int:ERVL-MaLR:LTR	2.55172	4.39702e-23	NA	NA	NA	NA
MLT1J1:ERVL-MaLR:LTR	2.60263	3.72865e-45	NA	NA	NA	NA
MLT1J2-int:ERVL-MaLR:LTR	2.26488	0.000133769	NA	NA	NA	NA
MLT1J2:ERVL-MaLR:LTR	2.35018	4.26922e-15	NA	NA	NA	NA
MLT1J:ERVL-MaLR:LTR	2.13616	8.85006e-41	NA	NA	NA	NA
MLT1K:ERVL-MaLR:LTR	1.47971	8.12228e-11	NA	NA	NA	NA
MLT1L:ERVL-MaLR:LTR	2.23197	1.14587e-19	NA	NA	NA	NA
MLT1M:ERVL-MaLR:LTR	2.25487	6.55588e-35	NA	NA	NA	NA
MLT1N2:ERVL-MaLR:LTR	2.97868	1.66315e-62	3.52244	0.0176258	NA	NA
MLT1O:ERVL-MaLR:LTR	2.0835	1.4235e-11	NA	NA	NA	NA
MLT2A1:ERVL:LTR	3.18109	1.02178e-74	NA	NA	NA	NA
MLT2A2:ERVL:LTR	3.2645	1.50217e-105	NA	NA	NA	NA
MLT2B1:ERVL:LTR	2.65324	3.77005e-21	NA	NA	NA	NA
MLT2B2:ERVL:LTR	2.06006	4.65198e-06	NA	NA	NA	NA
MLT2B3:ERVL:LTR	2.37278	1.0612e-07	NA	NA	NA	NA
MLT2B4:ERVL:LTR	2.56559	6.35135e-47	NA	NA	NA	NA
MLT2B5:ERVL:LTR	2.60166	0.0491573	NA	NA	NA	NA
MLT2C1:ERVL:LTR	1.95499	2.84134e-05	NA	NA	NA	NA
MLT2C2:ERVL:LTR	2.70905	4.31795e-16	NA	NA	NA	NA
MLT2D:ERVL:LTR	2.85499	4.06791e-70	NA	NA	NA	NA
MLT2F:ERVL:LTR	1.40587	8.74837e-08	NA	NA	NA	NA
MST-int:ERVL-MaLR:LTR	1.95207	0.0177162	NA	NA	NA	NA
MSTA-int:ERVL-MaLR:LTR	1.6813	4.4455e-11	NA	NA	NA	NA
MSTA1:ERVL-MaLR:LTR	2.55886	2.5197e-10	NA	NA	NA	NA
MSTA:ERVL-MaLR:LTR	2.32197	1.55136e-13	NA	NA	NA	NA
MSTB-int:ERVL-MaLR:LTR	2.32738	1.35879e-07	NA	NA	NA	NA
MSTB1:ERVL-MaLR:LTR	2.46968	6.44171e-35	NA	NA	NA	NA
MSTB2:ERVL-MaLR:LTR	3.2802	1.58113e-16	NA	NA	NA	NA
MSTB:ERVL-MaLR:LTR	2.724	1.47281e-29	NA	NA	NA	NA
MSTC:ERVL-MaLR:LTR	2.81667	4.84865e-13	NA	NA	NA	NA
MSTD-int:ERVL-MaLR:LTR	1.73323	6.26614e-07	NA	NA	NA	NA
MSTD:ERVL-MaLR:LTR	2.7527	5.34451e-23	NA	NA	NA	NA
MamGypLTR1a:Gypsy:LTR	1.7756	0.000748204	NA	NA	NA	NA
MamGypLTR1b:Gypsy:LTR	1.9467	1.37377e-08	NA	NA	NA	NA
MamGypLTR1c:Gypsy:LTR	1.75497	5.40226e-05	NA	NA	NA	NA
MamGypLTR1d:Gypsy:LTR	2.45962	1.89533e-06	NA	NA	NA	NA
MamGypLTR2b:Gypsy:LTR	2.49226	0.0146963	3.92293	0.0206427	NA	NA
MamGypLTR2c:Gypsy:LTR	3.00508	0.000229077	NA	NA	NA	NA
MamGypLTR3:Gypsy:LTR	3.50546	1.80025e-13	NA	NA	NA	NA
MamGypLTR3a:Gypsy:LTR	2.83168	0.00230552	NA	NA	NA	NA
MamGypsy2-I:Gypsy:LTR	2.73506	3.52171e-24	NA	NA	NA	NA
MamGypsy2-LTR:Gypsy:LTR	2.806	2.24069e-05	NA	NA	NA	NA
MamRTE1:RTE-Bo.B:LINE	2.69465	2.25179e-37	NA	NA	NA	NA
MamRep1151:LTR:LTR?	2.488	3.1793e-14	NA	NA	NA	NA
MamRep137:TcMar-Tigger:DNA	2.18755	1.05552e-27	NA	NA	NA	NA
MamRep1527:LTR:LTR	2.46637	0.00161317	NA	NA	NA	NA
MamRep1879:hAT-Tip100:DNA	2.73817	5.90411e-13	NA	NA	NA	NA
MamRep1894:hAT:DNA	2.32754	0.000351348	NA	NA	NA	NA
MamRep38:hAT:DNA	0.975737	0.0201307	NA	NA	NA	NA
MamRep4096:hAT-Tip100:DNA	2.43176	6.05397e-08	NA	NA	NA	NA
MamRep434:TcMar-Tigger:DNA	2.05715	1.51618e-05	NA	NA	NA	NA
MamRep605:LTR:LTR?	2.29212	9.46671e-32	NA	NA	NA	NA
MamTip1:hAT-Tip100:DNA	2.14677	2.90018e-06	NA	NA	NA	NA
MamTip2:hAT-Tip100:DNA	1.14097	5.2322e-09	NA	NA	NA	NA
MamTip3:hAT-Tip100:DNA	2.23163	3.7892e-08	NA	NA	NA	NA
Mam_R4:Dong-R4:LINE	3.49844	9.07628e-07	NA	NA	NA	NA
ORSL-2a:hAT-Tip100:DNA	1.82138	0.000257971	NA	NA	NA	NA
ORSL-2b:hAT-Tip100:DNA	2.18147	8.84317e-09	NA	NA	NA	NA
ORSL:hAT-Tip100:DNA	2.01732	2.2276e-06	NA	NA	NA	NA
OldhAT1:hAT-Ac:DNA	1.4157	1.12997e-16	NA	NA	NA	NA
PABL_A-int:ERV1:LTR	3.24909	2.0753e-06	NA	NA	NA	NA
PABL_A:ERV1:LTR	1.90533	9.72046e-06	NA	NA	NA	NA
PABL_B-int:ERV1:LTR	2.51507	0.000468331	NA	NA	NA	NA
PRIMA4-int:ERV1:LTR	2.22303	4.23406e-07	NA	NA	NA	NA
PRIMA4_LTR:ERV1:LTR	1.53635	0.0160397	NA	NA	NA	NA
Penelope1_Vert:Penelope:LINE	1.68874	1.51618e-05	NA	NA	NA	NA
Plat_L3:CR1:LINE	1.50681	2.61962e-13	NA	NA	NA	NA
PrimLTR79:ERV1:LTR	3.12694	4.9794e-06	NA	NA	NA	NA
Ricksha_a:MULE-MuDR:DNA	3.68675	5.96702e-07	NA	NA	NA	NA
Ricksha_c:MULE-MuDR:DNA	3.40886	8.76729e-10	NA	NA	NA	NA
SST1:centr:Satellite	-3.54949	0.0409588	NA	NA	NA	NA
SVA_A:SVA:Retroposon	1.28128	0.000651461	NA	NA	NA	NA
SVA_B:SVA:Retroposon	1.91148	8.44757e-18	NA	NA	NA	NA
SVA_C:SVA:Retroposon	1.061	0.00641043	NA	NA	NA	NA
SVA_E:SVA:Retroposon	1.21549	0.000184177	NA	NA	NA	NA
SVA_F:SVA:Retroposon	1.99029	0.00855606	NA	NA	NA	NA
THE1A:ERVL-MaLR:LTR	1.68548	3.05811e-08	NA	NA	NA	NA
THE1B-int:ERVL-MaLR:LTR	2.07614	6.57905e-34	NA	NA	NA	NA
THE1B:ERVL-MaLR:LTR	2.14997	1.04364e-18	NA	NA	NA	NA
THE1C-int:ERVL-MaLR:LTR	1.79008	9.33638e-08	NA	NA	NA	NA
THE1C:ERVL-MaLR:LTR	1.97656	3.81632e-20	NA	NA	NA	NA
THE1D-int:ERVL-MaLR:LTR	2.16406	2.80615e-14	NA	NA	NA	NA
THE1D:ERVL-MaLR:LTR	2.30769	8.55017e-69	NA	NA	NA	NA
Tigger10:TcMar-Tigger:DNA	2.77914	3.37711e-21	NA	NA	NA	NA
Tigger11a:TcMar-Tigger:DNA	2.77004	0.0390365	NA	NA	NA	NA
Tigger12:TcMar-Tigger:DNA	2.28014	4.13121e-16	NA	NA	NA	NA
Tigger12A:TcMar-Tigger:DNA	2.43067	3.79116e-12	NA	NA	NA	NA
Tigger12c:TcMar-Tigger:DNA	2.68985	4.24193e-30	NA	NA	NA	NA
Tigger13a:TcMar-Tigger:DNA	2.5219	4.27643e-18	NA	NA	NA	NA
Tigger14a:TcMar-Tigger:DNA	1.26044	0.0399457	NA	NA	NA	NA
Tigger15a:TcMar-Tigger:DNA	2.03414	2.12117e-44	NA	NA	NA	NA
Tigger16a:TcMar-Tigger:DNA	3.3048	7.97263e-86	NA	NA	NA	NA
Tigger16b:TcMar-Tigger:DNA	2.7859	2.17738e-07	NA	NA	NA	NA
Tigger17a:TcMar-Tigger:DNA	2.78488	4.05334e-74	NA	NA	NA	NA
Tigger18a:TcMar-Tigger:DNA	2.78439	1.00912e-30	NA	NA	NA	NA
Tigger19a:TcMar-Tigger:DNA	2.25995	3.33286e-45	NA	NA	NA	NA
Tigger19b:TcMar-Tigger:DNA	1.87803	1.33136e-08	NA	NA	NA	NA
Tigger1:TcMar-Tigger:DNA	2.75232	1.63914e-28	NA	NA	NA	NA
Tigger1a_Art:TcMar-Tigger:DNA	2.2663	9.34637e-08	NA	NA	NA	NA
Tigger20a:TcMar-Tigger:DNA	2.39548	0.0018289	NA	NA	NA	NA
Tigger2:TcMar-Tigger:DNA	2.51395	8.40325e-32	NA	NA	NA	NA
Tigger2a:TcMar-Tigger:DNA	2.1161	4.77024e-16	NA	NA	NA	NA
Tigger2b_Pri:TcMar-Tigger:DNA	3.43903	5.68706e-18	NA	NA	NA	NA
Tigger3:TcMar-Tigger:DNA	2.32737	8.513e-07	NA	NA	NA	NA
Tigger3a:TcMar-Tigger:DNA	2.15847	1.50312e-17	NA	NA	NA	NA
Tigger3b:TcMar-Tigger:DNA	3.0753	8.08402e-48	NA	NA	NA	NA
Tigger3c:TcMar-Tigger:DNA	2.07015	1.46844e-17	NA	NA	NA	NA
Tigger4:TcMar-Tigger:DNA	2.12363	1.83578e-12	NA	NA	NA	NA
Tigger4a:TcMar-Tigger:DNA	1.53248	9.54242e-12	NA	NA	NA	NA
Tigger4b:TcMar-Tigger:DNA	2.34994	2.86869e-09	NA	NA	NA	NA
Tigger5:TcMar-Tigger:DNA	3.43987	2.37442e-10	NA	NA	NA	NA
Tigger5b:TcMar-Tigger:DNA	1.55934	0.00111134	NA	NA	NA	NA
Tigger6a:TcMar-Tigger:DNA	1.1044	0.00932526	NA	NA	NA	NA
Tigger6b:TcMar-Tigger:DNA	2.78488	0.000562651	NA	NA	NA	NA
Tigger7:TcMar-Tigger:DNA	2.19122	3.22343e-28	NA	NA	NA	NA
Tigger8:TcMar-Tigger:DNA	2.51154	2.6627e-35	NA	NA	NA	NA
Tigger9a:TcMar-Tigger:DNA	2.70677	6.03456e-27	NA	NA	NA	NA
Tigger9b:TcMar-Tigger:DNA	2.92915	1.16743e-29	NA	NA	NA	NA
UCON105:UCON105:Unknown	1.99372	0.0379304	NA	NA	NA	NA
UCON107:hAT-Tag1:DNA	3.75467	6.41515e-11	NA	NA	NA	NA
UCON132b:hAT-Tip100:DNA	2.16433	0.000100537	NA	NA	NA	NA
UCON16:UCON16:Unknown	6.47009	7.38844e-08	NA	NA	NA	NA
UCON1:UCON1:Unknown	7.74689	1.09805e-61	NA	NA	NA	NA
UCON20:UCON20:Unknown	6.26078	0.000273155	NA	NA	NA	NA
UCON26:UCON26:Unknown	3.15652	0.0297452	NA	NA	NA	NA
UCON27:UCON27:Unknown	4.39929	0.00255235	NA	NA	NA	NA
UCON28b:UCON28b:Unknown	5.78234	0.000372933	NA	NA	NA	NA
UCON29:PiggyBac:DNA	3.87504	1.23363e-09	NA	NA	NA	NA
UCON2:DNA:DNA?	3.72831	6.70066e-06	NA	NA	NA	NA
UCON33:TcMar-Tigger:DNA	2.96866	0.000648112	NA	NA	NA	NA
UCON34:UCON34:Unknown	2.97828	0.00706466	NA	NA	NA	NA
UCON48:UCON48:Unknown	3.07407	0.0116986	6.11544	0.0248721	NA	NA
UCON49:L2:LINE	3.30581	0.0315623	NA	NA	NA	NA
UCON55:TcMar-Tigger:DNA	2.63005	2.85604e-05	NA	NA	NA	NA
UCON69:hAT:DNA	6.09344	6.61144e-05	NA	NA	NA	NA
UCON6:UCON6:Unknown	2.7625	0.000100405	NA	NA	NA	NA
UCON74:DNA:DNA?	3.21782	1.00894e-06	NA	NA	NA	NA
UCON76:UCON76:Unknown	7.07047	1.72489e-07	NA	NA	NA	NA
UCON78:DNA:DNA	2.91457	8.93199e-05	NA	NA	NA	NA
UCON86:L2:LINE	3.74038	0.000143537	NA	NA	NA	NA
UCON97:DNA:DNA	8.06414	1.18016e-05	NA	NA	NA	NA
UCON9:UCON9:Unknown	4.04267	0.00709112	NA	NA	NA	NA
X1_LINE:CR1:LINE	3.6681	0.0016827	NA	NA	NA	NA
X2_LINE:CR1:LINE	1.31781	0.0299674	NA	NA	NA	NA
X6A_LINE:CR1:LINE	1.65432	0.000442674	NA	NA	NA	NA
X6B_LINE:CR1:LINE	1.90561	2.10887e-07	NA	NA	NA	NA
X7A_LINE:CR1:LINE	1.77017	0.0197127	NA	NA	NA	NA
X7B_LINE:CR1:LINE	3.31686	1.93371e-26	NA	NA	NA	NA
X9_LINE:L1:LINE	2.06435	1.7987e-05	NA	NA	NA	NA
Zaphod2:hAT-Tip100:DNA	3.55115	5.46645e-09	NA	NA	NA	NA
Zaphod3:hAT-Tip100:DNA	2.63584	3.80015e-05	NA	NA	NA	NA
Zaphod:hAT-Tip100:DNA	2.83184	1.35024e-13	NA	NA	NA	NA
hAT-N1_Mam:hAT-Tip100:DNA	1.3719	0.0131922	NA	NA	NA	NA
(GAATG)n:Satellite:Satellite	NA	NA	5.62071	8.97718e-05	NA	NA
AluYk11:Alu:SINE	NA	NA	3.97755	0.00824884	NA	NA
L2-3_AMi:L2:LINE	NA	NA	10.0751	0.00171704	NA	NA
LTR16B2:ERVL:LTR	NA	NA	3.40678	0.0328055	NA	NA
LTR22A:ERVK:LTR	NA	NA	3.904	0.038682	NA	NA
LTR38C:ERV1:LTR	NA	NA	5.46097	0.000125825	NA	NA
LTR5:ERVK:LTR	NA	NA	4.28111	0.0284062	NA	NA
LTR7C:ERV1:LTR	NA	NA	5.33882	4.45176e-05	NA	NA
LTR7Y:ERV1:LTR	NA	NA	4.08492	0.00743916	NA	NA
MER51C:ERV1:LTR	NA	NA	NA	NA	-1.65024	0.015831

## Sheet: MERS-COV_repeats
ensembl_gene_id_version	mers_mrc5_log2FoldChange	mers_mrc5_padj	mers_calu3_moi4_log2FoldChange	mers_calu3_moi4_padj	mers_calu3_moi2_log2FoldChange	mers_calu3_moi2_padj
(CATTC)n:Satellite:Satellite	4.0239	2.39846e-13	3.74651	0.0341959	NA	NA
(GAATG)n:Satellite:Satellite	3.74553	6.44811e-08	NA	NA	NA	NA
AluYe5:Alu:SINE	0.599955	0.000205624	0.774687	0.0172469	NA	NA
AluYi6:Alu:SINE	1.0839	1.9034e-10	1.61095	6.4084e-06	0.993722	0.0211664
Arthur1:hAT-Tip100:DNA	0.710017	7.91569e-06	1.27407	2.0161e-07	0.768574	0.032603
BSR/Beta:Satellite:Satellite	0.886191	0.0188221	NA	NA	NA	NA
CER:Satellite:Satellite	1.05712	0.0141052	1.39721	7.35526e-28	1.2472	3.94242e-21
Charlie17b:hAT-Charlie:DNA	0.812996	0.00279637	0.968261	0.0428644	NA	NA
Charlie25:hAT-Charlie:DNA	0.734521	0.00215743	1.76647	4.4993e-10	0.792786	0.0167593
Charlie3:hAT-Charlie:DNA	0.706979	0.024689	1.92091	1.96086e-07	0.947105	0.00919467
ERV24_Prim-int:ERV1:LTR	1.24779	0.00291799	1.84608	6.16553e-05	NA	NA
ERV3-16A3_I-int:ERVL:LTR	0.829427	0.00194409	2.30271	1.44916e-71	0.88252	1.17788e-11
ERVL-B4-int:ERVL:LTR	0.695155	0.000164501	0.954084	2.57297e-17	NA	NA
ERVL-E-int:ERVL:LTR	1.85554	5.01713e-81	2.35386	6.95252e-106	1.01074	3.22857e-18
ERVL-int:ERVL:LTR	0.777191	0.0164326	0.887983	0.00330149	NA	NA
ERVL47-int:ERVL:LTR	1.70883	2.2866e-05	2.97701	0.0283826	NA	NA
Eulor9A:DNA:DNA	1.95682	0.0243727	2.54806	0.00862934	NA	NA
FordPrefect:hAT-Tip100:DNA	0.846864	0.00097119	1.76788	0.00591385	0.87356	0.00187676
GSAT:centr:Satellite	2.70226	0.0277901	NA	NA	NA	NA
GSATII:centr:Satellite	1.38394	7.58101e-12	1.22172	3.24657e-10	0.909185	0.000144544
HERV16-int:ERVL:LTR	0.774187	0.00178117	1.95911	1.00389e-13	1.08612	4.12689e-05
HERV17-int:ERV1:LTR	1.06602	3.6074e-05	2.31085	2.87781e-39	1.00708	1.36449e-07
HERV9-int:ERV1:LTR	1.98758	9.36638e-26	3.57382	1.77158e-97	2.66666	3.04361e-41
HERV9NC-int:ERV1:LTR	0.931144	1.16406e-05	2.78207	1.89911e-60	1.89404	1.60385e-26
HERVFH19-int:ERV1:LTR	1.22068	0.00450003	NA	NA	1.82617	0.0237291
HERVI-int:ERV1:LTR	0.926881	0.000257112	2.15712	9.66853e-11	1.02889	0.00091518
HERVIP10F-int:ERV1:LTR	1.06617	0.00108218	6.4633	0	3.79708	5.49535e-134
HERVIP10FH-int:ERV1:LTR	0.66494	0.00178797	2.07058	3.29886e-36	1.36625	2.37881e-14
HERVK22-int:ERVK:LTR	0.699986	0.0258924	2.26471	1.17357e-22	1.16205	1.17294e-07
HERVL-int:ERVL:LTR	0.797665	0.00401049	2.15228	7.91363e-141	NA	NA
HERVP71A-int:ERV1:LTR	0.854658	0.00525907	1.93089	2.44637e-07	1.17692	0.0100058
HSAT5:Satellite:Satellite	0.930838	0.0246431	0.873896	0.00203319	0.945285	0.032395
HSMAR1:TcMar-Mariner:DNA	1.46991	1.47133e-19	2.37886	6.81053e-30	NA	NA
HUERS-P1-int:ERV1:LTR	0.869582	0.000177407	1.53344	5.62492e-05	NA	NA
HUERS-P2-int:ERV1:LTR	1.84621	0.000967395	2.5148	8.05988e-08	NA	NA
Harlequin-int:ERV1:LTR	0.955163	1.52332e-05	NA	NA	NA	NA
Helitron1Na_Mam:Helitron:RC	1.66184	0.000735679	2.1586	0.00876144	NA	NA
Kanga1b:TcMar-Tc2:DNA	0.692004	0.0281615	1.58841	0.000257948	1.42454	0.0215297
L1M1:L1:LINE	0.979492	0.00030629	1.82054	3.96717e-55	0.719938	2.57985e-10
L1M2a:L1:LINE	0.588084	0.0164399	0.774188	0.0020693	NA	NA
L1M3c:L1:LINE	1.00602	0.00826657	1.56638	1.96494e-07	0.786654	0.0327521
L1M6:L1:LINE	0.603734	0.00188443	1.40038	2.43489e-19	NA	NA
L1M7:L1:LINE	0.589346	0.00961421	1.14058	6.39568e-11	NA	NA
L1M:L1:LINE	0.646439	0.0131667	1.5716	4.28463e-05	NA	NA
L1MA2:L1:LINE	0.809363	0.00167688	1.5228	6.34442e-45	0.643068	9.21974e-07
L1MA4:L1:LINE	0.602542	0.0116144	1.54077	3.44201e-41	0.744577	6.95869e-11
L1MCb:L1:LINE	0.738562	0.0114759	1.82801	6.16606e-14	0.643267	0.029572
L1MDb:L1:LINE	0.852667	0.00557883	1.21201	0.000200223	NA	NA
L1MEa:L1:LINE	0.876218	0.0267899	1.6944	0.000403673	NA	NA
L1MEf:L1:LINE	0.60764	3.86923e-06	1.05887	1.48069e-32	NA	NA
L1P1:L1:LINE	0.671391	0.0114805	1.38823	4.13873e-36	0.766459	1.27318e-13
L1P4a:L1:LINE	1.44215	0.00451507	1.23946	0.0038377	NA	NA
L1P4d:L1:LINE	1.77272	0.018748	2.45992	0.00236243	NA	NA
L1PA15-16:L1:LINE	0.883617	0.0245815	1.62445	2.3284e-17	0.662494	0.012355
L1PA15:L1:LINE	0.741692	0.0122785	1.71932	1.80764e-66	1.13449	8.80669e-26
L1PA16:L1:LINE	0.627336	0.0298696	1.84856	3.50682e-87	0.708284	5.88809e-13
L1PA2:L1:LINE	0.608179	0.0396265	2.02655	2.2931e-178	0.752355	1.52407e-21
L1PA4:L1:LINE	0.66764	0.00961973	1.62964	5.67481e-97	0.808201	1.05867e-23
L1PA8:L1:LINE	0.656643	0.0121304	1.94468	6.41888e-100	1.1606	3.8728e-39
L1PA8A:L1:LINE	0.847125	0.00986648	2.11804	1.2013e-31	1.23041	7.80389e-23
L1PB3:L1:LINE	0.749359	0.000648477	1.91284	2.88856e-39	0.920013	3.32823e-07
L1PB:L1:LINE	0.588765	0.00515659	1.63789	3.54622e-14	0.946257	6.59807e-07
L1PBa:L1:LINE	0.971298	0.00630841	1.88304	7.09519e-30	0.959321	8.72287e-10
LOR1a:ERV1:LTR	0.64168	0.013099	2.6606	1.86248e-15	0.847774	1.38543e-06
LTR102_Mam:ERVL:LTR	1.19097	0.0140606	2.03154	2.65835e-06	NA	NA
LTR103b_Mam:ERV1:LTR	1.1607	0.0327429	2.18394	5.34893e-05	NA	NA
LTR104_Mam:Gypsy:LTR	0.743904	0.0168664	1.51412	1.91299e-10	NA	NA
LTR105_Mam:ERVL:LTR	1.0641	0.00559026	NA	NA	NA	NA
LTR10D:ERV1:LTR	0.943972	0.00220018	NA	NA	NA	NA
LTR10E:ERV1:LTR	0.740639	3.81742e-05	2.4815	1.81689e-21	0.961498	0.000589034
LTR10F:ERV1:LTR	0.852454	0.00790809	2.27713	1.76216e-14	1.0492	0.000761413
LTR12:ERV1:LTR	1.08327	2.16494e-08	2.30879	3.58514e-33	1.74648	5.02333e-21
LTR12D:ERV1:LTR	1.23783	2.35226e-07	3.02102	2.02068e-42	1.92685	2.4932e-15
LTR12E:ERV1:LTR	0.750535	0.018746	2.65039	2.42403e-21	1.54343	6.12653e-10
LTR12F:ERV1:LTR	0.682808	0.00829492	1.97478	6.56975e-09	1.20869	0.000435823
LTR14C:ERVK:LTR	1.61719	0.036891	2.79628	0.00904324	NA	NA
LTR16:ERVL:LTR	0.632871	0.024597	2.52052	2.62264e-65	1.72919	9.06489e-20
LTR16A2:ERVL:LTR	0.815832	0.0155783	1.11897	0.000292555	NA	NA
LTR16B1:ERVL:LTR	0.832006	0.0179101	1.33138	9.51013e-08	NA	NA
LTR16B2:ERVL:LTR	0.708531	0.044369	2.4273	5.68652e-20	0.966566	0.0111241
LTR16E1:ERVL:LTR	0.824717	0.0172877	1.53229	4.55356e-11	-1.53763	1.79349e-25
LTR17:ERV1:LTR	0.754454	0.0278974	NA	NA	NA	NA
LTR18B:ERVL:LTR	1.31474	0.00198988	3.44948	7.40895e-21	1.94681	2.48209e-05
LTR19-int:ERV1:LTR	0.668081	0.0330735	1.74171	2.38092e-09	1.53598	3.10982e-10
LTR1:ERV1:LTR	1.63792	0.0133258	2.07921	0.0023639	NA	NA
LTR1A2:ERV1:LTR	1.04255	0.0112258	1.60896	7.7468e-19	0.773682	0.000182052
LTR1B0:ERV1:LTR	2.10905	0.036189	NA	NA	NA	NA
LTR1B:ERV1:LTR	1.69009	0.00115886	3.08876	1.1673e-07	NA	NA
LTR1C3:ERV1:LTR	2.35751	0.000120087	3.40738	0.000197631	NA	NA
LTR1C:ERV1:LTR	1.51924	0.00627929	4.15985	1.17972e-05	NA	NA
LTR1F1:ERV1:LTR	1.30229	0.0332378	2.26328	1.96823e-08	NA	NA
LTR1F2:ERV1:LTR	1.37496	0.0135825	NA	NA	2.39183	0.0459875
LTR22C0:ERVK:LTR	1.08183	0.0235301	NA	NA	NA	NA
LTR23-int:ERV1:LTR	1.43868	0.010486	1.67347	0.00464868	NA	NA
LTR26E:ERV1:LTR	1.34327	0.00574272	2.28676	9.73828e-06	NA	NA
LTR2752:ERV1:LTR	1.28256	0.0280119	1.81699	6.52826e-06	NA	NA
LTR27B:ERV1:LTR	2.67697	1.00325e-16	NA	NA	NA	NA
LTR27C:ERV1:LTR	1.55106	0.000683228	2.02046	0.00845685	NA	NA
LTR27E:ERV1:LTR	1.68471	1.21051e-05	2.56053	4.71089e-07	1.31314	0.0302716
LTR28:ERV1:LTR	1.138	0.0426648	1.77129	0.000444075	NA	NA
LTR29:ERV1:LTR	1.18053	1.87465e-06	2.30221	1.45945e-13	1.16943	7.80244e-05
LTR2B:ERV1:LTR	0.732365	0.000268719	0.778493	0.0143094	NA	NA
LTR31:ERV1:LTR	1.15374	0.0105544	2.41	7.31053e-05	NA	NA
LTR32:ERVL:LTR	0.931212	0.00239885	1.54632	6.3258e-06	0.909668	0.0212427
LTR33A:ERVL:LTR	0.860878	0.00254001	1.41076	3.77629e-14	0.910104	5.24308e-05
LTR34:ERV1:LTR	0.692446	0.0449735	1.76704	6.06052e-05	NA	NA
LTR36:ERV1:LTR	0.825625	0.0127987	1.38087	1.246e-07	0.771339	0.00239423
LTR37-int:ERV1:LTR	0.69898	0.000429706	1.48973	8.99249e-07	NA	NA
LTR37A:ERV1:LTR	0.614521	0.00487817	1.5269	2.05939e-09	NA	NA
LTR38:ERV1:LTR	1.45793	0.0338756	NA	NA	NA	NA
LTR45:ERV1:LTR	1.78713	0.0017709	3.01597	8.14512e-08	1.23092	0.0160016
LTR47B4:ERVL:LTR	1.17468	5.16203e-06	2.68358	1.21803e-09	1.57059	0.00577644
LTR49-int:ERV1:LTR	0.669877	0.00012029	1.6904	2.78888e-17	NA	NA
LTR54:ERV1:LTR	0.837853	2.24275e-06	2.28179	5.3149e-14	0.682457	0.0174537
LTR6B:ERV1:LTR	1.10288	1.05374e-05	1.27491	0.014924	1.03617	0.0022486
LTR71B:ERV1:LTR	1.00247	0.000285226	NA	NA	NA	NA
LTR78:ERV1:LTR	0.639649	0.0197981	1.73267	3.67438e-41	0.919713	4.42386e-08
LTR7:ERV1:LTR	0.994915	0.00437307	-2.05254	7.15158e-79	-0.783526	8.77096e-26
LTR7B:ERV1:LTR	0.585256	0.0444993	0.98178	9.63894e-06	NA	NA
LTR7C:ERV1:LTR	0.839613	0.00469291	2.78887	2.30991e-16	NA	NA
LTR7Y:ERV1:LTR	1.48209	0.000275829	-2.2407	3.61624e-14	-1.27016	9.53035e-24
LTR81B:Gypsy:LTR	1.13815	0.0189138	1.66371	0.000101435	NA	NA
LTR81C:Gypsy:LTR	1.37832	0.010762	1.6652	0.000418517	NA	NA
LTR85a:Gypsy:LTR	0.724797	0.0189456	1.64803	4.98841e-10	NA	NA
LTR85c:Gypsy:LTR	0.703696	0.0142985	1.25938	0.000160439	NA	NA
LTR86B1:ERVL:LTR	1.59123	9.32999e-05	1.56312	0.0258782	NA	NA
LTR88a:Gypsy:LTR	1.24525	3.6948e-07	2.31502	9.0058e-13	0.936055	0.0187183
LTR88b:Gypsy:LTR	0.842203	0.009438	2.54758	3.23182e-19	1.31398	4.3942e-05
LTR88c:Gypsy:LTR	0.997661	0.0158151	2.60425	7.23299e-09	1.27929	0.0252611
LTR8:ERV1:LTR	0.586722	0.000953194	1.90601	1.25062e-53	0.592596	5.0277e-07
LTR91:ERVL:LTR	1.40738	0.00264466	NA	NA	NA	NA
LTR9:ERV1:LTR	1.03789	0.00995326	2.04952	3.36352e-12	NA	NA
LTR9A1:ERV1:LTR	0.941557	0.00490108	1.55176	8.38667e-07	1.14882	0.00679366
MER110-int:ERV1:LTR	0.914252	0.0020621	3.75426	2.29872e-28	2.29365	1.12174e-09
MER110A:ERV1:LTR	0.965357	0.00947826	2.33864	4.14824e-06	1.84036	0.000141079
MER115:hAT-Tip100:DNA	0.664636	0.00369431	1.6049	1.78071e-19	0.96355	6.0785e-06
MER11A:ERVK:LTR	0.78778	0.00260381	1.95723	1.75749e-39	1.19091	2.02654e-12
MER129:LTR:LTR?	2.35484	0.00137157	NA	NA	NA	NA
MER21-int:ERVL:LTR	0.602539	0.0072209	1.82734	3.5543e-18	NA	NA
MER34A1:ERV1:LTR	1.10962	4.93398e-05	NA	NA	0.609049	0.014341
MER34A:ERV1:LTR	0.634892	0.00011741	2.32477	2.45051e-23	1.18573	1.00115e-06
MER34D:ERV1:LTR	0.74608	0.0281112	2.70215	4.22133e-06	2.49208	0.000448815
MER41-int:ERV1:LTR	0.763016	2.63098e-09	1.65758	1.48677e-21	NA	NA
MER41A:ERV1:LTR	0.605327	0.000102467	1.69001	2.7795e-31	0.752487	2.0141e-05
MER41B:ERV1:LTR	0.654587	0.000253726	1.55745	4.21453e-19	0.775834	0.000150282
MER41C:ERV1:LTR	0.749801	0.00505374	1.21686	0.000390509	NA	NA
MER41D:ERV1:LTR	0.651116	0.00173245	1.51021	0.000677827	0.883456	0.0121097
MER41E:ERV1:LTR	0.915906	0.000108897	1.58602	8.9753e-05	NA	NA
MER44D:TcMar-Tigger:DNA	0.663966	0.00347082	1.6256	2.0758e-09	1.80381	8.99275e-06
MER45C:hAT-Tip100:DNA	0.918423	0.0148585	2.27154	6.10887e-13	1.34036	0.000973076
MER45R:hAT-Tip100:DNA	0.919887	0.0449599	NA	NA	NA	NA
MER48:ERV1:LTR	0.905393	0.00137629	NA	NA	1.50952	0.00438924
MER4A1_:ERV1:LTR	0.942162	8.19343e-06	2.70166	9.09448e-16	1.04599	0.00425715
MER4B-int:ERV1:LTR	0.622238	0.000764332	1.84054	9.33509e-09	0.921922	0.00507151
MER4CL34:ERV1:LTR	0.589116	0.00727635	2.30112	1.60012e-18	0.702585	0.0220484
MER4E1:ERV1:LTR	0.977823	2.18824e-14	NA	NA	NA	NA
MER50-int:ERV1:LTR	0.691472	0.0312066	1.50955	2.85618e-07	NA	NA
MER50:ERV1:LTR	0.616903	0.0158659	1.52047	1.05721e-17	NA	NA
MER50B:ERV1:LTR	1.00362	3.50124e-06	NA	NA	NA	NA
MER51B:ERV1:LTR	0.821225	0.004143	NA	NA	NA	NA
MER51C:ERV1:LTR	0.795761	0.000464469	2.70487	6.02595e-17	1.07115	0.00297601
MER51E:ERV1:LTR	0.879554	0.0145033	2.63841	1.61687e-06	1.5687	0.046034
MER52-int:ERV1:LTR	1.1907	0.0110648	3.12689	1.32119e-13	1.92267	0.000348794
MER52A:ERV1:LTR	0.811596	0.00252186	2.33303	1.37762e-48	1.496	2.82472e-09
MER52C:ERV1:LTR	0.637557	0.00118981	1.9456	1.71172e-17	1.00946	0.00229612
MER54A:ERVL:LTR	0.77427	0.00178823	1.843	8.78584e-24	NA	NA
MER57B1:ERV1:LTR	1.11509	6.27614e-06	1.79328	2.30749e-08	NA	NA
MER57B2:ERV1:LTR	0.963276	7.84556e-05	2.5391	4.25246e-12	1.50047	0.000169554
MER61-int:ERV1:LTR	0.748122	0.0322027	2.10248	2.57285e-19	1.14927	5.96663e-05
MER61A:ERV1:LTR	1.17202	0.00894092	2.73508	5.9804e-09	2.09216	4.85532e-05
MER63C:hAT-Blackjack:DNA	0.779673	0.000413658	1.73329	1.04305e-11	0.800315	0.0135689
MER65C:ERV1:LTR	0.788691	0.000138221	1.59155	4.97851e-08	0.832693	0.0354652
MER65D:ERV1:LTR	0.653056	0.00198765	1.7153	8.42984e-06	1.34543	6.01203e-06
MER66-int:ERV1:LTR	0.989983	0.0110505	2.11965	3.50655e-07	NA	NA
MER66A:ERV1:LTR	1.07919	0.00877749	NA	NA	NA	NA
MER66C:ERV1:LTR	0.797179	0.000939939	1.7678	8.50978e-06	NA	NA
MER70A:ERVL:LTR	0.699777	0.0336927	1.5911	5.40119e-05	NA	NA
MER74A:ERVL:LTR	0.731968	0.0121786	1.74635	2.23228e-11	NA	NA
MER74C:ERVL:LTR	1.15856	0.0363569	NA	NA	NA	NA
MER76:ERVL:LTR	1.0142	0.0289729	2.59029	3.91583e-14	2.11898	5.22386e-07
MER77B:ERVL:LTR	0.712932	3.44781e-05	1.7831	9.21391e-21	0.77638	0.00192821
MER83B-int:ERV1:LTR	1.42542	0.00167425	1.59648	0.0196922	NA	NA
MER84-int:ERV1:LTR	2.1743	0.00115948	3.37261	0.0011728	NA	NA
MER84:ERV1:LTR	0.941415	0.0168009	2.00443	0.00378433	NA	NA
MER87:ERV1:LTR	1.04748	0.0202179	2.98244	5.21261e-06	NA	NA
MER89:ERV1:LTR	0.773762	0.0161318	1.79493	1.88506e-19	0.704526	0.0034975
MER97a:hAT-Tip100:DNA	1.2797	0.0252305	NA	NA	NA	NA
MER99:hAT:DNA	0.715106	0.0219044	2.1748	0.000471738	NA	NA
MLT1A0-int:ERVL-MaLR:LTR	0.602753	0.0458545	2.10603	2.81854e-12	1.67762	4.79347e-07
MLT1G1-int:ERVL-MaLR:LTR	1.02023	0.00121827	2.25492	0.00119555	1.76324	0.00357479
MLT1H2:ERVL-MaLR:LTR	0.71124	0.00136943	1.83067	3.68594e-39	0.646498	0.00246972
MLT1I-int:ERVL-MaLR:LTR	0.84274	0.00396848	1.68288	0.000206119	NA	NA
MLT1J1-int:ERVL-MaLR:LTR	0.587087	0.0425463	2.57672	7.90441e-06	1.73548	0.0160908
MLT1J1:ERVL-MaLR:LTR	0.687707	0.00675199	1.82572	1.71912e-29	NA	NA
MLT1N2:ERVL-MaLR:LTR	0.888265	4.13517e-06	NA	NA	NA	NA
MLT1O:ERVL-MaLR:LTR	0.806474	1.33482e-06	1.63633	3.86103e-41	0.808122	5.91745e-06
MLT2A2:ERVL:LTR	0.72954	0.0215999	1.5335	5.57311e-24	NA	NA
MLT2B1:ERVL:LTR	0.81804	0.00161268	2.21969	4.67153e-49	1.51003	1.87687e-24
MLT2B2:ERVL:LTR	0.929232	0.000758036	2.50474	7.78376e-23	1.39185	4.84561e-09
MSTB-int:ERVL-MaLR:LTR	1.08824	0.00028	2.21282	5.21362e-29	0.795949	0.000322007
MSTB1-int:ERVL-MaLR:LTR	1.51622	2.48785e-05	2.58711	2.5878e-08	NA	NA
MSTB2-int:ERVL-MaLR:LTR	1.87004	0.00722939	NA	NA	NA	NA
MamGypLTR1b:Gypsy:LTR	1.07353	2.45199e-06	2.31889	1.06011e-16	0.98148	0.0123097
MamGypLTR2b:Gypsy:LTR	1.17297	0.000140595	2.06607	1.00548e-08	1.38523	0.00330724
MamGypLTR2c:Gypsy:LTR	0.888196	0.0141223	2.90902	1.04943e-12	1.32032	0.0233043
MamGypLTR3:Gypsy:LTR	1.4527	0.000469055	3.11292	5.39231e-14	1.64364	0.0222032
MamRep1151:LTR:LTR?	0.646623	0.00305908	1.49487	1.69741e-06	1.09317	0.0359003
MamRep4096:hAT-Tip100:DNA	0.65065	0.0180597	1.72198	7.26801e-09	NA	NA
Ricksha_c:MULE-MuDR:DNA	0.643112	0.048024	1.59179	3.12773e-06	0.917094	0.0367884
SAR:Satellite:Satellite	2.27793	0.0256537	NA	NA	NA	NA
SATR1:Satellite:Satellite	1.41911	0.00332012	4.43427	2.57901e-145	2.64721	5.71095e-25
SATR2:Satellite:Satellite	0.699448	0.00941947	4.43973	1.89476e-84	2.68637	4.52464e-13
SVA_F:SVA:Retroposon	0.69565	5.40322e-09	1.24948	6.90375e-29	NA	NA
THE1A:ERVL-MaLR:LTR	0.796653	0.00788653	1.59625	9.5645e-31	NA	NA
THE1C-int:ERVL-MaLR:LTR	0.853391	0.0177346	2.1466	1.53066e-52	0.782349	1.55917e-05
THE1D-int:ERVL-MaLR:LTR	0.888646	0.00902646	1.37903	4.03251e-33	0.705672	2.04982e-08
THE1D:ERVL-MaLR:LTR	0.722006	0.0165715	1.30365	1.12129e-47	NA	NA
UCON26:UCON26:Unknown	1.12623	0.0381021	NA	NA	NA	NA
UCON48:UCON48:Unknown	1.14773	0.0163525	NA	NA	NA	NA
X1_LINE:CR1:LINE	1.66214	0.0163165	NA	NA	NA	NA
hAT-N1_Mam:hAT-Tip100:DNA	0.68928	0.0319564	1.70714	0.000174241	NA	NA
ACRO1:acro:Satellite	NA	NA	-0.794595	6.76542e-05	-0.630219	1.56143e-06
ALR/Alpha:centr:Satellite	NA	NA	1.81353	8.88967e-30	0.899366	2.42213e-06
Alu:Alu:SINE	NA	NA	1.25059	1.72221e-11	NA	NA
AluJb:Alu:SINE	NA	NA	1.10145	3.11855e-109	NA	NA
AluJo:Alu:SINE	NA	NA	1.04285	6.95687e-86	NA	NA
AluJr4:Alu:SINE	NA	NA	1.14697	2.63347e-48	NA	NA
AluJr:Alu:SINE	NA	NA	1.02716	4.57658e-67	NA	NA
AluSc5:Alu:SINE	NA	NA	0.775696	5.23451e-16	NA	NA
AluSc8:Alu:SINE	NA	NA	0.860683	2.49698e-46	NA	NA
AluSc:Alu:SINE	NA	NA	0.817865	8.66456e-58	NA	NA
AluSg4:Alu:SINE	NA	NA	1.01172	4.55621e-26	NA	NA
AluSg7:Alu:SINE	NA	NA	1.06373	1.41157e-32	NA	NA
AluSg:Alu:SINE	NA	NA	1.07131	6.91473e-77	NA	NA
AluSp:Alu:SINE	NA	NA	0.995912	9.99681e-77	NA	NA
AluSq10:Alu:SINE	NA	NA	1.20528	7.18897e-11	NA	NA
AluSq2:Alu:SINE	NA	NA	1.1145	2.31638e-154	NA	NA
AluSq4:Alu:SINE	NA	NA	1.24352	3.21486e-08	NA	NA
AluSq:Alu:SINE	NA	NA	0.98796	4.93148e-59	NA	NA
AluSx1:Alu:SINE	NA	NA	0.976507	1.25709e-110	NA	NA
AluSx3:Alu:SINE	NA	NA	1.1118	3.5275e-91	NA	NA
AluSx4:Alu:SINE	NA	NA	0.890929	5.46091e-21	NA	NA
AluSx:Alu:SINE	NA	NA	1.03362	3.41703e-110	NA	NA
AluSz6:Alu:SINE	NA	NA	0.958582	6.5074e-84	NA	NA
AluSz:Alu:SINE	NA	NA	1.01823	1.26557e-119	NA	NA
AluY:Alu:SINE	NA	NA	0.895586	9.10521e-94	NA	NA
AluYa5:Alu:SINE	NA	NA	0.800939	3.78786e-05	NA	NA
AluYa8:Alu:SINE	NA	NA	1.55969	0.0332637	NA	NA
AluYc:Alu:SINE	NA	NA	1.45254	1.9133e-28	NA	NA
AluYf1:Alu:SINE	NA	NA	0.967612	2.47221e-06	NA	NA
AluYg6:Alu:SINE	NA	NA	0.736461	0.0468701	NA	NA
AluYh3:Alu:SINE	NA	NA	0.972258	1.29465e-05	NA	NA
AluYh7:Alu:SINE	NA	NA	2.33139	0.019432	NA	NA
AluYj4:Alu:SINE	NA	NA	1.2573	8.98088e-13	NA	NA
AluYk11:Alu:SINE	NA	NA	1.21815	0.00014158	NA	NA
AluYk2:Alu:SINE	NA	NA	0.71332	0.0347154	-1.22624	2.57123e-26
AluYk3:Alu:SINE	NA	NA	0.898947	0.00130516	NA	NA
AluYk4:Alu:SINE	NA	NA	1.13768	0.000238476	NA	NA
AluYm1:Alu:SINE	NA	NA	1.21784	1.83081e-20	NA	NA
AmnSINE1:5S-Deu-L2:SINE	NA	NA	1.42998	8.03471e-14	-0.887362	7.71487e-26
Arthur1A:hAT-Tip100:DNA	NA	NA	1.76559	2.4207e-09	NA	NA
Arthur1B:hAT-Tip100:DNA	NA	NA	1.68264	1.85194e-15	0.612053	0.0120373
Arthur1C:hAT-Tip100:DNA	NA	NA	1.29998	0.0063188	NA	NA
BLACKJACK:hAT-Blackjack:DNA	NA	NA	1.84028	3.16974e-16	1.01182	0.000161809
CR1-12_AMi:CR1:LINE	NA	NA	3.19784	0.0047443	NA	NA
CR1-3_Croc:CR1:LINE	NA	NA	1.38984	2.31049e-06	0.752562	0.0238474
Chap1_Mam:hAT-Charlie:DNA	NA	NA	1.64179	2.30388e-13	1.1449	0.000696376
Charlie10:hAT-Charlie:DNA	NA	NA	1.14027	2.34156e-06	0.677338	0.0145469
Charlie10b:hAT-Charlie:DNA	NA	NA	1.74675	7.59147e-05	NA	NA
Charlie13a:hAT-Charlie:DNA	NA	NA	2.11148	2.56502e-12	0.738263	0.020841
Charlie14a:hAT-Charlie:DNA	NA	NA	2.22834	1.00639e-06	NA	NA
Charlie15a:hAT-Charlie:DNA	NA	NA	0.894269	1.20241e-07	NA	NA
Charlie15b:hAT-Charlie:DNA	NA	NA	1.24095	1.43162e-09	NA	NA
Charlie16a:hAT-Charlie:DNA	NA	NA	1.11608	2.03023e-09	NA	NA
Charlie17a:hAT-Charlie:DNA	NA	NA	0.794569	0.00928696	NA	NA
Charlie18a:hAT-Charlie:DNA	NA	NA	1.26687	2.94619e-14	0.789508	0.000110286
Charlie19a:hAT-Charlie:DNA	NA	NA	1.43216	1.94467e-12	0.651854	0.0139546
Charlie1:hAT-Charlie:DNA	NA	NA	0.686349	6.74579e-05	NA	NA
Charlie1a:hAT-Charlie:DNA	NA	NA	1.06529	5.47923e-32	NA	NA
Charlie1b:hAT-Charlie:DNA	NA	NA	0.773121	2.41912e-07	NA	NA
Charlie20a:hAT-Charlie:DNA	NA	NA	1.01464	0.00125434	NA	NA
Charlie21a:hAT-Charlie:DNA	NA	NA	1.00015	0.00172286	NA	NA
Charlie22a:hAT-Charlie:DNA	NA	NA	0.996657	2.10787e-06	NA	NA
Charlie23a:hAT-Charlie:DNA	NA	NA	0.889508	0.000291918	0.797156	0.0354761
Charlie24:hAT-Charlie:DNA	NA	NA	1.6925	1.0723e-15	0.957342	1.01244e-06
Charlie26a:hAT-Charlie:DNA	NA	NA	1.98461	1.22391e-07	1.23764	0.0226625
Charlie29a:hAT-Charlie:DNA	NA	NA	1.57533	3.8133e-17	0.891904	0.00302749
Charlie2a:hAT-Charlie:DNA	NA	NA	0.972328	8.39632e-09	NA	NA
Charlie2b:hAT-Charlie:DNA	NA	NA	1.07087	1.16023e-13	NA	NA
Charlie30a:hAT-Charlie:DNA	NA	NA	1.04879	0.026655	NA	NA
Charlie4a:hAT-Charlie:DNA	NA	NA	0.973301	4.23342e-10	NA	NA
Charlie4z:hAT-Charlie:DNA	NA	NA	0.825753	2.96069e-13	NA	NA
Charlie5:hAT-Charlie:DNA	NA	NA	0.978436	6.06575e-08	0.687174	0.00623979
Charlie6:hAT-Charlie:DNA	NA	NA	2.00756	0.000574867	NA	NA
Charlie7:hAT-Charlie:DNA	NA	NA	1.2831	3.17486e-14	NA	NA
Charlie7a:hAT-Charlie:DNA	NA	NA	1.00791	0.000993881	NA	NA
Charlie8:hAT-Charlie:DNA	NA	NA	1.58932	1.26399e-31	0.674285	5.32491e-07
Charlie9:hAT-Charlie:DNA	NA	NA	0.949184	1.00239e-05	NA	NA
Cheshire:hAT-Charlie:DNA	NA	NA	0.790434	0.000317825	NA	NA
D20S16:Satellite:Satellite	NA	NA	1.66706	5.23907e-07	1.30385	0.000563198
ERV24B_Prim-int:ERV1:LTR	NA	NA	2.11556	2.00227e-05	NA	NA
ERV3-16A3_LTR:ERVL:LTR	NA	NA	1.75747	3.91667e-11	1.32291	0.000113631
Eulor11:DNA:DNA	NA	NA	3.34282	0.00588646	NA	NA
Eulor5A:DNA:DNA?	NA	NA	1.76238	0.00790601	NA	NA
Eulor6A:DNA:DNA?	NA	NA	3.13108	0.0177106	NA	NA
FAM:Alu:SINE	NA	NA	1.09298	8.91356e-20	NA	NA
FLAM_A:Alu:SINE	NA	NA	0.995455	6.74756e-41	NA	NA
FLAM_C:Alu:SINE	NA	NA	1.05257	2.36514e-60	NA	NA
FRAM:Alu:SINE	NA	NA	1.23383	1.98646e-42	NA	NA
FordPrefect_a:hAT-Tip100:DNA	NA	NA	1.78066	0.044808	NA	NA
HAL1:L1:LINE	NA	NA	1.30784	4.80128e-77	NA	NA
HAL1M8:L1:LINE	NA	NA	1.60535	1.40261e-25	0.939805	2.45631e-09
HAL1ME:L1:LINE	NA	NA	0.952768	1.26995e-16	NA	NA
HAL1b:L1:LINE	NA	NA	1.21103	1.60481e-23	NA	NA
HERV-Fc1_LTR1:ERV1:LTR	NA	NA	3.51045	0.00406381	2.88954	0.0171192
HERV1_LTRe:ERV1:LTR	NA	NA	2.45426	0.0326306	NA	NA
HERV3-int:ERV1:LTR	NA	NA	1.19423	1.61086e-10	NA	NA
HERV30-int:ERV1:LTR	NA	NA	2.33639	0.0147235	NA	NA
HERV35I-int:ERV1:LTR	NA	NA	2.44566	4.84887e-08	NA	NA
HERV4_I-int:ERV1:LTR	NA	NA	1.08511	5.62492e-05	NA	NA
HERV9N-int:ERV1:LTR	NA	NA	2.06117	3.08071e-15	1.24083	7.06403e-05
HERVE-int:ERV1:LTR	NA	NA	2.69578	5.67622e-150	1.44936	1.15614e-48
HERVE_a-int:ERV1:LTR	NA	NA	1.35203	0.000805726	NA	NA
HERVFH21-int:ERV1:LTR	NA	NA	2.06934	7.7506e-08	1.42566	1.76793e-05
HERVH-int:ERV1:LTR	NA	NA	-2.20484	0	-0.810792	7.1356e-44
HERVH48-int:ERV1:LTR	NA	NA	1.21302	0.000101295	0.905434	0.00945437
HERVK-int:ERVK:LTR	NA	NA	0.861031	4.4084e-07	NA	NA
HERVK13-int:ERVK:LTR	NA	NA	1.39287	5.46646e-06	NA	NA
HERVK14-int:ERVK:LTR	NA	NA	1.28763	1.04236e-06	NA	NA
HERVK14C-int:ERVK:LTR	NA	NA	2.68171	0.000156419	NA	NA
HERVK3-int:ERVK:LTR	NA	NA	0.867999	4.5439e-06	NA	NA
HERVK9-int:ERVK:LTR	NA	NA	1.19398	3.70665e-14	NA	NA
HERVKC4-int:ERVK:LTR	NA	NA	1.86274	0.0223711	NA	NA
HERVL18-int:ERVL:LTR	NA	NA	4.62643	1.55597e-68	2.49368	3.65786e-13
HERVL40-int:ERVL:LTR	NA	NA	1.61715	2.85606e-14	0.6244	0.00727462
HERVL66-int:ERVL:LTR	NA	NA	2.27435	1.55103e-07	NA	NA
HSMAR2:TcMar-Mariner:DNA	NA	NA	1.11503	2.33287e-18	NA	NA
HUERS-P3-int:ERV1:LTR	NA	NA	1.02787	1.02294e-05	NA	NA
Helitron2Na_Mam:Helitron:RC?	NA	NA	1.67151	0.000323177	NA	NA
Helitron3Na_Mam:Helitron:RC	NA	NA	1.36244	1.55893e-05	NA	NA
Kanga11a:TcMar-Tc2:DNA	NA	NA	1.07641	0.00300148	NA	NA
Kanga1:TcMar-Tc2:DNA	NA	NA	1.37843	0.00387606	NA	NA
Kanga1a:TcMar-Tc2:DNA	NA	NA	1.38587	4.82668e-07	NA	NA
Kanga1c:TcMar-Tc2:DNA	NA	NA	1.59733	5.63569e-07	0.880567	0.034215
Kanga1d:TcMar-Tc2:DNA	NA	NA	1.84812	3.06717e-07	NA	NA
Kanga2_a:TcMar-Tc2:DNA	NA	NA	0.880534	0.000317825	0.997862	8.65923e-05
L1HS:L1:LINE	NA	NA	1.98119	6.65472e-107	0.705876	2.19565e-09
L1M2:L1:LINE	NA	NA	1.02565	2.07638e-20	NA	NA
L1M3:L1:LINE	NA	NA	0.78936	5.1781e-08	NA	NA
L1M3b:L1:LINE	NA	NA	2.48262	1.43371e-10	NA	NA
L1M3d:L1:LINE	NA	NA	1.9381	0.000330277	NA	NA
L1M3de:L1:LINE	NA	NA	1.41352	0.0144942	2.31661	9.26094e-05
L1M3e:L1:LINE	NA	NA	2.11102	7.39074e-14	1.5519	4.00896e-06
L1M3f:L1:LINE	NA	NA	1.42826	6.20207e-06	0.932088	0.00466886
L1M4:L1:LINE	NA	NA	1.41844	2.4867e-85	NA	NA
L1M4a1:L1:LINE	NA	NA	1.78647	4.07346e-33	1.49178	6.62878e-17
L1M4a2:L1:LINE	NA	NA	1.74672	4.56457e-23	0.898767	0.000121446
L1M4b:L1:LINE	NA	NA	1.23629	5.71647e-22	NA	NA
L1M4c:L1:LINE	NA	NA	1.52406	3.19543e-29	-1.15382	9.52228e-28
L1M5:L1:LINE	NA	NA	1.02632	4.10803e-50	NA	NA
L1M8:L1:LINE	NA	NA	1.36832	7.11125e-10	1.08567	1.40326e-06
L1MA10:L1:LINE	NA	NA	1.17954	1.30271e-15	NA	NA
L1MA1:L1:LINE	NA	NA	1.30986	2.79447e-23	NA	NA
L1MA3:L1:LINE	NA	NA	1.32338	2.30044e-32	NA	NA
L1MA4A:L1:LINE	NA	NA	0.842951	2.42908e-17	NA	NA
L1MA5:L1:LINE	NA	NA	1.70689	1.63838e-41	0.770806	1.21107e-11
L1MA5A:L1:LINE	NA	NA	0.810736	7.12907e-05	NA	NA
L1MA6:L1:LINE	NA	NA	0.979995	2.20523e-16	NA	NA
L1MA7:L1:LINE	NA	NA	1.36216	4.77636e-41	0.610624	3.95837e-06
L1MA8:L1:LINE	NA	NA	1.265	2.40089e-28	NA	NA
L1MA9:L1:LINE	NA	NA	1.01572	2.47701e-24	NA	NA
L1MB1:L1:LINE	NA	NA	1.24158	8.37959e-21	0.673717	2.87057e-06
L1MB2:L1:LINE	NA	NA	1.02662	9.75192e-22	NA	NA
L1MB3:L1:LINE	NA	NA	1.43949	1.33176e-103	0.705026	1.6279e-12
L1MB4:L1:LINE	NA	NA	0.887041	5.27924e-29	NA	NA
L1MB5:L1:LINE	NA	NA	0.810836	2.70043e-27	NA	NA
L1MB7:L1:LINE	NA	NA	1.08547	3.11636e-41	NA	NA
L1MB8:L1:LINE	NA	NA	1.01168	4.92761e-43	NA	NA
L1MC1:L1:LINE	NA	NA	1.767	2.33722e-95	0.618594	7.92156e-12
L1MC2:L1:LINE	NA	NA	1.09922	1.66223e-20	NA	NA
L1MC3:L1:LINE	NA	NA	1.46228	5.49726e-81	NA	NA
L1MC4:L1:LINE	NA	NA	0.924618	8.77824e-31	NA	NA
L1MC4a:L1:LINE	NA	NA	1.10769	4.87348e-34	NA	NA
L1MC5:L1:LINE	NA	NA	1.18216	1.3644e-58	0.666966	2.26331e-10
L1MC5a:L1:LINE	NA	NA	0.731959	2.10574e-20	NA	NA
L1MC:L1:LINE	NA	NA	1.0051	5.6701e-18	NA	NA
L1MCa:L1:LINE	NA	NA	1.53087	3.3037e-37	0.648631	2.7174e-06
L1MCc:L1:LINE	NA	NA	1.75434	1.88358e-26	0.964613	5.96939e-07
L1MD1:L1:LINE	NA	NA	1.27152	1.01243e-32	0.612965	9.8576e-06
L1MD2:L1:LINE	NA	NA	1.19163	1.78425e-57	NA	NA
L1MD3:L1:LINE	NA	NA	1.44452	5.33901e-43	NA	NA
L1MD:L1:LINE	NA	NA	0.705309	7.45213e-12	NA	NA
L1MDa:L1:LINE	NA	NA	1.24984	5.57398e-28	NA	NA
L1ME1:L1:LINE	NA	NA	1.20362	9.5983e-44	NA	NA
L1ME2:L1:LINE	NA	NA	0.808024	1.43905e-18	NA	NA
L1ME2z:L1:LINE	NA	NA	1.13052	1.87534e-27	NA	NA
L1ME3:L1:LINE	NA	NA	1.02445	7.36706e-29	0.5877	2.12458e-07
L1ME3A:L1:LINE	NA	NA	1.23301	6.02974e-31	NA	NA
L1ME3B:L1:LINE	NA	NA	0.877868	4.98106e-15	NA	NA
L1ME3C:L1:LINE	NA	NA	0.954706	2.91665e-09	NA	NA
L1ME3Cz:L1:LINE	NA	NA	1.02851	4.10058e-28	NA	NA
L1ME3D:L1:LINE	NA	NA	0.646795	2.62434e-05	NA	NA
L1ME3E:L1:LINE	NA	NA	1.26134	2.99619e-31	NA	NA
L1ME3G:L1:LINE	NA	NA	1.21099	7.09746e-43	NA	NA
L1ME4a:L1:LINE	NA	NA	0.942405	1.77546e-43	NA	NA
L1ME4b:L1:LINE	NA	NA	0.924027	6.27248e-26	NA	NA
L1ME4c:L1:LINE	NA	NA	1.11742	7.71429e-29	NA	NA
L1ME5:L1:LINE	NA	NA	1.84163	2.46866e-24	NA	NA
L1MEb:L1:LINE	NA	NA	1.18841	2.59394e-05	NA	NA
L1MEc:L1:LINE	NA	NA	1.06839	3.98659e-38	NA	NA
L1MEd:L1:LINE	NA	NA	1.1023	1.02952e-27	NA	NA
L1MEg2:L1:LINE	NA	NA	1.178	3.86038e-06	NA	NA
L1MEg:L1:LINE	NA	NA	1.40555	8.57048e-64	0.678535	2.94167e-09
L1MEh:L1:LINE	NA	NA	1.79272	1.38028e-27	0.926997	3.08582e-05
L1MEi:L1:LINE	NA	NA	1.39387	4.89326e-31	0.889549	2.56738e-08
L1MEj:L1:LINE	NA	NA	1.33721	8.34433e-16	0.703238	0.000473237
L1P2:L1:LINE	NA	NA	2.01454	2.30693e-77	1.05458	1.79409e-20
L1P3:L1:LINE	NA	NA	1.78332	8.69428e-33	0.727082	3.48593e-11
L1P4:L1:LINE	NA	NA	0.969765	1.55461e-06	NA	NA
L1P4e:L1:LINE	NA	NA	2.3328	1.20418e-08	1.38959	2.41773e-05
L1PA10:L1:LINE	NA	NA	1.58552	1.55889e-71	NA	NA
L1PA11:L1:LINE	NA	NA	1.20898	6.3827e-32	NA	NA
L1PA12:L1:LINE	NA	NA	1.24081	9.77541e-14	NA	NA
L1PA13:L1:LINE	NA	NA	1.60884	9.58823e-50	NA	NA
L1PA14:L1:LINE	NA	NA	1.70356	7.3814e-33	0.880846	1.32313e-08
L1PA17:L1:LINE	NA	NA	1.74092	8.43371e-26	0.779545	2.10653e-06
L1PA3:L1:LINE	NA	NA	1.64691	5.68283e-107	0.684295	6.72157e-21
L1PA5:L1:LINE	NA	NA	1.93062	5.56255e-137	0.935632	2.12346e-35
L1PA6:L1:LINE	NA	NA	1.57796	4.60649e-82	0.637308	1.67958e-17
L1PA7:L1:LINE	NA	NA	1.7702	2.50256e-93	0.933579	5.20391e-33
L1PB1:L1:LINE	NA	NA	2.01338	1.41855e-89	0.995948	3.22398e-11
L1PB2:L1:LINE	NA	NA	0.828281	1.67821e-07	NA	NA
L1PB4:L1:LINE	NA	NA	0.866686	5.39721e-18	NA	NA
L1PBa1:L1:LINE	NA	NA	1.67753	6.59641e-13	NA	NA
L1PBb:L1:LINE	NA	NA	1.88077	8.15795e-12	0.653502	0.0313165
L1PREC2:L1:LINE	NA	NA	1.67065	8.18381e-54	0.762058	2.2181e-12
L2-1_AMi:L2:LINE	NA	NA	1.21656	1.25906e-05	0.634568	0.0299079
L2-3_Crp:L2:LINE	NA	NA	1.64243	1.44574e-15	0.68956	0.00085071
L2:L2:LINE	NA	NA	1.36285	8.30554e-99	0.600429	9.45756e-05
L2a:L2:LINE	NA	NA	1.24562	2.23583e-82	NA	NA
L2b:L2:LINE	NA	NA	1.31651	5.28066e-106	0.62948	0.000160804
L2c:L2:LINE	NA	NA	1.08132	1.10363e-66	NA	NA
L3:CR1:LINE	NA	NA	1.3105	1.81055e-73	NA	NA
L3b:CR1:LINE	NA	NA	1.45029	4.37693e-48	0.704975	1.86621e-07
L4_A_Mam:RTE-X:LINE	NA	NA	1.22767	1.34393e-21	NA	NA
L4_B_Mam:RTE-X:LINE	NA	NA	1.40805	3.32289e-25	NA	NA
L4_C_Mam:RTE-X:LINE	NA	NA	1.22886	6.25717e-22	0.804824	2.06161e-07
L5:RTE-X:LINE	NA	NA	2.03919	2.29058e-09	NA	NA
LOR1-int:ERV1:LTR	NA	NA	0.639414	0.00332	-1.27341	1.42648e-20
LOR1b:ERV1:LTR	NA	NA	2.03239	1.40512e-11	NA	NA
LTR101_Mam:ERVL:LTR	NA	NA	1.62327	2.50058e-11	0.772886	0.0421876
LTR103_Mam:ERV1:LTR	NA	NA	2.52106	2.91563e-09	NA	NA
LTR106_Mam:LTR:LTR	NA	NA	1.41931	0.00129952	NA	NA
LTR107_Mam:LTR:LTR	NA	NA	1.25774	0.0406163	NA	NA
LTR108b_Mam:ERVL:LTR	NA	NA	5.16705	0.00860322	NA	NA
LTR108d_Mam:ERVL:LTR	NA	NA	5.40802	0.00400906	NA	NA
LTR10A:ERV1:LTR	NA	NA	2.46715	8.01915e-60	1.07716	9.93246e-15
LTR10B:ERV1:LTR	NA	NA	3.69073	0.00158043	NA	NA
LTR10C:ERV1:LTR	NA	NA	1.07803	4.2234e-06	NA	NA
LTR12C:ERV1:LTR	NA	NA	2.57105	0	1.40307	3.47082e-80
LTR12_:ERV1:LTR	NA	NA	1.38978	7.95773e-08	0.80178	0.00283084
LTR14B:ERVK:LTR	NA	NA	1.58409	2.03789e-05	NA	NA
LTR16A1:ERVL:LTR	NA	NA	1.68152	9.86384e-15	0.734275	0.00950392
LTR16A:ERVL:LTR	NA	NA	2.01825	2.20086e-29	0.753252	4.94755e-05
LTR16B:ERVL:LTR	NA	NA	1.22558	0.000312971	NA	NA
LTR16C:ERVL:LTR	NA	NA	1.46843	2.0615e-27	NA	NA
LTR16D1:ERVL:LTR	NA	NA	1.23007	0.0208806	NA	NA
LTR16D:ERVL:LTR	NA	NA	1.71059	9.95156e-06	NA	NA
LTR16E2:ERVL:LTR	NA	NA	1.82757	9.22737e-19	NA	NA
LTR18A:ERVL:LTR	NA	NA	3.10204	4.79935e-07	NA	NA
LTR18C:ERVL:LTR	NA	NA	6.22766	2.16463e-05	NA	NA
LTR19A:ERV1:LTR	NA	NA	1.30836	1.07614e-06	0.750084	7.80563e-06
LTR19B:ERV1:LTR	NA	NA	1.5255	0.0013082	0.72757	0.03161
LTR1B1:ERV1:LTR	NA	NA	2.61867	0.0030319	NA	NA
LTR1C1:ERV1:LTR	NA	NA	3.88072	2.3056e-07	1.87332	0.00084967
LTR1D1:ERV1:LTR	NA	NA	1.71238	3.3539e-06	NA	NA
LTR1D:ERV1:LTR	NA	NA	2.71965	9.30867e-17	NA	NA
LTR1E:ERV1:LTR	NA	NA	1.98801	1.76825e-08	NA	NA
LTR1F:ERV1:LTR	NA	NA	2.24226	0.00278712	NA	NA
LTR21A:ERV1:LTR	NA	NA	1.76858	7.49799e-06	1.16064	6.72718e-07
LTR22A:ERVK:LTR	NA	NA	1.08958	0.0133338	1.29183	4.36951e-05
LTR22B1:ERVK:LTR	NA	NA	1.60715	0.0167185	NA	NA
LTR22B:ERVK:LTR	NA	NA	1.22477	0.0150739	NA	NA
LTR22E:ERVK:LTR	NA	NA	1.78631	0.0314059	NA	NA
LTR23:ERV1:LTR	NA	NA	1.31134	1.58816e-05	NA	NA
LTR24B:ERV1:LTR	NA	NA	0.729686	0.0265935	NA	NA
LTR24C:ERV1:LTR	NA	NA	1.90852	6.23955e-07	1.07813	0.0137744
LTR26:ERV1:LTR	NA	NA	1.89074	1.75061e-06	1.00029	0.00195315
LTR26D:ERV1:LTR	NA	NA	1.62483	0.000108143	NA	NA
LTR27D:ERV1:LTR	NA	NA	2.2616	0.0439459	NA	NA
LTR28B:ERV1:LTR	NA	NA	1.37641	0.0186858	NA	NA
LTR28C:ERV1:LTR	NA	NA	1.97517	6.67545e-11	NA	NA
LTR2:ERV1:LTR	NA	NA	1.71712	6.99547e-17	NA	NA
LTR2C:ERV1:LTR	NA	NA	1.98163	5.02909e-09	1.3002	7.54487e-10
LTR33:ERVL:LTR	NA	NA	1.20506	7.33531e-36	NA	NA
LTR33A_:ERVL:LTR	NA	NA	1.84656	2.9056e-12	1.04739	0.000322857
LTR33C:ERVL:LTR	NA	NA	1.78594	4.22877e-06	1.26034	0.000734681
LTR37B:ERV1:LTR	NA	NA	2.04759	4.45799e-12	0.954789	0.0039246
LTR39-int:ERV1:LTR	NA	NA	2.36278	0.00873125	NA	NA
LTR39:ERV1:LTR	NA	NA	1.41123	1.0606e-11	0.65994	0.00298846
LTR3A:ERVK:LTR	NA	NA	1.20249	0.0125152	NA	NA
LTR40A1:ERVL:LTR	NA	NA	2.91104	2.87923e-10	NA	NA
LTR40a:ERVL:LTR	NA	NA	1.47384	1.31591e-08	0.921405	0.00347356
LTR40b:ERVL:LTR	NA	NA	1.84974	1.12506e-11	0.910591	0.00227141
LTR40c:ERVL:LTR	NA	NA	1.74881	3.1439e-07	NA	NA
LTR41:ERVL:LTR	NA	NA	0.637976	0.00119693	NA	NA
LTR41B:ERVL:LTR	NA	NA	1.06256	1.43556e-07	NA	NA
LTR41C:ERVL:LTR	NA	NA	1.84665	3.11279e-07	NA	NA
LTR44:ERV1:LTR	NA	NA	2.29162	5.67472e-07	NA	NA
LTR45B:ERV1:LTR	NA	NA	0.93861	0.0276728	NA	NA
LTR45C:ERV1:LTR	NA	NA	1.3481	2.73333e-06	NA	NA
LTR46-int:ERV1:LTR	NA	NA	1.76572	0.000225494	NA	NA
LTR46:ERV1:LTR	NA	NA	2.7006	2.34345e-17	1.72977	1.17192e-09
LTR47A:ERVL:LTR	NA	NA	1.74324	1.18016e-07	0.683128	0.0298043
LTR47B2:ERVL:LTR	NA	NA	2.08242	1.12712e-06	NA	NA
LTR47B3:ERVL:LTR	NA	NA	2.73285	5.63616e-05	NA	NA
LTR48:ERV1:LTR	NA	NA	1.81727	1.41126e-10	NA	NA
LTR48B:ERV1:LTR	NA	NA	1.14683	6.75425e-07	NA	NA
LTR49:ERV1:LTR	NA	NA	1.91435	4.28508e-22	0.771416	0.000175326
LTR50:ERVL:LTR	NA	NA	1.87581	2.24513e-22	0.865265	4.99568e-05
LTR51:ERV1:LTR	NA	NA	0.969232	0.020723	NA	NA
LTR52:ERVL:LTR	NA	NA	1.80519	2.24883e-05	NA	NA
LTR53-int:ERVL:LTR	NA	NA	2.44974	1.16656e-23	NA	NA
LTR53:ERVL:LTR	NA	NA	1.74738	5.72724e-08	NA	NA
LTR53B:ERVL:LTR	NA	NA	2.55425	0.00200894	1.87061	0.0267156
LTR54B:ERV1:LTR	NA	NA	1.35241	9.05266e-06	NA	NA
LTR55:ERVL:LTR	NA	NA	2.72464	3.84248e-08	1.90253	0.00158163
LTR56:ERV1:LTR	NA	NA	2.0396	3.13403e-20	1.06146	0.00145402
LTR59:ERV1:LTR	NA	NA	4.58884	6.19401e-06	NA	NA
LTR62:ERVL:LTR	NA	NA	1.96973	5.2965e-10	NA	NA
LTR64:ERV1:LTR	NA	NA	1.08746	0.00495725	1.61944	1.1504e-07
LTR65:ERV1:LTR	NA	NA	1.9023	4.27957e-09	0.87484	0.0190239
LTR66:ERVL:LTR	NA	NA	1.24866	0.0461656	NA	NA
LTR67B:ERVL:LTR	NA	NA	1.30767	8.83374e-14	NA	NA
LTR68:ERV1:LTR	NA	NA	1.8863	0.001187	NA	NA
LTR69:ERVL:LTR	NA	NA	2.50712	0.00405432	NA	NA
LTR70:ERV1:LTR	NA	NA	1.17359	2.23393e-14	NA	NA
LTR72:ERV1:LTR	NA	NA	1.21007	0.0182469	NA	NA
LTR73:ERV1:LTR	NA	NA	1.82644	0.00384062	NA	NA
LTR75B:ERVL:LTR	NA	NA	2.75995	0.0196392	NA	NA
LTR75_1:ERV1:LTR	NA	NA	1.53788	0.00374004	NA	NA
LTR76:ERV1:LTR	NA	NA	0.982958	0.000163352	NA	NA
LTR77:ERV1:LTR	NA	NA	2.76343	0.0159204	NA	NA
LTR78B:ERV1:LTR	NA	NA	1.65282	5.0085e-15	NA	NA
LTR79:ERVL:LTR	NA	NA	1.71584	2.36533e-22	NA	NA
LTR80A:ERVL:LTR	NA	NA	1.75818	0.00872601	NA	NA
LTR81:Gypsy:LTR	NA	NA	2.48837	0.00238519	2.39013	0.0489758
LTR81A:Gypsy:LTR	NA	NA	2.66135	9.86423e-14	1.42928	0.00554825
LTR82A:ERVL:LTR	NA	NA	1.33844	1.46175e-07	NA	NA
LTR82B:ERVL:LTR	NA	NA	0.723061	0.00739068	NA	NA
LTR83:ERVL:LTR	NA	NA	1.72631	1.66732e-05	NA	NA
LTR84a:ERVL:LTR	NA	NA	1.48893	0.000112631	1.44338	0.00399003
LTR84b:ERVL:LTR	NA	NA	1.66966	1.14929e-08	NA	NA
LTR85b:Gypsy:LTR	NA	NA	1.30023	8.86862e-05	NA	NA
LTR86A1:ERVL:LTR	NA	NA	1.00889	0.00121301	0.861633	0.0413431
LTR86B2:ERVL:LTR	NA	NA	1.97815	0.00134184	NA	NA
LTR86C:ERVL:LTR	NA	NA	2.18526	0.00164484	NA	NA
LTR87:ERVL:LTR	NA	NA	1.01794	0.000457331	NA	NA
LTR89:ERVL:LTR	NA	NA	1.38765	2.9719e-06	1.05434	0.000450487
LTR8A:ERV1:LTR	NA	NA	1.64094	1.00436e-24	NA	NA
LTR8B:ERV1:LTR	NA	NA	2.62994	4.44662e-45	2.09862	2.55529e-36
LTR90B:LTR:LTR	NA	NA	1.66472	0.00257118	NA	NA
LTR9B:ERV1:LTR	NA	NA	0.83583	0.00132862	NA	NA
LTR9D:ERV1:LTR	NA	NA	1.43115	8.54715e-06	0.601182	0.00419625
Looper:PiggyBac:DNA	NA	NA	0.996771	2.52194e-05	0.939835	5.5143e-06
MADE1:TcMar-Mariner:DNA	NA	NA	1.16774	5.49416e-11	NA	NA
MADE2:TcMar-Mariner:DNA	NA	NA	1.40036	4.67462e-09	0.93878	0.00639269
MARNA:TcMar-Mariner:DNA	NA	NA	0.834629	3.1394e-07	NA	NA
MER101-int:ERV1:LTR	NA	NA	-0.755001	0.00182091	NA	NA
MER102a:hAT-Charlie:DNA	NA	NA	1.17089	6.75967e-18	NA	NA
MER102b:hAT-Charlie:DNA	NA	NA	1.44722	1.07869e-30	NA	NA
MER102c:hAT-Charlie:DNA	NA	NA	1.37226	1.09169e-25	NA	NA
MER103C:hAT-Charlie:DNA	NA	NA	1.15497	1.93889e-28	NA	NA
MER105:hAT-Charlie:DNA	NA	NA	1.16698	6.51051e-06	0.937756	0.00129477
MER106A:hAT-Charlie:DNA	NA	NA	0.935196	0.000740356	0.855705	0.00548819
MER106B:hAT-Charlie:DNA	NA	NA	1.34545	2.81883e-05	0.85804	0.0104315
MER107:hAT-Charlie:DNA	NA	NA	1.1066	0.00117283	NA	NA
MER110:ERV1:LTR	NA	NA	2.21186	6.81228e-06	NA	NA
MER112:hAT-Charlie:DNA	NA	NA	1.50352	6.50367e-33	0.95949	2.41793e-07
MER113:hAT-Charlie:DNA	NA	NA	1.34578	8.7964e-21	NA	NA
MER113A:hAT-Charlie:DNA	NA	NA	0.967739	0.000155182	NA	NA
MER113B:hAT-Charlie:DNA	NA	NA	1.32511	9.76571e-05	NA	NA
MER117:hAT-Charlie:DNA	NA	NA	1.42634	4.28211e-16	0.760185	0.000149444
MER119:hAT-Charlie:DNA	NA	NA	1.13473	2.02683e-06	0.975384	0.000176114
MER11B:ERVK:LTR	NA	NA	0.597315	0.0274876	NA	NA
MER11C:ERVK:LTR	NA	NA	0.924475	1.90839e-11	NA	NA
MER11D:ERVK:LTR	NA	NA	2.0764	4.73514e-16	NA	NA
MER121:hAT:DNA	NA	NA	1.36058	0.00394395	NA	NA
MER124:DNA:DNA?	NA	NA	1.49877	0.00105274	NA	NA
MER126:DNA:DNA	NA	NA	2.25167	0.00105821	NA	NA
MER131:DNA:DNA?	NA	NA	1.60068	1.19661e-08	NA	NA
MER1A:hAT-Charlie:DNA	NA	NA	0.864957	2.24839e-11	NA	NA
MER1B:hAT-Charlie:DNA	NA	NA	1.15528	2.11359e-27	NA	NA
MER20:hAT-Charlie:DNA	NA	NA	1.43477	3.74788e-101	0.684342	2.99838e-13
MER20B:hAT-Charlie:DNA	NA	NA	1.15007	2.57414e-15	NA	NA
MER21A:ERVL:LTR	NA	NA	1.02444	2.03026e-13	NA	NA
MER21B:ERVL:LTR	NA	NA	1.20099	6.107e-19	0.723587	1.93788e-07
MER21C:ERVL:LTR	NA	NA	1.14422	4.84798e-27	0.60871	4.0173e-07
MER2:TcMar-Tigger:DNA	NA	NA	1.42473	3.25328e-42	NA	NA
MER2B:TcMar-Tigger:DNA	NA	NA	0.849243	0.00065088	NA	NA
MER30:hAT-Charlie:DNA	NA	NA	1.10647	4.56535e-20	NA	NA
MER31-int:ERV1:LTR	NA	NA	1.6689	3.25043e-23	NA	NA
MER31A:ERV1:LTR	NA	NA	1.60724	3.04833e-15	0.803534	0.000207684
MER31B:ERV1:LTR	NA	NA	2.55768	1.93836e-40	2.0718	2.42696e-35
MER33:hAT-Charlie:DNA	NA	NA	0.961129	1.50532e-22	NA	NA
MER34-int:ERV1:LTR	NA	NA	1.20744	0.00591385	NA	NA
MER34:ERV1:LTR	NA	NA	0.756835	0.000903042	NA	NA
MER34B:ERV1:LTR	NA	NA	1.75931	5.13656e-09	1.26269	0.000398309
MER34C2:ERV1:LTR	NA	NA	1.95981	1.16237e-12	NA	NA
MER34C_:ERV1:LTR	NA	NA	1.5851	1.37005e-06	NA	NA
MER39:ERV1:LTR	NA	NA	1.94908	8.53047e-35	0.644653	2.16556e-05
MER39B:ERV1:LTR	NA	NA	2.08201	7.05379e-17	0.671001	0.0121098
MER3:hAT-Charlie:DNA	NA	NA	1.0275	1.11042e-23	NA	NA
MER4-int:ERV1:LTR	NA	NA	1.49751	7.71612e-23	NA	NA
MER44A:TcMar-Tigger:DNA	NA	NA	1.08798	6.76399e-09	NA	NA
MER44B:TcMar-Tigger:DNA	NA	NA	1.09135	1.26744e-11	0.726037	0.000133092
MER44C:TcMar-Tigger:DNA	NA	NA	1.5246	2.96167e-13	NA	NA
MER45A:hAT-Tip100:DNA	NA	NA	1.86586	1.23853e-28	0.892073	3.78827e-07
MER45B:hAT-Tip100:DNA	NA	NA	2.26572	5.91633e-26	1.60298	2.09025e-12
MER46C:TcMar-Tigger:DNA	NA	NA	1.57221	3.63283e-41	0.770594	1.41727e-06
MER47A:TcMar-Tigger:DNA	NA	NA	0.928368	4.34749e-09	NA	NA
MER47B:TcMar-Tigger:DNA	NA	NA	2.33162	1.82828e-14	1.428	0.00094324
MER4A1:ERV1:LTR	NA	NA	1.77203	2.84573e-27	0.779712	4.84995e-07
MER4A:ERV1:LTR	NA	NA	1.95755	4.44058e-12	NA	NA
MER4B:ERV1:LTR	NA	NA	1.83831	2.47695e-23	0.924919	1.50391e-06
MER4C:ERV1:LTR	NA	NA	1.05607	0.00920545	NA	NA
MER4D0:ERV1:LTR	NA	NA	1.36433	0.00125903	NA	NA
MER4D1:ERV1:LTR	NA	NA	1.87079	9.01207e-27	1.03496	2.41729e-12
MER4D:ERV1:LTR	NA	NA	1.54622	2.708e-13	1.04417	1.72264e-07
MER4E:ERV1:LTR	NA	NA	1.35445	0.000154592	0.798103	0.0060318
MER51-int:ERV1:LTR	NA	NA	1.13079	0.000112987	NA	NA
MER51A:ERV1:LTR	NA	NA	0.995649	7.96985e-05	NA	NA
MER51D:ERV1:LTR	NA	NA	1.94697	0.00319034	NA	NA
MER52D:ERV1:LTR	NA	NA	2.55874	7.85412e-25	1.19864	0.000126329
MER53:hAT:DNA	NA	NA	1.4373	1.74404e-20	NA	NA
MER57-int:ERV1:LTR	NA	NA	0.995394	1.16948e-05	NA	NA
MER57A-int:ERV1:LTR	NA	NA	1.72356	4.48515e-16	0.940584	0.000140639
MER57A1:ERV1:LTR	NA	NA	1.69156	2.87099e-08	NA	NA
MER57C2:ERV1:LTR	NA	NA	1.86556	0.000122875	NA	NA
MER58A:hAT-Charlie:DNA	NA	NA	1.21436	1.72306e-44	NA	NA
MER58B:hAT-Charlie:DNA	NA	NA	1.27973	1.11466e-39	NA	NA
MER58C:hAT-Charlie:DNA	NA	NA	0.780859	3.56955e-06	NA	NA
MER58D:hAT-Charlie:DNA	NA	NA	1.48242	1.53968e-07	0.926925	0.0345493
MER5A1:hAT-Charlie:DNA	NA	NA	1.25296	4.79613e-44	NA	NA
MER5A:hAT-Charlie:DNA	NA	NA	1.26769	9.17702e-78	NA	NA
MER5B:hAT-Charlie:DNA	NA	NA	1.24075	4.17276e-74	NA	NA
MER5C1:hAT-Charlie:DNA	NA	NA	0.922256	0.0126566	NA	NA
MER5C:hAT-Charlie:DNA	NA	NA	1.36604	3.60993e-07	1.21046	0.0012166
MER61B:ERV1:LTR	NA	NA	2.23189	1.66372e-05	2.46771	5.60112e-12
MER61C:ERV1:LTR	NA	NA	1.828	0.0160183	NA	NA
MER61D:ERV1:LTR	NA	NA	1.52419	0.00109097	NA	NA
MER63A:hAT-Blackjack:DNA	NA	NA	1.47334	2.29797e-18	NA	NA
MER63B:hAT-Blackjack:DNA	NA	NA	1.42924	1.96123e-11	0.841298	0.000544111
MER63D:hAT-Blackjack:DNA	NA	NA	1.80391	3.84943e-12	NA	NA
MER65-int:ERV1:LTR	NA	NA	1.94131	2.33882e-10	NA	NA
MER65A:ERV1:LTR	NA	NA	1.63022	2.81756e-11	NA	NA
MER66B:ERV1:LTR	NA	NA	1.50394	1.17648e-09	0.682369	0.0220393
MER66D:ERV1:LTR	NA	NA	1.71912	0.0157294	NA	NA
MER67A:ERV1:LTR	NA	NA	1.88711	5.12905e-07	NA	NA
MER67C:ERV1:LTR	NA	NA	1.97023	1.11599e-14	NA	NA
MER67D:ERV1:LTR	NA	NA	0.909184	0.00986425	NA	NA
MER68-int:ERVL:LTR	NA	NA	1.56527	2.14104e-06	NA	NA
MER68:ERVL:LTR	NA	NA	1.00785	9.80416e-10	0.678777	0.00119923
MER68B:ERVL:LTR	NA	NA	1.07341	0.000294238	0.698472	0.0228747
MER6:TcMar-Tigger:DNA	NA	NA	1.15369	8.04522e-06	NA	NA
MER6A:TcMar-Tigger:DNA	NA	NA	1.61149	6.01224e-13	0.774122	0.00367457
MER6B:TcMar-Tigger:DNA	NA	NA	1.53501	8.3912e-08	NA	NA
MER6C:TcMar-Tigger:DNA	NA	NA	1.43418	0.0465743	NA	NA
MER70B:ERVL:LTR	NA	NA	1.44157	0.0347154	NA	NA
MER70C:ERVL:LTR	NA	NA	1.46949	0.038783	NA	NA
MER72:ERV1:LTR	NA	NA	2.10579	1.9723e-13	0.88049	0.000349748
MER73:ERVL:LTR	NA	NA	1.73207	0.00797159	NA	NA
MER74B:ERVL:LTR	NA	NA	1.48	1.02559e-08	NA	NA
MER75:PiggyBac:DNA	NA	NA	1.25088	0.0213177	NA	NA
MER76-int:ERVL:LTR	NA	NA	1.56505	0.00529272	NA	NA
MER77:ERVL:LTR	NA	NA	0.846645	6.88957e-07	NA	NA
MER81:hAT-Blackjack:DNA	NA	NA	1.45685	8.08746e-19	0.646742	0.0142243
MER83:ERV1:LTR	NA	NA	2.18814	2.54557e-11	1.10612	0.00100344
MER83A-int:ERV1:LTR	NA	NA	4.98819	4.2172e-06	NA	NA
MER85:PiggyBac:DNA	NA	NA	1.20331	1.18796e-05	NA	NA
MER88:ERVL:LTR	NA	NA	3.1422	0.00022081	NA	NA
MER89-int:ERV1:LTR	NA	NA	1.57559	3.30114e-05	0.784594	0.0272186
MER8:TcMar-Tigger:DNA	NA	NA	0.894597	2.63004e-06	NA	NA
MER90:ERV1:LTR	NA	NA	1.41962	7.81396e-09	NA	NA
MER90a:ERV1:LTR	NA	NA	1.19118	3.13234e-07	NA	NA
MER91A:hAT-Tip100:DNA	NA	NA	1.29551	4.13918e-18	0.730387	0.00131053
MER91B:hAT-Tip100:DNA	NA	NA	0.956235	9.36372e-05	NA	NA
MER91C:hAT-Tip100:DNA	NA	NA	1.38893	3.43688e-07	NA	NA
MER92-int:ERV1:LTR	NA	NA	1.18961	1.33902e-05	0.671348	0.00508046
MER92A:ERV1:LTR	NA	NA	2.38956	0.0115898	NA	NA
MER92B:ERV1:LTR	NA	NA	0.619875	0.0294441	NA	NA
MER92C:ERV1:LTR	NA	NA	3.54233	3.2474e-05	NA	NA
MER92D:ERV1:LTR	NA	NA	1.67038	0.0479277	NA	NA
MER94:hAT-Blackjack:DNA	NA	NA	1.26318	9.16805e-19	NA	NA
MER94B:hAT-Blackjack:DNA	NA	NA	1.02616	0.0133658	NA	NA
MER96:hAT-Tip100:DNA	NA	NA	1.88298	2.55079e-16	NA	NA
MER96B:hAT-Tip100:DNA	NA	NA	1.04752	2.11772e-05	NA	NA
MER97b:hAT-Tip100:DNA	NA	NA	3.34597	0.00165631	NA	NA
MER9a1:ERVK:LTR	NA	NA	2.17067	6.12887e-07	1.9224	4.17717e-06
MER9a3:ERVK:LTR	NA	NA	0.756687	0.0151949	NA	NA
MIR1_Amn:MIR:SINE	NA	NA	1.15262	6.23299e-46	NA	NA
MIR3:MIR:SINE	NA	NA	1.27478	6.86774e-186	NA	NA
MIR:MIR:SINE	NA	NA	1.22194	1.03346e-86	NA	NA
MIRb:MIR:SINE	NA	NA	1.23414	7.69513e-130	NA	NA
MIRc:MIR:SINE	NA	NA	1.32038	1.18616e-167	NA	NA
MLT1A-int:ERVL-MaLR:LTR	NA	NA	1.2818	0.000853843	NA	NA
MLT1A0:ERVL-MaLR:LTR	NA	NA	1.76278	9.1173e-126	0.661415	2.80223e-12
MLT1A1-int:ERVL-MaLR:LTR	NA	NA	1.46599	0.000953078	NA	NA
MLT1A1:ERVL-MaLR:LTR	NA	NA	1.27687	1.75304e-26	NA	NA
MLT1A:ERVL-MaLR:LTR	NA	NA	1.59297	3.29635e-49	0.651187	2.37288e-08
MLT1B-int:ERVL-MaLR:LTR	NA	NA	1.04511	2.89974e-05	0.690952	0.000343782
MLT1B:ERVL-MaLR:LTR	NA	NA	1.83557	4.99071e-113	0.729366	1.7349e-13
MLT1C-int:ERVL-MaLR:LTR	NA	NA	1.34649	0.000161708	NA	NA
MLT1C:ERVL-MaLR:LTR	NA	NA	1.50485	1.65991e-130	NA	NA
MLT1D-int:ERVL-MaLR:LTR	NA	NA	1.76067	2.88504e-14	1.03431	0.000299102
MLT1D:ERVL-MaLR:LTR	NA	NA	1.76441	1.78625e-135	0.641375	1.05687e-18
MLT1E1:ERVL-MaLR:LTR	NA	NA	0.948216	0.00286377	0.819678	0.0137334
MLT1E1A:ERVL-MaLR:LTR	NA	NA	1.52577	1.40384e-21	0.663403	7.41423e-05
MLT1E2:ERVL-MaLR:LTR	NA	NA	1.28568	1.09587e-31	NA	NA
MLT1E3:ERVL-MaLR:LTR	NA	NA	2.10383	5.77195e-27	0.673263	0.000320916
MLT1E:ERVL-MaLR:LTR	NA	NA	1.14109	0.00438547	NA	NA
MLT1F1-int:ERVL-MaLR:LTR	NA	NA	2.88286	1.15715e-07	NA	NA
MLT1F1:ERVL-MaLR:LTR	NA	NA	1.53041	1.30044e-21	0.598735	0.000201565
MLT1F2-int:ERVL-MaLR:LTR	NA	NA	1.3223	0.00443477	0.709965	0.0231126
MLT1F2:ERVL-MaLR:LTR	NA	NA	1.24404	1.40967e-21	NA	NA
MLT1F:ERVL-MaLR:LTR	NA	NA	1.4147	6.59555e-35	NA	NA
MLT1G1:ERVL-MaLR:LTR	NA	NA	2.3765	3.54174e-72	0.899244	1.23239e-09
MLT1G3-int:ERVL-MaLR:LTR	NA	NA	2.28124	0.000910143	NA	NA
MLT1G3:ERVL-MaLR:LTR	NA	NA	1.88788	3.257e-35	0.895939	1.49079e-05
MLT1G:ERVL-MaLR:LTR	NA	NA	1.08618	1.80701e-11	0.627319	0.0024816
MLT1H1-int:ERVL-MaLR:LTR	NA	NA	1.59283	0.0209871	NA	NA
MLT1H1:ERVL-MaLR:LTR	NA	NA	1.73787	7.9853e-33	NA	NA
MLT1H2-int:ERVL-MaLR:LTR	NA	NA	1.8752	0.00016462	1.17245	0.0474375
MLT1H:ERVL-MaLR:LTR	NA	NA	1.71629	1.42935e-42	0.628551	6.07477e-08
MLT1I:ERVL-MaLR:LTR	NA	NA	1.48932	2.90395e-28	0.606653	0.000173012
MLT1J-int:ERVL-MaLR:LTR	NA	NA	2.1102	3.63977e-18	NA	NA
MLT1J2:ERVL-MaLR:LTR	NA	NA	1.99317	2.11776e-53	0.983987	3.24732e-08
MLT1J:ERVL-MaLR:LTR	NA	NA	1.43451	9.51312e-75	NA	NA
MLT1K-int:ERVL-MaLR:LTR	NA	NA	2.49775	0.001771	NA	NA
MLT1K:ERVL-MaLR:LTR	NA	NA	1.45282	1.89627e-69	NA	NA
MLT1L:ERVL-MaLR:LTR	NA	NA	1.7125	1.96385e-67	NA	NA
MLT1M:ERVL-MaLR:LTR	NA	NA	1.2103	2.09105e-11	NA	NA
MLT2A1:ERVL:LTR	NA	NA	1.04294	6.51354e-12	NA	NA
MLT2B3:ERVL:LTR	NA	NA	1.72181	2.67171e-34	0.776939	1.0873e-11
MLT2B4:ERVL:LTR	NA	NA	1.87624	4.60872e-43	0.821857	7.50254e-10
MLT2B5:ERVL:LTR	NA	NA	2.22834	0.0246465	NA	NA
MLT2C1:ERVL:LTR	NA	NA	1.24586	1.65796e-09	NA	NA
MLT2C2:ERVL:LTR	NA	NA	1.92425	1.11393e-16	NA	NA
MLT2D:ERVL:LTR	NA	NA	1.84549	1.84507e-31	NA	NA
MLT2E:ERVL:LTR	NA	NA	2.57957	8.79975e-09	NA	NA
MLT2F:ERVL:LTR	NA	NA	1.68481	1.08147e-14	0.816871	0.000230815
MST-int:ERVL-MaLR:LTR	NA	NA	2.04262	0.001021	1.55546	0.00283261
MSTA-int:ERVL-MaLR:LTR	NA	NA	1.28885	7.06163e-45	NA	NA
MSTA1:ERVL-MaLR:LTR	NA	NA	2.36672	3.85184e-10	NA	NA
MSTA:ERVL-MaLR:LTR	NA	NA	1.23933	1.30705e-41	NA	NA
MSTB1:ERVL-MaLR:LTR	NA	NA	1.78371	1.47865e-40	0.619656	5.7012e-06
MSTB2:ERVL-MaLR:LTR	NA	NA	1.81751	1.72472e-11	1.09124	3.06617e-06
MSTB:ERVL-MaLR:LTR	NA	NA	1.32668	2.98541e-31	NA	NA
MSTC-int:ERVL-MaLR:LTR	NA	NA	1.51661	0.0157613	NA	NA
MSTC:ERVL-MaLR:LTR	NA	NA	0.881091	2.14949e-09	NA	NA
MSTD-int:ERVL-MaLR:LTR	NA	NA	1.60069	7.74624e-10	NA	NA
MSTD:ERVL-MaLR:LTR	NA	NA	1.85074	1.09206e-69	NA	NA
MamGyp-int:Gypsy:LTR	NA	NA	1.68597	1.60982e-05	NA	NA
MamGypLTR1a:Gypsy:LTR	NA	NA	2.01011	2.68502e-07	NA	NA
MamGypLTR1c:Gypsy:LTR	NA	NA	1.69324	2.76573e-09	1.36294	8.86377e-06
MamGypLTR1d:Gypsy:LTR	NA	NA	2.23402	8.27432e-07	NA	NA
MamGypLTR3a:Gypsy:LTR	NA	NA	1.38049	2.71692e-05	NA	NA
MamGypsy2-I:Gypsy:LTR	NA	NA	2.09156	6.97451e-23	1.07818	0.0011048
MamGypsy2-LTR:Gypsy:LTR	NA	NA	1.38308	0.00751089	1.31989	0.0408899
MamRep137:TcMar-Tigger:DNA	NA	NA	1.57097	1.12647e-32	0.800968	2.92271e-06
MamRep1527:LTR:LTR	NA	NA	2.1372	8.70456e-13	NA	NA
MamRep1879:hAT-Tip100:DNA	NA	NA	1.43237	2.75961e-09	0.64468	0.0157603
MamRep1894:hAT:DNA	NA	NA	2.04532	7.4369e-05	NA	NA
MamRep38:hAT:DNA	NA	NA	1.59745	4.15185e-13	0.706724	0.000455668
MamRep434:TcMar-Tigger:DNA	NA	NA	1.21731	4.56505e-11	NA	NA
MamRep488:hAT-Tip100:DNA	NA	NA	1.7216	0.00057636	NA	NA
MamRep564:MamRep564:Unknown	NA	NA	1.3286	0.000559975	NA	NA
MamRep605:LTR:LTR?	NA	NA	1.55623	1.67359e-28	NA	NA
MamTip1:hAT-Tip100:DNA	NA	NA	1.6183	8.58532e-07	0.88652	0.0329344
MamTip2:hAT-Tip100:DNA	NA	NA	1.71709	4.9383e-49	0.946084	8.74431e-07
MamTip3:hAT-Tip100:DNA	NA	NA	1.61104	3.24164e-07	NA	NA
Merlin1_HS:Merlin:DNA	NA	NA	3.33253	0.000153926	NA	NA
ORSL:hAT-Tip100:DNA	NA	NA	1.1603	0.000131016	NA	NA
OldhAT1:hAT-Ac:DNA	NA	NA	1.2843	4.11549e-17	NA	NA
PABL_A-int:ERV1:LTR	NA	NA	0.882509	0.00237849	NA	NA
PABL_A:ERV1:LTR	NA	NA	0.920918	0.00171523	NA	NA
PABL_B-int:ERV1:LTR	NA	NA	1.83011	4.00973e-05	0.956041	0.0175653
PRIMA4-int:ERV1:LTR	NA	NA	1.96069	7.19777e-10	NA	NA
PRIMA41-int:ERV1:LTR	NA	NA	1.58862	2.99293e-05	NA	NA
PRIMA4_LTR:ERV1:LTR	NA	NA	1.28654	0.022284	NA	NA
PRIMAX-int:ERV1:LTR	NA	NA	3.59604	0.00189953	NA	NA
Penelope1_Vert:Penelope:LINE	NA	NA	1.62285	2.66142e-08	NA	NA
Plat_L3:CR1:LINE	NA	NA	1.47349	2.46681e-26	0.944713	1.04589e-08
PrimLTR79:ERV1:LTR	NA	NA	1.76728	0.00176159	NA	NA
REP522:telo:Satellite	NA	NA	4.73682	2.43271e-17	1.88283	0.000672832
Ricksha:MULE-MuDR:DNA	NA	NA	1.41204	0.00368365	NA	NA
Ricksha_0:MULE-MuDR:DNA	NA	NA	1.68922	5.3201e-05	NA	NA
Ricksha_b:MULE-MuDR:DNA	NA	NA	1.34434	0.0402731	NA	NA
SST1:centr:Satellite	NA	NA	1.07578	4.76601e-14	NA	NA
SVA_A:SVA:Retroposon	NA	NA	1.26593	1.52314e-21	NA	NA
SVA_B:SVA:Retroposon	NA	NA	0.900792	1.50537e-12	NA	NA
SVA_C:SVA:Retroposon	NA	NA	1.86756	1.11839e-34	NA	NA
SVA_D:SVA:Retroposon	NA	NA	1.41864	2.17782e-127	0.620575	3.36964e-16
SVA_E:SVA:Retroposon	NA	NA	0.977717	3.63977e-08	NA	NA
TAR1:telo:Satellite	NA	NA	1.18824	0.0137975	0.99109	0.0363855
THE1A-int:ERVL-MaLR:LTR	NA	NA	1.10371	9.58192e-24	NA	NA
THE1B-int:ERVL-MaLR:LTR	NA	NA	1.91632	2.46046e-126	NA	NA
THE1B:ERVL-MaLR:LTR	NA	NA	1.61468	8.10457e-114	0.65701	7.86899e-18
THE1C:ERVL-MaLR:LTR	NA	NA	1.86775	2.04612e-59	0.765634	5.52335e-10
Tigger10:TcMar-Tigger:DNA	NA	NA	1.16192	1.4498e-08	NA	NA
Tigger12:TcMar-Tigger:DNA	NA	NA	0.68321	0.0308764	NA	NA
Tigger12A:TcMar-Tigger:DNA	NA	NA	1.36952	0.0002388	1.04506	0.0254404
Tigger12c:TcMar-Tigger:DNA	NA	NA	1.43168	5.50509e-09	NA	NA
Tigger13a:TcMar-Tigger:DNA	NA	NA	1.30135	1.74856e-20	NA	NA
Tigger15a:TcMar-Tigger:DNA	NA	NA	1.29976	3.99556e-38	NA	NA
Tigger16a:TcMar-Tigger:DNA	NA	NA	0.895652	1.04014e-05	NA	NA
Tigger16b:TcMar-Tigger:DNA	NA	NA	0.753154	0.00282081	0.711391	0.0340732
Tigger17a:TcMar-Tigger:DNA	NA	NA	1.6516	2.39935e-31	0.756157	5.26653e-05
Tigger17c:TcMar-Tigger:DNA	NA	NA	0.944246	0.0248147	0.874389	0.0236251
Tigger18a:TcMar-Tigger:DNA	NA	NA	1.5021	9.19316e-15	0.599911	0.0139017
Tigger19a:TcMar-Tigger:DNA	NA	NA	1.19577	1.22335e-15	0.590666	0.00010081
Tigger19b:TcMar-Tigger:DNA	NA	NA	1.29747	7.244e-21	NA	NA
Tigger1:TcMar-Tigger:DNA	NA	NA	1.59597	3.86962e-91	0.647788	9.878e-18
Tigger1a_Art:TcMar-Tigger:DNA	NA	NA	1.31334	0.0145373	NA	NA
Tigger20a:TcMar-Tigger:DNA	NA	NA	0.965774	7.33852e-05	NA	NA
Tigger2:TcMar-Tigger:DNA	NA	NA	1.15386	1.14401e-26	NA	NA
Tigger2a:TcMar-Tigger:DNA	NA	NA	1.41538	4.74704e-25	0.888971	1.79034e-07
Tigger2b_Pri:TcMar-Tigger:DNA	NA	NA	1.34941	1.28575e-08	0.933733	0.000212037
Tigger3:TcMar-Tigger:DNA	NA	NA	1.14996	1.6876e-09	NA	NA
Tigger3a:TcMar-Tigger:DNA	NA	NA	1.24013	2.47732e-22	NA	NA
Tigger3b:TcMar-Tigger:DNA	NA	NA	1.3648	8.23996e-54	0.705634	2.326e-09
Tigger3c:TcMar-Tigger:DNA	NA	NA	1.20097	5.8744e-13	NA	NA
Tigger3d:TcMar-Tigger:DNA	NA	NA	0.99584	0.0372555	NA	NA
Tigger4:TcMar-Tigger:DNA	NA	NA	1.6809	4.99728e-14	0.928384	1.1675e-07
Tigger4a:TcMar-Tigger:DNA	NA	NA	0.844515	3.27896e-10	NA	NA
Tigger4b:TcMar-Tigger:DNA	NA	NA	0.997942	2.32295e-10	NA	NA
Tigger5b:TcMar-Tigger:DNA	NA	NA	1.5193	5.74733e-14	1.42159	4.4341e-12
Tigger6a:TcMar-Tigger:DNA	NA	NA	1.69952	3.48483e-10	NA	NA
Tigger7:TcMar-Tigger:DNA	NA	NA	1.32186	4.4357e-24	NA	NA
Tigger8:TcMar-Tigger:DNA	NA	NA	1.61192	2.70939e-09	NA	NA
Tigger9a:TcMar-Tigger:DNA	NA	NA	1.40563	1.84729e-07	NA	NA
Tigger9b:TcMar-Tigger:DNA	NA	NA	1.33787	1.20174e-06	1.01831	0.000728799
UCON105:UCON105:Unknown	NA	NA	1.22568	0.00534782	NA	NA
UCON12:UCON12:Unknown	NA	NA	4.20162	0.0243291	NA	NA
UCON132b:hAT-Tip100:DNA	NA	NA	1.23908	0.000696587	NA	NA
UCON1:UCON1:Unknown	NA	NA	2.85426	0.000424546	3.84817	1.44186e-05
UCON23:hAT-Tip100:DNA	NA	NA	4.93949	0.00295162	NA	NA
UCON31:UCON31:Unknown	NA	NA	4.18234	0.0276034	NA	NA
UCON35:UCON35:Unknown	NA	NA	3.25484	0.00255349	NA	NA
UCON39:TcMar-Tigger:DNA	NA	NA	1.82174	0.0407436	NA	NA
UCON49:L2:LINE	NA	NA	2.66166	0.000889519	NA	NA
UCON4:UCON4:Unknown	NA	NA	2.27964	0.00165034	NA	NA
UCON53:UCON53:Unknown	NA	NA	2.72464	0.00371291	NA	NA
UCON71_Crp:UCON71_Crp:Unknown	NA	NA	2.16598	0.000325172	-1.20258	6.9346e-08
UCON89:hAT:DNA	NA	NA	4.59057	0.0412443	NA	NA
UCON8:DNA:DNA	NA	NA	2.5601	0.000247246	NA	NA
X6A_LINE:CR1:LINE	NA	NA	0.976607	0.00748462	NA	NA
X6B_LINE:CR1:LINE	NA	NA	0.977756	0.00560498	NA	NA
X7A_LINE:CR1:LINE	NA	NA	0.883414	0.00345372	NA	NA
X7B_LINE:CR1:LINE	NA	NA	0.813257	0.00196408	NA	NA
X7C_LINE:CR1:LINE	NA	NA	-0.866892	9.28433e-05	NA	NA
X8_LINE:CR1:LINE	NA	NA	1.48143	0.0160184	NA	NA
X9_LINE:L1:LINE	NA	NA	2.69266	3.43257e-10	NA	NA
Zaphod2:hAT-Tip100:DNA	NA	NA	1.89895	1.76752e-05	1.16889	0.00953714
Zaphod3:hAT-Tip100:DNA	NA	NA	1.34444	1.31363e-05	0.782521	0.0302685
Zaphod:hAT-Tip100:DNA	NA	NA	1.04589	7.00632e-06	NA	NA
7SK:RNA:RNA	NA	NA	NA	NA	1.66625	0.00311804
Charlie17:hAT-Charlie:DNA	NA	NA	NA	NA	-0.654433	1.04051e-05
HERVIP10B3-int:ERV1:LTR	NA	NA	NA	NA	0.777481	3.74622e-07
HERVK11D-int:ERVK:LTR	NA	NA	NA	NA	-0.828025	0.015649
HERVL74-int:ERVL:LTR	NA	NA	NA	NA	-1.3006	3.29736e-10
L1M6B:L1:LINE	NA	NA	NA	NA	-0.752931	4.24209e-08
L1ME3F:L1:LINE	NA	NA	NA	NA	-0.997971	2.37073e-30
LSAU:Satellite:Satellite	NA	NA	NA	NA	1.43502	0.0263751
LTR43:ERV1:LTR	NA	NA	NA	NA	-1.11063	3.16443e-06
LTR4:ERV1:LTR	NA	NA	NA	NA	-1.29246	0.0093146
LTR57-int:ERVL:LTR	NA	NA	NA	NA	-1.30476	1.84811e-05
LTR6A:ERV1:LTR	NA	NA	NA	NA	-0.635061	1.09862e-06
LTR71A:ERV1:LTR	NA	NA	NA	NA	1.91427	0.00077804
MER34B-int:ERV1:LTR	NA	NA	NA	NA	-0.786641	1.5957e-14
MER57F:ERV1:LTR	NA	NA	NA	NA	0.675861	0.014639
MER65B:ERV1:LTR	NA	NA	NA	NA	1.38458	0.0245216
MLT1-int:ERVL-MaLR:LTR	NA	NA	NA	NA	1.59055	5.35061e-05
MLT1G-int:ERVL-MaLR:LTR	NA	NA	NA	NA	0.890173	0.0307466
MLT1J2-int:ERVL-MaLR:LTR	NA	NA	NA	NA	1.64518	0.00158324
MSR1:Satellite:Satellite	NA	NA	NA	NA	0.622248	8.72649e-10
ORSL-2a:hAT-Tip100:DNA	NA	NA	NA	NA	-0.665728	0.0410704
THE1-int:ERVL-MaLR:LTR	NA	NA	NA	NA	1.2254	0.0342889
UCON34:UCON34:Unknown	NA	NA	NA	NA	-1.35054	0.0460581
UCON37:UCON37:Unknown	NA	NA	NA	NA	3.71535	0.012859

## Sheet: SARS-COV_repeats
ensembl_gene_id_version	sars1_mrc5_log2FoldChange	sars1_mrc5_padj	sars1_calu3_log2FoldChange	sars1_calu3_padj
(GAATG)n:Satellite:Satellite	1.08064	0.0444356	1.03417	0.00323798
ALR/Alpha:centr:Satellite	1.79146	9.37282e-11	NA	NA
BLACKJACK:hAT-Blackjack:DNA	0.611982	0.0089177	NA	NA
CER:Satellite:Satellite	0.829656	0.0012279	NA	NA
Charlie16a:hAT-Charlie:DNA	0.60406	0.000712607	NA	NA
Charlie21a:hAT-Charlie:DNA	0.59028	0.0416748	NA	NA
Charlie24:hAT-Charlie:DNA	0.62043	0.000485133	NA	NA
Charlie5:hAT-Charlie:DNA	0.598562	0.00921708	NA	NA
ERVL-int:ERVL:LTR	0.707106	0.000675443	NA	NA
HERVIP10F-int:ERV1:LTR	0.588538	0.00253505	2.09364	4.6866e-50
HERVK-int:ERVK:LTR	0.633677	0.000243854	0.588485	9.04265e-12
HERVK22-int:ERVK:LTR	0.824852	1.36287e-06	0.738093	2.40855e-06
HERVL74-int:ERVL:LTR	0.650987	1.12713e-05	NA	NA
Kanga1b:TcMar-Tc2:DNA	0.637878	0.0304293	0.718307	0.0389802
Kanga1d:TcMar-Tc2:DNA	0.695418	0.0140946	NA	NA
L1M3c:L1:LINE	0.673841	0.0122117	NA	NA
L1M3d:L1:LINE	0.754862	0.00743917	NA	NA
L1M6:L1:LINE	0.62429	0.00337374	0.68543	0.000408831
L1M7:L1:LINE	0.699872	0.000126731	NA	NA
L1MA10:L1:LINE	0.622299	0.00334057	NA	NA
L1MA2:L1:LINE	0.682145	0.000380963	NA	NA
L1MA4:L1:LINE	0.641035	0.00274813	0.606102	0.0487524
L1MA5A:L1:LINE	0.597794	0.00180058	NA	NA
L1MA6:L1:LINE	0.707432	0.00497028	NA	NA
L1MA8:L1:LINE	0.637598	0.00733391	NA	NA
L1MCb:L1:LINE	0.683452	0.00155995	0.687869	0.00770599
L1MD3:L1:LINE	0.755101	0.000625583	NA	NA
L1ME3D:L1:LINE	0.644342	0.00743931	NA	NA
L1ME4a:L1:LINE	0.605828	0.0191306	NA	NA
L1MEb:L1:LINE	0.647806	9.16474e-05	NA	NA
L1MEj:L1:LINE	0.665791	0.00130002	NA	NA
L1P1:L1:LINE	0.634759	1.70406e-05	NA	NA
L1P4:L1:LINE	0.609325	0.00270101	NA	NA
L1P4a:L1:LINE	0.810566	0.0107386	NA	NA
L1P5:L1:LINE	0.661373	0.00912252	0.72943	0.0192428
L1PA10:L1:LINE	0.613501	7.02807e-09	NA	NA
L1PA12:L1:LINE	0.662008	1.66422e-05	NA	NA
L1PA13:L1:LINE	0.617967	1.36673e-05	NA	NA
L1PA14:L1:LINE	0.790213	3.51645e-05	NA	NA
L1PA15:L1:LINE	0.587097	2.53902e-05	NA	NA
L1PA16:L1:LINE	0.615682	6.03462e-05	NA	NA
L1PA2:L1:LINE	0.706452	1.02266e-07	NA	NA
L1PA4:L1:LINE	0.615897	0.000138034	NA	NA
L1PA5:L1:LINE	0.640872	6.06094e-07	NA	NA
L1PA6:L1:LINE	0.62481	2.56119e-06	NA	NA
L1PA8A:L1:LINE	0.668271	0.000249683	0.670912	0.00616764
L1PB1:L1:LINE	0.625912	0.000116217	NA	NA
L1PBa:L1:LINE	0.586882	0.000486752	NA	NA
LTR105_Mam:ERVL:LTR	0.653649	0.0216871	NA	NA
LTR22E:ERVK:LTR	0.893765	0.00572264	0.869387	0.0440615
LTR25-int:ERV1:LTR	0.607874	0.010206	NA	NA
LTR27C:ERV1:LTR	0.904047	0.0185354	NA	NA
LTR44:ERV1:LTR	0.79694	0.0275766	1.47004	1.80007e-05
LTR54:ERV1:LTR	0.59364	0.00349449	0.662894	0.0149384
LTR86B1:ERVL:LTR	0.958075	0.0392507	NA	NA
LTR90A:LTR:LTR	0.930176	0.00288783	NA	NA
Looper:PiggyBac:DNA	0.690649	0.00838097	0.645595	0.000196143
MER101:ERV1:LTR	0.673621	0.000197033	1.05825	1.0556e-05
MER104:TcMar-Tc2:DNA	0.652582	0.0155119	NA	NA
MER110-int:ERV1:LTR	0.634134	0.0125801	NA	NA
MER133B:DNA:DNA?	0.958965	0.0482026	NA	NA
MER135:DNA:DNA	0.778015	0.00625801	0.689324	0.0311899
MER47B:TcMar-Tigger:DNA	0.597553	0.0152939	NA	NA
MER51-int:ERV1:LTR	0.606786	0.00590617	NA	NA
MER57B2:ERV1:LTR	0.71034	0.00123124	0.784238	8.00274e-05
MER57E3:ERV1:LTR	0.662746	0.00267972	NA	NA
MER61B:ERV1:LTR	0.697466	0.0466694	NA	NA
MER76:ERVL:LTR	0.756047	0.00538935	0.661707	0.000893167
MER84:ERV1:LTR	0.711094	0.0296722	NA	NA
MER87B:ERV1:LTR	0.638215	0.000972108	NA	NA
MER96B:hAT-Tip100:DNA	0.631508	0.00228287	0.67329	0.00528115
MLT1A-int:ERVL-MaLR:LTR	0.703821	0.00227143	NA	NA
MLT1G-int:ERVL-MaLR:LTR	1.00999	1.13472e-06	NA	NA
MSTB1-int:ERVL-MaLR:LTR	0.768577	0.0240672	NA	NA
MSTD-int:ERVL-MaLR:LTR	0.592971	0.000241904	NA	NA
MamGypLTR2c:Gypsy:LTR	0.617524	0.0365681	1.14705	0.0112035
MamRep434:TcMar-Tigger:DNA	0.637265	0.0030619	NA	NA
SAR:Satellite:Satellite	4.67106	6.83028e-05	NA	NA
Tigger10:TcMar-Tigger:DNA	0.760742	9.66838e-05	NA	NA
Tigger3d:TcMar-Tigger:DNA	0.86308	0.00188802	0.884885	0.00760787
UCON29:PiggyBac:DNA	0.752965	0.0230891	NA	NA
UCON55:TcMar-Tigger:DNA	0.625244	0.0464777	NA	NA
UCON6:UCON6:Unknown	0.919002	0.0254552	1.22131	0.0042501
Zaphod2:hAT-Tip100:DNA	0.596331	0.00912637	NA	NA
(CATTC)n:Satellite:Satellite	NA	NA	1.1953	0.0016896
Alu:Alu:SINE	NA	NA	0.828773	3.02556e-05
AluSg7:Alu:SINE	NA	NA	0.589604	0.00204807
AluSq10:Alu:SINE	NA	NA	0.640217	0.00240059
AluSq4:Alu:SINE	NA	NA	0.752529	0.000278306
AluYb8:Alu:SINE	NA	NA	0.723619	0.000487657
AluYb9:Alu:SINE	NA	NA	0.915601	0.0445928
AluYc:Alu:SINE	NA	NA	0.599242	0.010778
AluYd8:Alu:SINE	NA	NA	1.0851	0.00357906
AluYe5:Alu:SINE	NA	NA	0.601596	0.0072081
AluYg6:Alu:SINE	NA	NA	0.959073	0.000678169
AluYh3:Alu:SINE	NA	NA	0.628996	0.0135135
AluYi6:Alu:SINE	NA	NA	0.710951	0.0192005
AluYi6_4d:Alu:SINE	NA	NA	1.04441	0.0481932
AluYk11:Alu:SINE	NA	NA	0.645162	0.000681844
AluYk3:Alu:SINE	NA	NA	0.614522	0.0107394
Arthur1A:hAT-Tip100:DNA	NA	NA	0.670009	0.00205515
Arthur1B:hAT-Tip100:DNA	NA	NA	0.656663	0.000123282
Chap1_Mam:hAT-Charlie:DNA	NA	NA	0.635994	3.2278e-05
Charlie10a:hAT-Charlie:DNA	NA	NA	0.708187	0.0247926
Charlie14a:hAT-Charlie:DNA	NA	NA	1.03646	0.00183368
Charlie15a:hAT-Charlie:DNA	NA	NA	0.668538	6.42622e-08
Charlie19a:hAT-Charlie:DNA	NA	NA	0.668991	7.56653e-08
Charlie23a:hAT-Charlie:DNA	NA	NA	0.645847	0.00245931
Charlie29a:hAT-Charlie:DNA	NA	NA	0.667887	0.000457093
Charlie30a:hAT-Charlie:DNA	NA	NA	0.635084	0.0237898
Charlie3:hAT-Charlie:DNA	NA	NA	0.652595	0.016156
Charlie7:hAT-Charlie:DNA	NA	NA	0.616765	0.000250127
Charlie7a:hAT-Charlie:DNA	NA	NA	0.587246	0.00924609
ERV24B_Prim-int:ERV1:LTR	NA	NA	1.05121	0.00480989
ERV24_Prim-int:ERV1:LTR	NA	NA	0.82416	0.00220214
ERV3-16A3_I-int:ERVL:LTR	NA	NA	0.742435	8.39778e-14
ERV3-16A3_LTR:ERVL:LTR	NA	NA	0.742168	8.88912e-05
FordPrefect_a:hAT-Tip100:DNA	NA	NA	1.5827	0.00059008
HAL1M8:L1:LINE	NA	NA	0.611579	0.000453746
HAL1ME:L1:LINE	NA	NA	0.618474	2.15381e-05
HERV17-int:ERV1:LTR	NA	NA	0.594675	4.40878e-07
HERV35I-int:ERV1:LTR	NA	NA	0.73359	0.00972477
HERV9-int:ERV1:LTR	NA	NA	1.36625	6.32553e-26
HERV9N-int:ERV1:LTR	NA	NA	1.35047	8.11673e-26
HERV9NC-int:ERV1:LTR	NA	NA	2.34701	1.14589e-31
HERVE-int:ERV1:LTR	NA	NA	0.772478	1.46783e-13
HERVFH19-int:ERV1:LTR	NA	NA	1.10827	0.000465897
HERVH48-int:ERV1:LTR	NA	NA	0.618548	0.000114091
HERVIP10FH-int:ERV1:LTR	NA	NA	0.668063	1.53702e-11
HERVK13-int:ERVK:LTR	NA	NA	1.39822	2.28949e-19
HERVP71A-int:ERV1:LTR	NA	NA	0.791027	6.47222e-05
HUERS-P1-int:ERV1:LTR	NA	NA	0.620655	0.0243782
HUERS-P2-int:ERV1:LTR	NA	NA	1.78434	2.01175e-15
Helitron1Na_Mam:Helitron:RC	NA	NA	1.34107	0.0078644
L1M1:L1:LINE	NA	NA	0.645494	0.035839
L1M2a1:L1:LINE	NA	NA	1.64759	6.98342e-05
L1M2b:L1:LINE	NA	NA	0.725205	0.034577
L1M3de:L1:LINE	NA	NA	1.43678	2.0042e-09
L1M3e:L1:LINE	NA	NA	1.01292	9.42249e-08
L1M3f:L1:LINE	NA	NA	0.690485	0.0113943
L1M4a2:L1:LINE	NA	NA	0.696211	0.00279038
L1M8:L1:LINE	NA	NA	0.588329	0.00192715
L1MA3:L1:LINE	NA	NA	0.609196	0.00454546
L1MA5:L1:LINE	NA	NA	0.635821	0.00354692
L1MB1:L1:LINE	NA	NA	0.598721	0.00890132
L1MB3:L1:LINE	NA	NA	0.60446	2.41607e-05
L1MC5:L1:LINE	NA	NA	0.598607	5.86361e-06
L1ME5:L1:LINE	NA	NA	0.621497	0.00112053
L1MEg2:L1:LINE	NA	NA	0.600397	0.00313608
L1MEi:L1:LINE	NA	NA	0.602915	0.00465493
L1PA15-16:L1:LINE	NA	NA	0.968264	4.08688e-05
L1PA17:L1:LINE	NA	NA	0.665601	0.00722825
L1PA7:L1:LINE	NA	NA	0.761924	3.3392e-06
L1PB2:L1:LINE	NA	NA	1.14133	4.35587e-09
L1PB3:L1:LINE	NA	NA	0.764271	0.0389802
L1PBb:L1:LINE	NA	NA	1.11035	2.64709e-10
L4_A_Mam:RTE-X:LINE	NA	NA	0.585038	5.09214e-05
L4_C_Mam:RTE-X:LINE	NA	NA	0.67754	1.46113e-06
LOR1-int:ERV1:LTR	NA	NA	0.69171	1.32501e-06
LOR1b:ERV1:LTR	NA	NA	1.07571	4.22056e-11
LTR101_Mam:ERVL:LTR	NA	NA	0.736615	8.85036e-05
LTR102_Mam:ERVL:LTR	NA	NA	0.815065	0.00692887
LTR103_Mam:ERV1:LTR	NA	NA	1.50521	9.25897e-09
LTR103b_Mam:ERV1:LTR	NA	NA	0.874256	0.0109072
LTR104_Mam:Gypsy:LTR	NA	NA	1.1922	6.74459e-14
LTR108e_Mam:ERVL:LTR	NA	NA	1.365	0.00401233
LTR10E:ERV1:LTR	NA	NA	0.717865	0.022726
LTR10F:ERV1:LTR	NA	NA	0.679551	0.00467557
LTR12:ERV1:LTR	NA	NA	0.8006	1.0071e-10
LTR12C:ERV1:LTR	NA	NA	1.3735	2.2711e-81
LTR12D:ERV1:LTR	NA	NA	1.32312	5.80304e-14
LTR12F:ERV1:LTR	NA	NA	0.943116	8.28436e-07
LTR12_:ERV1:LTR	NA	NA	1.03512	5.56624e-09
LTR15:ERV1:LTR	NA	NA	0.738564	0.0025312
LTR16A:ERVL:LTR	NA	NA	0.822583	4.81196e-12
LTR16B2:ERVL:LTR	NA	NA	0.892977	6.63739e-06
LTR16B:ERVL:LTR	NA	NA	0.604655	0.00943211
LTR16C:ERVL:LTR	NA	NA	0.720901	5.771e-16
LTR16D2:ERVL:LTR	NA	NA	0.888334	0.0181228
LTR16D:ERVL:LTR	NA	NA	0.699286	0.0300239
LTR18B:ERVL:LTR	NA	NA	0.936475	8.0134e-06
LTR19B:ERV1:LTR	NA	NA	0.946367	0.00251981
LTR1A2:ERV1:LTR	NA	NA	0.744812	1.392e-09
LTR1D1:ERV1:LTR	NA	NA	0.764574	0.000519076
LTR22A:ERVK:LTR	NA	NA	1.62067	1.11144e-09
LTR23-int:ERV1:LTR	NA	NA	0.96631	0.00976253
LTR24B:ERV1:LTR	NA	NA	0.730503	0.0018224
LTR26:ERV1:LTR	NA	NA	1.15176	3.45844e-09
LTR26C:ERV1:LTR	NA	NA	0.707179	0.0119077
LTR27D:ERV1:LTR	NA	NA	1.04962	0.011482
LTR28:ERV1:LTR	NA	NA	0.728711	0.0075366
LTR28B:ERV1:LTR	NA	NA	0.811137	0.00742339
LTR33C:ERVL:LTR	NA	NA	1.06263	1.75262e-08
LTR34:ERV1:LTR	NA	NA	0.648178	0.0250666
LTR37-int:ERV1:LTR	NA	NA	0.748433	0.000134919
LTR37B:ERV1:LTR	NA	NA	0.594901	0.000885011
LTR3A:ERVK:LTR	NA	NA	0.663192	0.0421266
LTR40a:ERVL:LTR	NA	NA	0.626754	0.00260895
LTR40b:ERVL:LTR	NA	NA	0.600795	0.000388452
LTR40c:ERVL:LTR	NA	NA	0.636614	0.00262948
LTR43-int:ERV1:LTR	NA	NA	1.39946	5.8722e-06
LTR43B:ERV1:LTR	NA	NA	1.10493	0.000864679
LTR46:ERV1:LTR	NA	NA	1.01481	0.000146908
LTR48B:ERV1:LTR	NA	NA	0.600154	0.00073912
LTR50:ERVL:LTR	NA	NA	0.616323	4.335e-06
LTR52:ERVL:LTR	NA	NA	0.922584	0.000106773
LTR53-int:ERVL:LTR	NA	NA	0.910254	0.000949415
LTR55:ERVL:LTR	NA	NA	0.903871	0.00207635
LTR56:ERV1:LTR	NA	NA	0.825738	4.20685e-09
LTR57:ERVL:LTR	NA	NA	1.36841	7.05174e-08
LTR5_Hs:ERVK:LTR	NA	NA	0.745185	8.80776e-17
LTR61:ERV1:LTR	NA	NA	0.92504	0.00480602
LTR65:ERV1:LTR	NA	NA	0.640979	0.0388933
LTR66:ERVL:LTR	NA	NA	1.09635	0.018675
LTR68:ERV1:LTR	NA	NA	1.09364	0.000138688
LTR69:ERVL:LTR	NA	NA	1.76602	3.21105e-09
LTR6B:ERV1:LTR	NA	NA	0.764034	0.0319446
LTR78:ERV1:LTR	NA	NA	0.81333	6.60076e-10
LTR80A:ERVL:LTR	NA	NA	1.88673	1.17475e-15
LTR80B:ERVL:LTR	NA	NA	0.984408	0.00421048
LTR81A:Gypsy:LTR	NA	NA	0.59533	0.0408115
LTR82A:ERVL:LTR	NA	NA	0.719061	1.52878e-06
LTR83:ERVL:LTR	NA	NA	0.773604	0.00153251
LTR84a:ERVL:LTR	NA	NA	0.95947	0.000242402
LTR84b:ERVL:LTR	NA	NA	0.606464	0.0089508
LTR85a:Gypsy:LTR	NA	NA	0.608817	0.00301744
LTR88a:Gypsy:LTR	NA	NA	0.650304	0.0171108
LTR88b:Gypsy:LTR	NA	NA	0.615867	0.0359408
LTR8B:ERV1:LTR	NA	NA	0.771058	1.59127e-05
LTR90B:LTR:LTR	NA	NA	1.09838	0.00190303
MER102c:hAT-Charlie:DNA	NA	NA	0.593227	2.82031e-07
MER105:hAT-Charlie:DNA	NA	NA	0.735733	5.21102e-05
MER106A:hAT-Charlie:DNA	NA	NA	0.644201	0.000778199
MER110:ERV1:LTR	NA	NA	0.66543	0.0164905
MER110A:ERV1:LTR	NA	NA	0.765961	0.00205907
MER113:hAT-Charlie:DNA	NA	NA	0.615835	1.66195e-08
MER119:hAT-Charlie:DNA	NA	NA	0.735066	5.69985e-07
MER121:hAT:DNA	NA	NA	0.809657	0.00581208
MER124:DNA:DNA?	NA	NA	0.742364	0.0312564
MER134:DNA:DNA?	NA	NA	1.62586	0.042055
MER1A:hAT-Charlie:DNA	NA	NA	0.602325	1.5344e-14
MER20B:hAT-Charlie:DNA	NA	NA	0.632196	3.65143e-07
MER21-int:ERVL:LTR	NA	NA	0.621635	1.18902e-05
MER21B:ERVL:LTR	NA	NA	0.588792	7.98162e-09
MER2:TcMar-Tigger:DNA	NA	NA	0.595165	4.47951e-07
MER31A:ERV1:LTR	NA	NA	0.650219	5.90709e-06
MER31B:ERV1:LTR	NA	NA	0.760511	1.39269e-05
MER34:ERV1:LTR	NA	NA	0.799101	4.72356e-10
MER34A:ERV1:LTR	NA	NA	0.747028	8.43125e-05
MER34B:ERV1:LTR	NA	NA	0.637533	0.00610923
MER39:ERV1:LTR	NA	NA	0.680662	8.44868e-10
MER39B:ERV1:LTR	NA	NA	1.00774	1.81433e-12
MER41B:ERV1:LTR	NA	NA	0.712946	1.89927e-09
MER41C:ERV1:LTR	NA	NA	0.678388	0.011867
MER41D:ERV1:LTR	NA	NA	0.686064	0.006817
MER41E:ERV1:LTR	NA	NA	1.09621	2.92199e-06
MER41G:ERV1:LTR	NA	NA	1.44368	9.66214e-07
MER44B:TcMar-Tigger:DNA	NA	NA	0.601008	1.28259e-06
MER44D:TcMar-Tigger:DNA	NA	NA	0.673117	4.81866e-05
MER45B:hAT-Tip100:DNA	NA	NA	0.778951	0.000792213
MER48:ERV1:LTR	NA	NA	1.10959	0.00104131
MER4A1_:ERV1:LTR	NA	NA	0.705611	0.027313
MER4CL34:ERV1:LTR	NA	NA	0.754665	8.2183e-06
MER4D:ERV1:LTR	NA	NA	0.903563	5.29548e-10
MER51D:ERV1:LTR	NA	NA	1.62759	1.92247e-07
MER53:hAT:DNA	NA	NA	0.65357	3.45307e-11
MER54A:ERVL:LTR	NA	NA	0.667221	9.29036e-06
MER57-int:ERV1:LTR	NA	NA	0.657003	2.57552e-05
MER57A-int:ERV1:LTR	NA	NA	0.828303	5.42961e-10
MER57B1:ERV1:LTR	NA	NA	0.899513	2.15955e-07
MER57C1:ERV1:LTR	NA	NA	0.922924	0.0114422
MER57C2:ERV1:LTR	NA	NA	0.827214	0.00137818
MER57D:ERV1:LTR	NA	NA	0.944416	0.00229609
MER57E1:ERV1:LTR	NA	NA	0.820233	0.0151944
MER58B:hAT-Charlie:DNA	NA	NA	0.590365	1.11795e-08
MER58D:hAT-Charlie:DNA	NA	NA	0.691511	0.00121317
MER5C:hAT-Charlie:DNA	NA	NA	0.660462	4.60407e-06
MER61C:ERV1:LTR	NA	NA	0.830459	0.00868773
MER61E:ERV1:LTR	NA	NA	0.87127	0.00673365
MER61F:ERV1:LTR	NA	NA	1.54512	0.000776008
MER63A:hAT-Blackjack:DNA	NA	NA	0.676561	0.000101213
MER63B:hAT-Blackjack:DNA	NA	NA	0.693355	5.45698e-06
MER63C:hAT-Blackjack:DNA	NA	NA	0.604468	0.00423273
MER63D:hAT-Blackjack:DNA	NA	NA	0.687964	5.81422e-05
MER65B:ERV1:LTR	NA	NA	0.83761	0.0239739
MER65C:ERV1:LTR	NA	NA	0.899922	3.05737e-06
MER66-int:ERV1:LTR	NA	NA	0.784323	0.000162394
MER68:ERVL:LTR	NA	NA	0.659364	6.22493e-08
MER68B:ERVL:LTR	NA	NA	0.759185	1.57128e-05
MER6B:TcMar-Tigger:DNA	NA	NA	0.608346	0.0203467
MER73:ERVL:LTR	NA	NA	0.848813	0.0119022
MER77B:ERVL:LTR	NA	NA	1.03596	1.82547e-26
MER81:hAT-Blackjack:DNA	NA	NA	0.652116	2.7704e-08
MER83:ERV1:LTR	NA	NA	0.631844	0.0267895
MER83A-int:ERV1:LTR	NA	NA	1.43867	0.0382773
MER87:ERV1:LTR	NA	NA	1.77764	0.00315074
MER89-int:ERV1:LTR	NA	NA	1.12296	4.65969e-07
MER91A:hAT-Tip100:DNA	NA	NA	0.610128	1.24449e-05
MER96:hAT-Tip100:DNA	NA	NA	0.809113	0.000107129
MER9a1:ERVK:LTR	NA	NA	0.752177	0.0372509
MLT-int:ERVL-MaLR:LTR	NA	NA	1.10258	2.11309e-08
MLT1-int:ERVL-MaLR:LTR	NA	NA	3.41859	1.23623e-35
MLT1A0:ERVL-MaLR:LTR	NA	NA	0.594193	2.68424e-06
MLT1B-int:ERVL-MaLR:LTR	NA	NA	1.94748	7.18464e-29
MLT1B:ERVL-MaLR:LTR	NA	NA	0.748516	6.64237e-09
MLT1E1A:ERVL-MaLR:LTR	NA	NA	0.850675	5.11153e-10
MLT1E3-int:ERVL-MaLR:LTR	NA	NA	1.01439	0.0114474
MLT1H-int:ERVL-MaLR:LTR	NA	NA	0.778922	3.69455e-06
MLT1H1-int:ERVL-MaLR:LTR	NA	NA	0.647153	0.0235196
MLT1H1:ERVL-MaLR:LTR	NA	NA	0.619429	3.22568e-07
MLT1H:ERVL-MaLR:LTR	NA	NA	0.624411	9.84173e-11
MLT1I-int:ERVL-MaLR:LTR	NA	NA	0.625831	0.0101649
MLT1I:ERVL-MaLR:LTR	NA	NA	0.623442	7.67582e-05
MLT1J2-int:ERVL-MaLR:LTR	NA	NA	0.719066	0.0480378
MLT1J2:ERVL-MaLR:LTR	NA	NA	0.664808	3.66669e-11
MLT2A2:ERVL:LTR	NA	NA	0.707155	1.88638e-15
MLT2B1:ERVL:LTR	NA	NA	0.725125	2.11768e-09
MLT2C1:ERVL:LTR	NA	NA	0.650027	0.00021591
MLT2D:ERVL:LTR	NA	NA	0.672179	0.000126393
MLT2E:ERVL:LTR	NA	NA	0.698913	0.0309324
MST-int:ERVL-MaLR:LTR	NA	NA	0.909881	0.000250773
MSTB2:ERVL-MaLR:LTR	NA	NA	0.723286	4.60521e-07
MamGyp-int:Gypsy:LTR	NA	NA	0.812623	0.00664527
MamGypLTR1b:Gypsy:LTR	NA	NA	0.760869	4.48177e-05
MamGypsy2-I:Gypsy:LTR	NA	NA	0.741528	6.01458e-05
MamGypsy2-LTR:Gypsy:LTR	NA	NA	0.68768	0.0266112
MamRep1879:hAT-Tip100:DNA	NA	NA	0.817256	0.00354777
MamRep38:hAT:DNA	NA	NA	1.70091	1.5284e-21
MamRep564:MamRep564:Unknown	NA	NA	0.831654	0.000131273
MamTip1:hAT-Tip100:DNA	NA	NA	0.67722	0.0147037
MamTip3:hAT-Tip100:DNA	NA	NA	0.960653	3.99333e-06
ORSL:hAT-Tip100:DNA	NA	NA	0.729614	0.000357138
OldhAT1:hAT-Ac:DNA	NA	NA	0.596394	2.81716e-05
PABL_A-int:ERV1:LTR	NA	NA	0.709103	0.000572511
PABL_A:ERV1:LTR	NA	NA	0.848928	8.56102e-07
PABL_B-int:ERV1:LTR	NA	NA	0.817282	8.08677e-05
PRIMA41-int:ERV1:LTR	NA	NA	0.987661	1.4764e-09
Penelope1_Vert:Penelope:LINE	NA	NA	0.606254	0.00345209
Plat_L3:CR1:LINE	NA	NA	0.605022	1.75755e-06
PrimLTR79:ERV1:LTR	NA	NA	1.21862	0.000394317
SATR1:Satellite:Satellite	NA	NA	1.72463	7.68123e-13
SATR2:Satellite:Satellite	NA	NA	1.50827	1.5391e-14
SVA_A:SVA:Retroposon	NA	NA	0.957839	9.22147e-08
SVA_C:SVA:Retroposon	NA	NA	0.63748	1.36005e-05
SVA_E:SVA:Retroposon	NA	NA	1.09108	1.34483e-07
THE1C-int:ERVL-MaLR:LTR	NA	NA	0.693066	2.0934e-09
Tigger12A:TcMar-Tigger:DNA	NA	NA	0.69438	0.00093589
Tigger15a:TcMar-Tigger:DNA	NA	NA	0.619576	7.9512e-09
Tigger17a:TcMar-Tigger:DNA	NA	NA	0.735343	3.38971e-12
Tigger17c:TcMar-Tigger:DNA	NA	NA	0.588706	0.0135604
Tigger19a:TcMar-Tigger:DNA	NA	NA	0.636476	1.19679e-08
Tigger1a_Art:TcMar-Tigger:DNA	NA	NA	1.103	2.59743e-05
Tigger2b_Pri:TcMar-Tigger:DNA	NA	NA	0.666422	0.00126094
Tigger9a:TcMar-Tigger:DNA	NA	NA	0.613299	0.00207281
UCON1:UCON1:Unknown	NA	NA	2.24896	0.000435759
UCON71_Crp:UCON71_Crp:Unknown	NA	NA	1.06788	0.00101232
X6A_LINE:CR1:LINE	NA	NA	0.802157	7.73607e-06
X9_LINE:L1:LINE	NA	NA	0.636811	0.0259947

## Sheet: SARS-COV2_repeats
ensembl_gene_id_version	sars2_nhbe_log2FoldChange	sars2_nhbe_padj	sars2_calu3_moi03_log2FoldChange	sars2_calu3_moi03_padj	sars2_calu3_moi2_log2FoldChange	sars2_calu3_moi2_padj	sars2_a549_log2FoldChange	sars2_a549_padj
L1M6B:L1:LINE	-0.683057	0.0369643	NA	NA	0.690251	0.0295917	NA	NA
(CATTC)n:Satellite:Satellite	NA	NA	1.49702	0.00521407	NA	NA	NA	NA
(GAATG)n:Satellite:Satellite	NA	NA	1.66203	0.000910196	NA	NA	NA	NA
7SK:RNA:RNA	NA	NA	0.640225	0.0465588	NA	NA	NA	NA
ACRO1:acro:Satellite	NA	NA	0.702572	0.0207133	NA	NA	-1.31471	6.63015e-22
Alu:Alu:SINE	NA	NA	0.885871	0.000836825	0.694104	0.00681192	NA	NA
AluJb:Alu:SINE	NA	NA	0.668628	0.00259341	NA	NA	NA	NA
AluJo:Alu:SINE	NA	NA	0.650856	0.00146894	NA	NA	NA	NA
AluJr4:Alu:SINE	NA	NA	0.650528	0.000295242	0.629549	5.22917e-07	NA	NA
AluJr:Alu:SINE	NA	NA	0.637859	0.00194042	NA	NA	NA	NA
AluSc5:Alu:SINE	NA	NA	0.781349	0.00147347	NA	NA	NA	NA
AluSc8:Alu:SINE	NA	NA	0.720079	0.000415368	NA	NA	NA	NA
AluSc:Alu:SINE	NA	NA	0.697365	0.000725711	NA	NA	NA	NA
AluSg4:Alu:SINE	NA	NA	0.752614	4.34627e-05	NA	NA	NA	NA
AluSg7:Alu:SINE	NA	NA	0.772158	2.48893e-05	0.592911	1.37361e-05	NA	NA
AluSg:Alu:SINE	NA	NA	0.739873	0.000261545	NA	NA	NA	NA
AluSp:Alu:SINE	NA	NA	0.679169	0.00140415	NA	NA	NA	NA
AluSq10:Alu:SINE	NA	NA	0.836932	0.00193249	NA	NA	NA	NA
AluSq2:Alu:SINE	NA	NA	0.739236	0.000780884	NA	NA	NA	NA
AluSq4:Alu:SINE	NA	NA	0.762309	0.00215763	0.5949	0.0268289	NA	NA
AluSq:Alu:SINE	NA	NA	0.756476	0.000172034	NA	NA	NA	NA
AluSx1:Alu:SINE	NA	NA	0.694508	0.00328313	NA	NA	NA	NA
AluSx3:Alu:SINE	NA	NA	0.707633	0.000481819	NA	NA	NA	NA
AluSx4:Alu:SINE	NA	NA	0.799735	1.66333e-05	NA	NA	NA	NA
AluSx:Alu:SINE	NA	NA	0.72162	0.00159451	NA	NA	NA	NA
AluSz6:Alu:SINE	NA	NA	0.679003	0.00068565	NA	NA	NA	NA
AluSz:Alu:SINE	NA	NA	0.717803	0.00151724	NA	NA	NA	NA
AluY:Alu:SINE	NA	NA	0.782931	0.00124256	NA	NA	NA	NA
AluYa5:Alu:SINE	NA	NA	0.771522	0.00214671	NA	NA	NA	NA
AluYa8:Alu:SINE	NA	NA	0.741896	0.0060551	NA	NA	NA	NA
AluYb8:Alu:SINE	NA	NA	0.851848	0.000227613	NA	NA	NA	NA
AluYb9:Alu:SINE	NA	NA	1.12388	0.0415203	NA	NA	NA	NA
AluYc3:Alu:SINE	NA	NA	0.808007	0.00214394	NA	NA	NA	NA
AluYc:Alu:SINE	NA	NA	0.88217	0.000527645	NA	NA	NA	NA
AluYd8:Alu:SINE	NA	NA	1.20064	1.34011e-05	NA	NA	NA	NA
AluYe5:Alu:SINE	NA	NA	0.977011	7.67013e-05	NA	NA	NA	NA
AluYe6:Alu:SINE	NA	NA	0.734778	0.0147883	NA	NA	NA	NA
AluYf1:Alu:SINE	NA	NA	0.947377	0.00105572	0.638133	0.0133153	NA	NA
AluYg6:Alu:SINE	NA	NA	1.30085	0.00156262	1.27147	0.000574789	NA	NA
AluYh3:Alu:SINE	NA	NA	0.830045	0.00558843	0.599274	0.00509479	NA	NA
AluYh3a3:Alu:SINE	NA	NA	0.997451	0.00776667	NA	NA	NA	NA
AluYh7:Alu:SINE	NA	NA	1.16916	0.00255715	NA	NA	NA	NA
AluYi6:Alu:SINE	NA	NA	1.13611	0.000658268	1.0978	0.00363993	NA	NA
AluYi6_4d:Alu:SINE	NA	NA	1.07118	0.0376059	NA	NA	NA	NA
AluYj4:Alu:SINE	NA	NA	0.836915	0.000718531	NA	NA	NA	NA
AluYk11:Alu:SINE	NA	NA	1.12034	9.78307e-10	1.36211	0.000122505	NA	NA
AluYk3:Alu:SINE	NA	NA	0.845326	0.0049642	NA	NA	NA	NA
AluYm1:Alu:SINE	NA	NA	0.764615	0.0034274	NA	NA	NA	NA
AmnSINE1:5S-Deu-L2:SINE	NA	NA	0.643279	5.48625e-06	NA	NA	NA	NA
Arthur1:hAT-Tip100:DNA	NA	NA	0.851269	1.98774e-10	NA	NA	0.789847	0.00279068
Arthur1B:hAT-Tip100:DNA	NA	NA	0.953677	3.54746e-10	NA	NA	NA	NA
Arthur1C:hAT-Tip100:DNA	NA	NA	0.885778	7.82173e-06	NA	NA	0.662642	0.0421278
BLACKJACK:hAT-Blackjack:DNA	NA	NA	0.787331	1.75093e-14	0.685242	0.0363737	NA	NA
CR1-16_AMi:CR1:LINE	NA	NA	0.788722	0.00249057	NA	NA	NA	NA
CR1-3_Croc:CR1:LINE	NA	NA	0.70623	5.73095e-09	NA	NA	NA	NA
Chap1_Mam:hAT-Charlie:DNA	NA	NA	0.617041	6.88841e-08	1.00527	0.0140859	NA	NA
Charlie10a:hAT-Charlie:DNA	NA	NA	0.750422	0.000773525	NA	NA	NA	NA
Charlie11:hAT-Charlie:DNA	NA	NA	0.825339	0.0133431	NA	NA	NA	NA
Charlie13a:hAT-Charlie:DNA	NA	NA	0.786458	4.06927e-07	NA	NA	NA	NA
Charlie13b:hAT-Charlie:DNA	NA	NA	0.673283	4.04325e-06	NA	NA	0.586095	0.0342262
Charlie14a:hAT-Charlie:DNA	NA	NA	0.987392	4.28781e-05	3.2468	0.00304624	NA	NA
Charlie15a:hAT-Charlie:DNA	NA	NA	0.676236	1.80028e-08	0.644749	0.00385058	NA	NA
Charlie17b:hAT-Charlie:DNA	NA	NA	1.08752	4.12358e-06	NA	NA	NA	NA
Charlie18a:hAT-Charlie:DNA	NA	NA	0.591778	2.74097e-08	0.655539	0.0110215	0.791405	1.37467e-05
Charlie19a:hAT-Charlie:DNA	NA	NA	0.638502	7.7779e-10	0.953385	0.00129132	0.634981	0.00170104
Charlie20a:hAT-Charlie:DNA	NA	NA	0.723144	1.60263e-06	0.978064	0.0212975	NA	NA
Charlie23a:hAT-Charlie:DNA	NA	NA	0.663915	5.92875e-07	NA	NA	0.852631	0.00313871
Charlie24:hAT-Charlie:DNA	NA	NA	0.617149	6.14731e-05	NA	NA	NA	NA
Charlie26a:hAT-Charlie:DNA	NA	NA	0.641777	0.0360694	NA	NA	NA	NA
Charlie29a:hAT-Charlie:DNA	NA	NA	0.604493	6.06218e-06	NA	NA	0.596471	0.00970179
Charlie30a:hAT-Charlie:DNA	NA	NA	0.95366	5.00729e-07	1.71466	0.000238021	NA	NA
Charlie3:hAT-Charlie:DNA	NA	NA	0.813232	0.000364103	NA	NA	NA	NA
Charlie6:hAT-Charlie:DNA	NA	NA	1.41044	1.6791e-05	NA	NA	NA	NA
Charlie7:hAT-Charlie:DNA	NA	NA	0.718794	2.26124e-06	1.12654	1.35735e-05	0.815437	7.19651e-05
Charlie8:hAT-Charlie:DNA	NA	NA	0.738808	4.93836e-10	0.840712	1.5002e-05	NA	NA
Charlie9:hAT-Charlie:DNA	NA	NA	0.943595	1.52592e-15	NA	NA	NA	NA
DNA1_Mam:TcMar:DNA	NA	NA	1.11466	0.00137406	NA	NA	1.84884	0.00247686
ERV24B_Prim-int:ERV1:LTR	NA	NA	1.28812	1.05835e-13	1.57218	0.00809553	1.13462	0.0161257
ERV24_Prim-int:ERV1:LTR	NA	NA	1.18762	7.2172e-09	NA	NA	NA	NA
ERV3-16A3_I-int:ERVL:LTR	NA	NA	1.32913	4.29023e-54	1.27994	3.68094e-13	NA	NA
ERV3-16A3_LTR:ERVL:LTR	NA	NA	0.816254	6.51981e-08	1.17026	0.00202123	NA	NA
ERVL-E-int:ERVL:LTR	NA	NA	0.848356	9.085e-11	0.627419	3.99432e-05	NA	NA
Eulor6E:DNA:DNA?	NA	NA	1.84999	0.00672183	NA	NA	NA	NA
Eulor9A:DNA:DNA	NA	NA	0.915515	0.0415603	NA	NA	NA	NA
Eulor9C:DNA:DNA	NA	NA	1.59508	0.0136243	NA	NA	NA	NA
FAM:Alu:SINE	NA	NA	0.666013	0.00936949	0.609593	0.000818238	NA	NA
FLAM_A:Alu:SINE	NA	NA	0.59903	0.000255001	NA	NA	NA	NA
FLAM_C:Alu:SINE	NA	NA	0.68074	6.28339e-05	NA	NA	NA	NA
FRAM:Alu:SINE	NA	NA	0.672126	0.00237179	NA	NA	NA	NA
FordPrefect:hAT-Tip100:DNA	NA	NA	1.39835	0.00062448	NA	NA	NA	NA
FordPrefect_a:hAT-Tip100:DNA	NA	NA	2.05852	2.12017e-11	NA	NA	NA	NA
HAL1:L1:LINE	NA	NA	0.646447	7.20989e-06	NA	NA	NA	NA
HAL1M8:L1:LINE	NA	NA	0.727104	1.28857e-06	0.946678	0.000609337	NA	NA
HAL1ME:L1:LINE	NA	NA	0.67102	0.00147217	0.906928	2.98226e-05	0.619424	2.3842e-05
HAL1b:L1:LINE	NA	NA	0.618772	0.00480581	0.828002	0.000139564	NA	NA
HERV16-int:ERVL:LTR	NA	NA	1.10107	4.90268e-19	1.02694	0.0228656	NA	NA
HERV17-int:ERV1:LTR	NA	NA	1.00754	1.8266e-16	NA	NA	NA	NA
HERV3-int:ERV1:LTR	NA	NA	0.763834	2.47971e-24	1.25346	1.70635e-10	NA	NA
HERV30-int:ERV1:LTR	NA	NA	1.75654	2.78152e-09	NA	NA	NA	NA
HERV35I-int:ERV1:LTR	NA	NA	0.915424	1.22123e-06	NA	NA	NA	NA
HERV4_I-int:ERV1:LTR	NA	NA	0.881827	1.12126e-08	NA	NA	NA	NA
HERV9-int:ERV1:LTR	NA	NA	1.30418	2.58465e-41	0.8587	0.0275359	NA	NA
HERV9N-int:ERV1:LTR	NA	NA	2.23497	1.38973e-85	1.55801	0.00129069	NA	NA
HERV9NC-int:ERV1:LTR	NA	NA	2.22854	1.09439e-15	1.79895	1.02273e-07	NA	NA
HERVE_a-int:ERV1:LTR	NA	NA	0.87881	5.20582e-14	NA	NA	NA	NA
HERVH48-int:ERV1:LTR	NA	NA	0.804752	5.65947e-07	1.0927	0.0126326	NA	NA
HERVI-int:ERV1:LTR	NA	NA	0.747893	9.26583e-06	0.970152	0.0487766	0.944223	9.52098e-06
HERVIP10F-int:ERV1:LTR	NA	NA	2.39994	1.22078e-22	0.706211	2.55257e-05	NA	NA
HERVIP10FH-int:ERV1:LTR	NA	NA	1.39036	2.30052e-63	0.941302	0.000853023	NA	NA
HERVK-int:ERVK:LTR	NA	NA	0.98744	1.11804e-58	1.04665	1.93756e-11	0.856769	1.74424e-08
HERVK11D-int:ERVK:LTR	NA	NA	0.831578	0.00479128	NA	NA	NA	NA
HERVK13-int:ERVK:LTR	NA	NA	2.07194	2.88725e-72	1.03732	0.00695396	NA	NA
HERVK22-int:ERVK:LTR	NA	NA	0.670491	5.04054e-05	0.802819	0.0119538	NA	NA
HERVK3-int:ERVK:LTR	NA	NA	0.662171	4.20877e-12	1.0079	1.01506e-07	NA	NA
HERVK9-int:ERVK:LTR	NA	NA	1.01562	4.79978e-15	0.630484	0.00228185	NA	NA
HERVKC4-int:ERVK:LTR	NA	NA	1.61688	5.66335e-14	NA	NA	NA	NA
HERVL18-int:ERVL:LTR	NA	NA	0.680539	0.000167884	NA	NA	NA	NA
HERVL66-int:ERVL:LTR	NA	NA	0.620912	0.00635066	NA	NA	NA	NA
HERVP71A-int:ERV1:LTR	NA	NA	1.38584	3.15458e-21	2.02412	1.17078e-05	NA	NA
HSAT4:centr:Satellite	NA	NA	0.732519	9.00729e-07	1.8306	8.67749e-06	NA	NA
HSATI:Satellite:Satellite	NA	NA	2.48403	0.0365622	NA	NA	NA	NA
HSMAR1:TcMar-Mariner:DNA	NA	NA	1.00516	5.58913e-15	0.696715	0.021894	NA	NA
HUERS-P1-int:ERV1:LTR	NA	NA	0.900028	1.00078e-05	NA	NA	NA	NA
HUERS-P2-int:ERV1:LTR	NA	NA	3.13342	5.084e-67	1.38372	0.0324601	NA	NA
HUERS-P3-int:ERV1:LTR	NA	NA	0.804525	2.69044e-14	NA	NA	NA	NA
HUERS-P3b-int:ERV1:LTR	NA	NA	0.659777	1.55175e-05	NA	NA	0.878581	0.000394945
Helitron1Na_Mam:Helitron:RC	NA	NA	0.882572	0.0108359	NA	NA	NA	NA
Helitron1Nb_Mam:Helitron:RC	NA	NA	1.67661	3.36468e-10	NA	NA	1.61389	0.0186474
Kanga1d:TcMar-Tc2:DNA	NA	NA	0.832463	2.07984e-05	NA	NA	NA	NA
L1M1:L1:LINE	NA	NA	0.910104	7.80907e-08	NA	NA	0.760828	2.98806e-09
L1M2:L1:LINE	NA	NA	0.756986	0.0027103	NA	NA	NA	NA
L1M2a1:L1:LINE	NA	NA	2.23262	9.61369e-17	NA	NA	NA	NA
L1M2b:L1:LINE	NA	NA	0.906219	1.1593e-05	NA	NA	NA	NA
L1M2c:L1:LINE	NA	NA	0.778337	5.7442e-05	NA	NA	NA	NA
L1M3:L1:LINE	NA	NA	0.686181	0.00237904	0.874922	1.695e-07	0.817431	8.25371e-07
L1M3b:L1:LINE	NA	NA	0.895653	0.0060551	NA	NA	NA	NA
L1M3d:L1:LINE	NA	NA	0.807952	0.000116459	NA	NA	NA	NA
L1M3de:L1:LINE	NA	NA	1.87058	9.12073e-11	2.37381	5.33579e-06	NA	NA
L1M3e:L1:LINE	NA	NA	1.22124	1.30906e-12	NA	NA	NA	NA
L1M3f:L1:LINE	NA	NA	1.05731	1.8914e-06	NA	NA	NA	NA
L1M4a1:L1:LINE	NA	NA	0.606331	0.000155433	0.940886	0.0032209	NA	NA
L1M4a2:L1:LINE	NA	NA	0.966551	6.2601e-05	0.966379	0.00760541	NA	NA
L1M4c:L1:LINE	NA	NA	0.655013	1.5667e-05	NA	NA	NA	NA
L1M6:L1:LINE	NA	NA	0.734891	0.000501485	0.734865	0.0026044	0.630877	0.00203249
L1M7:L1:LINE	NA	NA	0.765291	1.06456e-06	0.785211	0.00318267	NA	NA
L1M8:L1:LINE	NA	NA	0.672228	0.00481585	NA	NA	NA	NA
L1MA1:L1:LINE	NA	NA	0.789282	0.00067449	NA	NA	0.677368	0.000590907
L1MA2:L1:LINE	NA	NA	0.834018	6.86859e-06	0.919744	2.99222e-05	0.760405	4.77802e-05
L1MA3:L1:LINE	NA	NA	0.831556	1.86943e-06	0.5978	0.00861792	NA	NA
L1MA4:L1:LINE	NA	NA	0.772243	0.00383403	0.684502	0.0010288	0.692964	6.03887e-05
L1MA5:L1:LINE	NA	NA	0.790902	0.000763243	NA	NA	0.672493	0.00211255
L1MA6:L1:LINE	NA	NA	0.647755	0.0084645	NA	NA	NA	NA
L1MA7:L1:LINE	NA	NA	0.729295	0.0019453	NA	NA	0.739056	0.000203084
L1MA8:L1:LINE	NA	NA	0.785296	2.72649e-06	0.664627	0.0111057	NA	NA
L1MA9:L1:LINE	NA	NA	0.674092	0.000142088	NA	NA	0.632926	0.000224877
L1MB1:L1:LINE	NA	NA	0.851343	0.0014892	0.707344	0.000318667	NA	NA
L1MB3:L1:LINE	NA	NA	0.694403	1.85257e-06	0.851539	1.01891e-08	NA	NA
L1MB5:L1:LINE	NA	NA	0.649141	4.50856e-07	0.769071	6.50278e-09	0.73149	5.02023e-08
L1MC1:L1:LINE	NA	NA	0.635416	0.000102324	NA	NA	NA	NA
L1MC3:L1:LINE	NA	NA	0.623854	0.000161878	NA	NA	NA	NA
L1MC5:L1:LINE	NA	NA	0.659562	3.72214e-06	0.861412	3.16989e-06	NA	NA
L1MC:L1:LINE	NA	NA	0.642626	0.0104299	0.651909	0.0089672	NA	NA
L1MCa:L1:LINE	NA	NA	0.802685	0.0026094	NA	NA	NA	NA
L1MCb:L1:LINE	NA	NA	1.07559	1.82803e-06	1.03063	0.00781681	NA	NA
L1MCc:L1:LINE	NA	NA	0.703606	0.00943212	NA	NA	NA	NA
L1MD1:L1:LINE	NA	NA	0.748744	5.97382e-06	0.616101	0.00347675	NA	NA
L1MD2:L1:LINE	NA	NA	0.593807	0.000109261	NA	NA	NA	NA
L1MD3:L1:LINE	NA	NA	0.624662	1.44025e-07	NA	NA	NA	NA
L1MDa:L1:LINE	NA	NA	0.676591	9.1617e-05	NA	NA	NA	NA
L1MDb:L1:LINE	NA	NA	0.591171	0.00464562	0.8063	0.0489287	NA	NA
L1ME1:L1:LINE	NA	NA	0.595892	0.000265926	NA	NA	0.590188	0.0308727
L1ME3A:L1:LINE	NA	NA	0.71127	1.42128e-06	0.638715	1.38707e-05	NA	NA
L1ME3Cz:L1:LINE	NA	NA	0.597142	2.96358e-05	0.746578	7.76387e-05	NA	NA
L1ME3D:L1:LINE	NA	NA	0.629717	0.00309888	0.656976	0.0050839	NA	NA
L1ME5:L1:LINE	NA	NA	0.946425	3.35303e-13	1.16003	6.23238e-07	NA	NA
L1MEa:L1:LINE	NA	NA	1.02737	3.67391e-06	NA	NA	NA	NA
L1MEc:L1:LINE	NA	NA	0.626381	0.000127103	0.588185	4.52052e-05	0.6501	1.07842e-05
L1MEf:L1:LINE	NA	NA	0.625507	0.000337472	0.659741	0.00149324	NA	NA
L1MEg1:L1:LINE	NA	NA	0.646397	1.8054e-05	0.837212	0.029398	0.736288	0.031797
L1MEg:L1:LINE	NA	NA	0.693183	5.37494e-05	0.808631	1.08124e-05	NA	NA
L1MEh:L1:LINE	NA	NA	0.662029	0.00979829	0.699006	0.0180833	NA	NA
L1MEi:L1:LINE	NA	NA	0.804605	0.000484758	1.12795	8.12817e-06	0.604206	0.00163
L1P1:L1:LINE	NA	NA	0.618485	0.0145214	NA	NA	NA	NA
L1P3:L1:LINE	NA	NA	0.76873	0.00202048	NA	NA	NA	NA
L1P4a:L1:LINE	NA	NA	0.937822	0.00436868	NA	NA	NA	NA
L1P4d:L1:LINE	NA	NA	0.703025	0.026688	NA	NA	NA	NA
L1P4e:L1:LINE	NA	NA	0.902255	0.041627	NA	NA	1.17363	0.0496444
L1PA10:L1:LINE	NA	NA	0.72179	3.69391e-05	0.660186	2.20719e-05	NA	NA
L1PA13:L1:LINE	NA	NA	0.648079	0.0135706	0.681724	4.36697e-05	NA	NA
L1PA14:L1:LINE	NA	NA	0.898641	0.00118797	NA	NA	0.613035	0.000640925
L1PA15-16:L1:LINE	NA	NA	1.55865	3.36482e-11	NA	NA	1.01625	0.00012864
L1PA15:L1:LINE	NA	NA	0.945134	0.00026621	0.736738	1.18592e-05	NA	NA
L1PA16:L1:LINE	NA	NA	0.879811	5.82232e-06	NA	NA	NA	NA
L1PA17:L1:LINE	NA	NA	0.87391	0.00111502	0.709344	0.000168936	NA	NA
L1PA2:L1:LINE	NA	NA	0.64775	0.0122183	NA	NA	NA	NA
L1PA4:L1:LINE	NA	NA	0.640052	0.000485494	0.613681	1.84067e-05	NA	NA
L1PA6:L1:LINE	NA	NA	0.611804	0.00024553	NA	NA	0.625759	1.81059e-08
L1PA7:L1:LINE	NA	NA	0.991361	3.32711e-08	0.766389	3.11236e-08	NA	NA
L1PA8:L1:LINE	NA	NA	0.816862	1.31747e-05	NA	NA	NA	NA
L1PA8A:L1:LINE	NA	NA	0.847369	0.00386704	0.689663	0.00628033	0.689677	0.00262089
L1PB1:L1:LINE	NA	NA	0.776908	0.00028523	0.684699	2.77186e-06	NA	NA
L1PB2:L1:LINE	NA	NA	1.16439	7.34306e-06	1.4551	2.36412e-13	NA	NA
L1PB3:L1:LINE	NA	NA	1.0277	8.56322e-05	0.840377	0.000497527	0.73438	0.000117175
L1PB4:L1:LINE	NA	NA	0.65308	0.00500755	0.623273	0.00438876	NA	NA
L1PB:L1:LINE	NA	NA	0.677931	0.0234592	NA	NA	NA	NA
L1PBa1:L1:LINE	NA	NA	0.734728	0.00648411	NA	NA	NA	NA
L1PBa:L1:LINE	NA	NA	0.920346	0.000269801	NA	NA	NA	NA
L1PBb:L1:LINE	NA	NA	1.65091	3.35653e-27	1.94739	6.12775e-08	NA	NA
L1PREC2:L1:LINE	NA	NA	0.849393	0.000654929	NA	NA	NA	NA
L2-1_AMi:L2:LINE	NA	NA	0.651922	4.02003e-09	NA	NA	NA	NA
L2b:L2:LINE	NA	NA	0.609557	1.88498e-08	0.80476	5.57711e-12	NA	NA
L4_A_Mam:RTE-X:LINE	NA	NA	0.714737	1.97323e-08	0.916138	3.24422e-08	NA	NA
L4_B_Mam:RTE-X:LINE	NA	NA	0.649659	2.25861e-10	1.14569	1.33265e-07	0.602326	1.87116e-05
L4_C_Mam:RTE-X:LINE	NA	NA	0.77722	9.06247e-10	0.989536	2.99994e-08	0.705077	6.30746e-08
L5:RTE-X:LINE	NA	NA	0.628716	0.000415368	NA	NA	NA	NA
LOR1-int:ERV1:LTR	NA	NA	1.19882	9.38672e-17	0.771813	0.00808022	0.586832	0.00507546
LOR1a:ERV1:LTR	NA	NA	0.908272	1.21403e-07	NA	NA	NA	NA
LOR1b:ERV1:LTR	NA	NA	1.33677	9.7492e-22	0.847044	0.0195223	NA	NA
LTR101_Mam:ERVL:LTR	NA	NA	0.716147	1.80277e-06	0.987685	0.0147852	NA	NA
LTR102_Mam:ERVL:LTR	NA	NA	1.2297	2.94754e-12	NA	NA	1.05103	0.0411182
LTR103_Mam:ERV1:LTR	NA	NA	1.83448	8.95123e-19	3.92474	3.75569e-23	NA	NA
LTR103b_Mam:ERV1:LTR	NA	NA	1.29893	0.00975995	NA	NA	0.773292	0.0425808
LTR104_Mam:Gypsy:LTR	NA	NA	1.33776	4.43568e-25	1.28594	3.16185e-05	NA	NA
LTR105_Mam:ERVL:LTR	NA	NA	0.812565	0.000575983	NA	NA	NA	NA
LTR108d_Mam:ERVL:LTR	NA	NA	2.25309	0.00588444	NA	NA	NA	NA
LTR10A:ERV1:LTR	NA	NA	0.765912	3.95865e-12	0.59363	0.00101517	NA	NA
LTR10B1:ERV1:LTR	NA	NA	0.704622	1.80887e-06	1.00892	0.0234068	NA	NA
LTR10C:ERV1:LTR	NA	NA	0.753829	6.30836e-06	NA	NA	0.64234	0.00863193
LTR10D:ERV1:LTR	NA	NA	0.895294	0.00429231	NA	NA	NA	NA
LTR10E:ERV1:LTR	NA	NA	0.804905	1.35718e-06	NA	NA	0.898931	0.000723751
LTR10F:ERV1:LTR	NA	NA	0.771646	3.66929e-06	0.867183	0.0482735	NA	NA
LTR10G:ERV1:LTR	NA	NA	0.753284	0.00662094	NA	NA	NA	NA
LTR12:ERV1:LTR	NA	NA	1.1284	3.13335e-24	NA	NA	NA	NA
LTR12B:ERV1:LTR	NA	NA	1.09205	1.77079e-05	NA	NA	NA	NA
LTR12C:ERV1:LTR	NA	NA	1.36374	7.99638e-42	0.824105	1.0721e-08	NA	NA
LTR12D:ERV1:LTR	NA	NA	1.69762	3.18777e-22	1.28203	0.000129013	NA	NA
LTR12F:ERV1:LTR	NA	NA	1.23881	1.33194e-19	NA	NA	NA	NA
LTR12_:ERV1:LTR	NA	NA	1.01128	1.14886e-05	NA	NA	NA	NA
LTR13:ERVK:LTR	NA	NA	0.78562	2.61967e-07	NA	NA	NA	NA
LTR13A:ERVK:LTR	NA	NA	0.784376	2.97378e-14	0.647162	0.00271145	NA	NA
LTR13_:ERVK:LTR	NA	NA	1.19136	0.00622879	1.70083	0.0136759	NA	NA
LTR14:ERVK:LTR	NA	NA	0.811407	0.000630789	NA	NA	NA	NA
LTR14C:ERVK:LTR	NA	NA	1.83797	5.40996e-11	NA	NA	NA	NA
LTR15:ERV1:LTR	NA	NA	0.860368	6.37326e-06	NA	NA	0.749939	0.0179778
LTR16:ERVL:LTR	NA	NA	0.84699	1.47219e-08	NA	NA	NA	NA
LTR16A1:ERVL:LTR	NA	NA	0.730705	3.18628e-07	0.823615	0.00571677	NA	NA
LTR16A2:ERVL:LTR	NA	NA	0.91925	3.01167e-07	0.65112	0.030284	NA	NA
LTR16A:ERVL:LTR	NA	NA	1.12399	2.8277e-20	0.735693	0.000135758	NA	NA
LTR16B1:ERVL:LTR	NA	NA	0.882748	9.07672e-07	NA	NA	NA	NA
LTR16B2:ERVL:LTR	NA	NA	0.94354	7.35171e-07	0.822925	0.0147273	NA	NA
LTR16B:ERVL:LTR	NA	NA	1.03259	2.27325e-14	NA	NA	NA	NA
LTR16C:ERVL:LTR	NA	NA	1.05678	5.52853e-25	0.652096	2.00654e-05	NA	NA
LTR16D2:ERVL:LTR	NA	NA	1.11488	3.04112e-05	NA	NA	NA	NA
LTR16D:ERVL:LTR	NA	NA	1.07654	1.09421e-10	NA	NA	NA	NA
LTR16E2:ERVL:LTR	NA	NA	0.903622	1.041e-13	NA	NA	0.659047	0.00010651
LTR17:ERV1:LTR	NA	NA	0.767266	3.3355e-06	NA	NA	NA	NA
LTR18A:ERVL:LTR	NA	NA	0.892216	0.00299805	NA	NA	NA	NA
LTR18B:ERVL:LTR	NA	NA	1.43677	1.32019e-17	NA	NA	NA	NA
LTR19B:ERV1:LTR	NA	NA	1.39427	0.000213074	NA	NA	NA	NA
LTR19C:ERV1:LTR	NA	NA	0.693256	0.000614921	NA	NA	NA	NA
LTR1:ERV1:LTR	NA	NA	1.14071	0.00428611	1.98917	0.0468232	NA	NA
LTR1A1:ERV1:LTR	NA	NA	0.707667	0.00286642	NA	NA	NA	NA
LTR1A2:ERV1:LTR	NA	NA	1.52407	2.2318e-29	NA	NA	NA	NA
LTR1B0:ERV1:LTR	NA	NA	0.84239	0.0345266	NA	NA	NA	NA
LTR1B:ERV1:LTR	NA	NA	1.03356	1.22921e-05	NA	NA	NA	NA
LTR1C:ERV1:LTR	NA	NA	1.4641	0.000263989	NA	NA	NA	NA
LTR1D1:ERV1:LTR	NA	NA	1.01391	8.5609e-09	1.35779	9.09178e-05	NA	NA
LTR1F1:ERV1:LTR	NA	NA	0.75033	0.00936357	NA	NA	NA	NA
LTR1F2:ERV1:LTR	NA	NA	1.48267	6.58543e-06	3.15922	0.00511987	NA	NA
LTR22A:ERVK:LTR	NA	NA	2.25489	2.85365e-25	1.36067	0.000564915	NA	NA
LTR22B1:ERVK:LTR	NA	NA	0.705964	0.02598	NA	NA	NA	NA
LTR22B:ERVK:LTR	NA	NA	0.619748	0.0363771	NA	NA	NA	NA
LTR22E:ERVK:LTR	NA	NA	0.59651	0.0371745	NA	NA	NA	NA
LTR23-int:ERV1:LTR	NA	NA	0.975239	0.000904512	NA	NA	NA	NA
LTR24B:ERV1:LTR	NA	NA	0.822443	1.19718e-07	1.07929	0.0100688	NA	NA
LTR25-int:ERV1:LTR	NA	NA	0.601886	0.000192989	NA	NA	NA	NA
LTR26:ERV1:LTR	NA	NA	1.44144	3.56299e-21	NA	NA	NA	NA
LTR26C:ERV1:LTR	NA	NA	1.09461	6.45618e-06	1.26283	0.00339454	NA	NA
LTR26E:ERV1:LTR	NA	NA	1.00861	0.0143675	NA	NA	NA	NA
LTR2752:ERV1:LTR	NA	NA	0.874706	0.000314949	NA	NA	NA	NA
LTR27:ERV1:LTR	NA	NA	1.59085	5.59172e-09	NA	NA	NA	NA
LTR27B:ERV1:LTR	NA	NA	0.659819	0.0262991	NA	NA	NA	NA
LTR27C:ERV1:LTR	NA	NA	1.04537	1.98606e-05	NA	NA	NA	NA
LTR27D:ERV1:LTR	NA	NA	1.20188	1.35589e-05	NA	NA	NA	NA
LTR27E:ERV1:LTR	NA	NA	1.05203	1.78082e-06	NA	NA	NA	NA
LTR28:ERV1:LTR	NA	NA	1.04172	1.90608e-07	NA	NA	NA	NA
LTR28B:ERV1:LTR	NA	NA	1.46331	1.70954e-15	NA	NA	NA	NA
LTR29:ERV1:LTR	NA	NA	0.896108	1.3987e-05	0.963662	0.0206459	NA	NA
LTR2:ERV1:LTR	NA	NA	0.593388	1.12039e-07	NA	NA	NA	NA
LTR30:ERV1:LTR	NA	NA	1.01932	0.000920453	NA	NA	NA	NA
LTR31:ERV1:LTR	NA	NA	0.87905	0.000784304	NA	NA	NA	NA
LTR32:ERVL:LTR	NA	NA	0.867419	8.44017e-07	NA	NA	NA	NA
LTR33:ERVL:LTR	NA	NA	0.834924	1.00836e-14	NA	NA	NA	NA
LTR33A:ERVL:LTR	NA	NA	0.731324	3.08134e-08	NA	NA	NA	NA
LTR33A_:ERVL:LTR	NA	NA	0.936181	2.25268e-12	NA	NA	NA	NA
LTR33B:ERVL:LTR	NA	NA	0.695024	7.35171e-07	NA	NA	NA	NA
LTR33C:ERVL:LTR	NA	NA	1.28356	1.25504e-17	2.34	1.38393e-17	NA	NA
LTR35A:ERV1:LTR	NA	NA	1.00593	0.00830765	NA	NA	NA	NA
LTR36:ERV1:LTR	NA	NA	0.651417	1.22513e-05	0.708695	0.0396553	NA	NA
LTR37-int:ERV1:LTR	NA	NA	1.01742	4.3782e-08	NA	NA	0.826562	0.0192128
LTR37B:ERV1:LTR	NA	NA	0.73474	1.911e-07	1.21563	0.00217588	NA	NA
LTR38A1:ERV1:LTR	NA	NA	0.843779	0.0111944	NA	NA	NA	NA
LTR38C:ERV1:LTR	NA	NA	0.689593	0.0339629	NA	NA	NA	NA
LTR39-int:ERV1:LTR	NA	NA	0.771317	0.0350651	NA	NA	NA	NA
LTR39:ERV1:LTR	NA	NA	0.702576	1.07058e-06	0.893672	0.00332929	NA	NA
LTR3A:ERVK:LTR	NA	NA	1.40321	1.66191e-12	NA	NA	NA	NA
LTR40a:ERVL:LTR	NA	NA	0.953504	3.2881e-12	0.676152	0.0272789	NA	NA
LTR40b:ERVL:LTR	NA	NA	0.998401	4.67973e-16	NA	NA	NA	NA
LTR40c:ERVL:LTR	NA	NA	0.786667	1.27237e-06	NA	NA	NA	NA
LTR41:ERVL:LTR	NA	NA	0.598861	0.0451138	NA	NA	NA	NA
LTR41B:ERVL:LTR	NA	NA	0.614181	5.14236e-06	NA	NA	NA	NA
LTR41C:ERVL:LTR	NA	NA	0.808493	2.67229e-05	1.07502	0.0023264	NA	NA
LTR43-int:ERV1:LTR	NA	NA	2.75184	2.26573e-32	1.13515	0.0135158	NA	NA
LTR43:ERV1:LTR	NA	NA	0.619547	2.26964e-05	NA	NA	NA	NA
LTR43B:ERV1:LTR	NA	NA	0.744266	0.00800959	NA	NA	NA	NA
LTR44:ERV1:LTR	NA	NA	1.29213	5.80332e-11	NA	NA	NA	NA
LTR45:ERV1:LTR	NA	NA	1.8681	1.11308e-14	NA	NA	NA	NA
LTR46-int:ERV1:LTR	NA	NA	1.53127	8.8897e-06	NA	NA	NA	NA
LTR46:ERV1:LTR	NA	NA	1.61833	5.68198e-18	NA	NA	NA	NA
LTR47A2:ERVL:LTR	NA	NA	0.644908	0.0209291	NA	NA	NA	NA
LTR47A:ERVL:LTR	NA	NA	1.00067	2.86493e-10	0.996724	0.00407179	NA	NA
LTR47B2:ERVL:LTR	NA	NA	0.756879	0.000731231	NA	NA	NA	NA
LTR48:ERV1:LTR	NA	NA	0.609262	2.86237e-05	NA	NA	NA	NA
LTR49-int:ERV1:LTR	NA	NA	0.692024	5.8902e-08	NA	NA	NA	NA
LTR49:ERV1:LTR	NA	NA	0.664802	2.08504e-06	NA	NA	0.631496	0.000926854
LTR4:ERV1:LTR	NA	NA	1.14274	0.00762086	NA	NA	NA	NA
LTR50:ERVL:LTR	NA	NA	0.820681	6.10541e-11	NA	NA	NA	NA
LTR51:ERV1:LTR	NA	NA	0.6176	0.00598323	NA	NA	NA	NA
LTR52:ERVL:LTR	NA	NA	1.31767	7.84307e-18	1.41912	0.000100336	NA	NA
LTR53-int:ERVL:LTR	NA	NA	1.22348	2.67372e-13	NA	NA	NA	NA
LTR53:ERVL:LTR	NA	NA	0.68176	5.0821e-05	NA	NA	NA	NA
LTR54:ERV1:LTR	NA	NA	0.65897	0.00190903	0.835074	0.02444	0.738501	0.0188166
LTR55:ERVL:LTR	NA	NA	1.44075	1.14949e-12	1.24896	0.030102	NA	NA
LTR56:ERV1:LTR	NA	NA	1.04213	9.35148e-14	1.2407	9.13649e-05	NA	NA
LTR57:ERVL:LTR	NA	NA	1.17704	3.59786e-09	NA	NA	NA	NA
LTR5_Hs:ERVK:LTR	NA	NA	0.808353	2.36856e-31	NA	NA	NA	NA
LTR61:ERV1:LTR	NA	NA	1.09347	1.48386e-07	1.25523	0.00110653	NA	NA
LTR62:ERVL:LTR	NA	NA	0.865906	1.48159e-06	1.01642	0.0460038	NA	NA
LTR64:ERV1:LTR	NA	NA	0.787641	0.000923382	NA	NA	NA	NA
LTR65:ERV1:LTR	NA	NA	0.709068	3.09953e-05	0.850299	0.0395741	NA	NA
LTR66:ERVL:LTR	NA	NA	1.3245	4.50748e-09	NA	NA	NA	NA
LTR67B:ERVL:LTR	NA	NA	0.759345	4.92312e-07	NA	NA	NA	NA
LTR68:ERV1:LTR	NA	NA	1.10349	3.36035e-07	NA	NA	NA	NA
LTR69:ERVL:LTR	NA	NA	2.45702	3.42174e-22	4.14854	2.64999e-08	NA	NA
LTR6A:ERV1:LTR	NA	NA	0.644356	0.000121029	NA	NA	NA	NA
LTR6B:ERV1:LTR	NA	NA	1.61631	5.55707e-11	1.61153	0.00189963	NA	NA
LTR71A:ERV1:LTR	NA	NA	0.922833	2.3643e-05	2.30946	4.855e-07	NA	NA
LTR72B:ERV1:LTR	NA	NA	1.00005	0.0213722	NA	NA	NA	NA
LTR75B:ERVL:LTR	NA	NA	0.885431	0.00905125	NA	NA	NA	NA
LTR78:ERV1:LTR	NA	NA	1.00688	6.90357e-14	1.19137	5.74316e-11	NA	NA
LTR78B:ERV1:LTR	NA	NA	0.650572	9.57685e-05	NA	NA	NA	NA
LTR79:ERVL:LTR	NA	NA	0.7955	2.16713e-12	NA	NA	NA	NA
LTR7:ERV1:LTR	NA	NA	0.807536	6.12397e-13	NA	NA	NA	NA
LTR7C:ERV1:LTR	NA	NA	0.992115	3.32711e-08	NA	NA	NA	NA
LTR80A:ERVL:LTR	NA	NA	1.41773	4.08317e-06	2.60474	0.000326621	NA	NA
LTR80B:ERVL:LTR	NA	NA	0.601942	0.032092	1.76167	0.0217057	1.58953	0.0270123
LTR81A:Gypsy:LTR	NA	NA	0.989904	1.03017e-07	NA	NA	NA	NA
LTR81B:Gypsy:LTR	NA	NA	0.97757	4.13692e-09	1.12359	0.0149148	NA	NA
LTR81C:Gypsy:LTR	NA	NA	0.968278	0.00010004	NA	NA	NA	NA
LTR82A:ERVL:LTR	NA	NA	0.834977	1.17471e-10	NA	NA	-0.589884	0.00256168
LTR83:ERVL:LTR	NA	NA	0.851895	7.82605e-07	NA	NA	NA	NA
LTR84a:ERVL:LTR	NA	NA	1.1736	7.91039e-11	NA	NA	NA	NA
LTR84b:ERVL:LTR	NA	NA	0.888672	3.23721e-11	NA	NA	NA	NA
LTR85a:Gypsy:LTR	NA	NA	1.08725	1.90757e-09	0.889097	0.0431687	NA	NA
LTR85c:Gypsy:LTR	NA	NA	1.0255	2.91102e-12	NA	NA	1.01131	0.00169661
LTR86A2:ERVL:LTR	NA	NA	1.00568	3.84412e-05	NA	NA	NA	NA
LTR86B1:ERVL:LTR	NA	NA	0.706509	0.0137979	NA	NA	NA	NA
LTR86B2:ERVL:LTR	NA	NA	0.73261	0.00773357	NA	NA	NA	NA
LTR86C:ERVL:LTR	NA	NA	0.722829	0.0113614	NA	NA	NA	NA
LTR88a:Gypsy:LTR	NA	NA	1.17322	1.16172e-07	NA	NA	NA	NA
LTR88b:Gypsy:LTR	NA	NA	1.31197	7.18371e-12	1.32085	4.64606e-05	NA	NA
LTR88c:Gypsy:LTR	NA	NA	1.08706	7.86404e-08	NA	NA	1.02817	0.0121922
LTR89:ERVL:LTR	NA	NA	0.661556	0.000109261	NA	NA	NA	NA
LTR8:ERV1:LTR	NA	NA	0.683446	1.01616e-05	0.875236	4.96021e-06	NA	NA
LTR8B:ERV1:LTR	NA	NA	0.939855	7.74675e-11	0.699613	0.0118856	NA	NA
LTR90B:LTR:LTR	NA	NA	1.39503	1.55096e-07	NA	NA	1.49322	0.0168062
LTR91:ERVL:LTR	NA	NA	0.914413	0.0191582	NA	NA	NA	NA
LTR9:ERV1:LTR	NA	NA	1.20139	4.51608e-09	1.5698	0.00235763	NA	NA
LTR9A1:ERV1:LTR	NA	NA	0.882564	4.0956e-14	NA	NA	NA	NA
LTR9B:ERV1:LTR	NA	NA	0.80226	2.38732e-07	NA	NA	NA	NA
LTR9D:ERV1:LTR	NA	NA	0.835057	0.000221797	NA	NA	NA	NA
MADE1:TcMar-Mariner:DNA	NA	NA	0.670012	1.35725e-08	0.801027	0.00142687	NA	NA
MER101:ERV1:LTR	NA	NA	1.16129	9.20283e-08	NA	NA	NA	NA
MER101B:ERV1:LTR	NA	NA	1.27204	0.00072583	NA	NA	NA	NA
MER102a:hAT-Charlie:DNA	NA	NA	0.592181	1.33241e-06	0.733901	0.00141008	NA	NA
MER102b:hAT-Charlie:DNA	NA	NA	0.653363	3.55569e-07	0.827795	5.64381e-06	NA	NA
MER102c:hAT-Charlie:DNA	NA	NA	0.732505	5.54109e-10	0.725344	0.000126117	NA	NA
MER105:hAT-Charlie:DNA	NA	NA	0.620423	4.60419e-07	NA	NA	NA	NA
MER106A:hAT-Charlie:DNA	NA	NA	0.80686	4.04744e-05	0.799393	0.0389787	0.596588	0.0370701
MER106B:hAT-Charlie:DNA	NA	NA	0.637801	5.33223e-06	1.03178	0.0479591	NA	NA
MER110-int:ERV1:LTR	NA	NA	0.997448	1.7617e-06	NA	NA	NA	NA
MER110:ERV1:LTR	NA	NA	1.01559	3.02583e-08	NA	NA	0.958201	0.0382675
MER110A:ERV1:LTR	NA	NA	0.843153	1.27636e-05	NA	NA	NA	NA
MER113:hAT-Charlie:DNA	NA	NA	0.622508	3.80196e-07	0.636568	0.00340759	NA	NA
MER113B:hAT-Charlie:DNA	NA	NA	0.696365	1.67587e-05	NA	NA	NA	NA
MER115:hAT-Tip100:DNA	NA	NA	0.918892	2.88485e-19	0.743587	0.00730621	NA	NA
MER117:hAT-Charlie:DNA	NA	NA	0.624054	3.19002e-10	0.606492	0.0119175	NA	NA
MER119:hAT-Charlie:DNA	NA	NA	0.817155	3.05838e-11	0.868024	0.002528	NA	NA
MER11A:ERVK:LTR	NA	NA	0.655374	3.4189e-08	NA	NA	0.600847	0.000118886
MER11B:ERVK:LTR	NA	NA	0.647053	0.000995303	NA	NA	-1.51348	7.11142e-05
MER121:hAT:DNA	NA	NA	1.28455	8.44792e-08	NA	NA	NA	NA
MER121B:hAT:DNA	NA	NA	1.60854	0.0309559	NA	NA	NA	NA
MER124:DNA:DNA?	NA	NA	0.754928	0.000161168	NA	NA	1.31709	0.0112143
MER126:DNA:DNA	NA	NA	0.598877	0.0274087	NA	NA	NA	NA
MER130:DNA:DNA	NA	NA	0.694132	0.0497518	NA	NA	NA	NA
MER131:DNA:DNA?	NA	NA	0.659311	0.000121863	NA	NA	1.26079	0.00108349
MER133A:DNA:DNA?	NA	NA	1.81076	0.04129	NA	NA	NA	NA
MER134:DNA:DNA?	NA	NA	1.49108	0.0159803	NA	NA	NA	NA
MER135:DNA:DNA	NA	NA	0.625737	0.00516537	NA	NA	NA	NA
MER1A:hAT-Charlie:DNA	NA	NA	0.71568	4.15482e-12	0.620568	0.000614883	NA	NA
MER20:hAT-Charlie:DNA	NA	NA	0.633876	2.62805e-11	NA	NA	NA	NA
MER20B:hAT-Charlie:DNA	NA	NA	0.657357	1.88713e-07	1.01359	1.58101e-06	NA	NA
MER21B:ERVL:LTR	NA	NA	0.719946	2.60774e-07	NA	NA	NA	NA
MER21C:ERVL:LTR	NA	NA	0.593286	1.70321e-10	NA	NA	NA	NA
MER2:TcMar-Tigger:DNA	NA	NA	0.70426	7.50113e-09	1.11648	2.77842e-13	NA	NA
MER30:hAT-Charlie:DNA	NA	NA	0.644022	0.0053689	0.619552	0.000475501	NA	NA
MER30B:hAT-Charlie:DNA	NA	NA	0.750149	0.000775878	NA	NA	NA	NA
MER31A:ERV1:LTR	NA	NA	0.697919	1.08304e-11	0.646964	0.0341691	NA	NA
MER31B:ERV1:LTR	NA	NA	1.06076	2.46167e-13	1.53826	4.46278e-11	1.01742	7.89071e-11
MER33:hAT-Charlie:DNA	NA	NA	0.657985	9.91285e-13	0.822359	1.67913e-06	NA	NA
MER34:ERV1:LTR	NA	NA	0.830899	3.33953e-09	1.14028	1.34945e-06	NA	NA
MER34A:ERV1:LTR	NA	NA	0.780469	1.92692e-09	NA	NA	1.01179	1.47036e-05
MER34B:ERV1:LTR	NA	NA	0.945959	4.92957e-10	NA	NA	NA	NA
MER34C2:ERV1:LTR	NA	NA	0.999831	2.12737e-13	0.753378	0.0188317	NA	NA
MER34C:ERV1:LTR	NA	NA	1.18826	0.000354958	NA	NA	NA	NA
MER34C_:ERV1:LTR	NA	NA	0.623745	0.000851931	1.05559	0.0106214	0.826744	0.00342026
MER39:ERV1:LTR	NA	NA	0.96323	1.99517e-20	0.898384	2.2921e-06	1.02845	1.89034e-12
MER39B:ERV1:LTR	NA	NA	1.15365	4.89078e-15	0.647197	0.0293854	NA	NA
MER4-int:ERV1:LTR	NA	NA	0.607849	1.05224e-05	0.898222	0.000294104	0.65106	0.000237002
MER41-int:ERV1:LTR	NA	NA	0.674774	2.33607e-05	NA	NA	NA	NA
MER41A:ERV1:LTR	NA	NA	0.806335	8.92247e-13	0.819893	0.000107177	NA	NA
MER41B:ERV1:LTR	NA	NA	1.08151	4.54306e-16	0.887261	9.24243e-05	NA	NA
MER41C:ERV1:LTR	NA	NA	0.899355	2.87201e-11	NA	NA	0.632376	0.0467474
MER41D:ERV1:LTR	NA	NA	0.779967	7.24601e-05	NA	NA	NA	NA
MER41E:ERV1:LTR	NA	NA	1.71543	8.04959e-26	0.965739	0.011909	NA	NA
MER41G:ERV1:LTR	NA	NA	1.61288	1.43697e-17	1.73582	8.3059e-07	NA	NA
MER44A:TcMar-Tigger:DNA	NA	NA	0.606686	1.41217e-10	0.599917	0.0219948	NA	NA
MER44B:TcMar-Tigger:DNA	NA	NA	0.659689	7.30403e-09	0.83255	0.000436025	NA	NA
MER44C:TcMar-Tigger:DNA	NA	NA	0.791407	1.50034e-07	NA	NA	NA	NA
MER45A:hAT-Tip100:DNA	NA	NA	0.793837	1.22883e-08	1.16444	9.19795e-07	NA	NA
MER45B:hAT-Tip100:DNA	NA	NA	1.13245	0.00026621	NA	NA	NA	NA
MER45C:hAT-Tip100:DNA	NA	NA	0.887711	0.00208843	NA	NA	NA	NA
MER45R:hAT-Tip100:DNA	NA	NA	0.795189	7.43621e-05	NA	NA	NA	NA
MER46C:TcMar-Tigger:DNA	NA	NA	0.637021	6.28293e-08	1.12148	2.26241e-09	0.62736	7.25436e-05
MER47B:TcMar-Tigger:DNA	NA	NA	0.60063	0.000307684	NA	NA	NA	NA
MER48:ERV1:LTR	NA	NA	1.75951	1.25509e-13	1.20407	0.0100563	NA	NA
MER4A1:ERV1:LTR	NA	NA	0.743061	3.31326e-09	NA	NA	NA	NA
MER4A1_:ERV1:LTR	NA	NA	0.80414	0.000301364	NA	NA	NA	NA
MER4A:ERV1:LTR	NA	NA	0.66748	3.89411e-06	0.770295	0.0298534	NA	NA
MER4B-int:ERV1:LTR	NA	NA	0.841631	9.78042e-06	NA	NA	NA	NA
MER4B:ERV1:LTR	NA	NA	0.949589	1.15986e-08	NA	NA	NA	NA
MER4C:ERV1:LTR	NA	NA	0.58753	0.0190502	0.80947	0.0328411	NA	NA
MER4CL34:ERV1:LTR	NA	NA	1.14143	3.70571e-18	NA	NA	NA	NA
MER4D0:ERV1:LTR	NA	NA	0.880544	9.78492e-07	NA	NA	NA	NA
MER4D:ERV1:LTR	NA	NA	1.0424	7.55012e-26	1.54488	1.44055e-06	NA	NA
MER4E:ERV1:LTR	NA	NA	0.689788	9.10372e-05	0.781473	0.0461017	0.698705	0.0130499
MER50-int:ERV1:LTR	NA	NA	0.674917	1.52716e-06	NA	NA	NA	NA
MER50:ERV1:LTR	NA	NA	0.70483	4.56516e-07	NA	NA	NA	NA
MER50B:ERV1:LTR	NA	NA	0.748101	0.00105567	NA	NA	NA	NA
MER51A:ERV1:LTR	NA	NA	0.650872	0.0363623	0.651867	0.0139891	NA	NA
MER51B:ERV1:LTR	NA	NA	0.598607	1.45884e-05	NA	NA	NA	NA
MER51D:ERV1:LTR	NA	NA	1.34756	1.44694e-07	NA	NA	NA	NA
MER51E:ERV1:LTR	NA	NA	0.781035	0.000968916	NA	NA	NA	NA
MER52-int:ERV1:LTR	NA	NA	0.637263	0.0011179	NA	NA	NA	NA
MER52A:ERV1:LTR	NA	NA	0.944279	1.91677e-10	NA	NA	NA	NA
MER52C:ERV1:LTR	NA	NA	0.994872	5.54494e-12	NA	NA	NA	NA
MER52D:ERV1:LTR	NA	NA	1.08979	8.13797e-09	NA	NA	NA	NA
MER53:hAT:DNA	NA	NA	0.815642	6.40058e-14	1.13361	1.56009e-07	NA	NA
MER54A:ERVL:LTR	NA	NA	0.929175	3.64427e-14	NA	NA	NA	NA
MER54B:ERVL:LTR	NA	NA	0.866816	7.6888e-05	NA	NA	NA	NA
MER57-int:ERV1:LTR	NA	NA	1.54338	7.11962e-24	0.713534	0.0199575	NA	NA
MER57A-int:ERV1:LTR	NA	NA	1.83419	1.07736e-76	0.954837	0.0128762	0.628755	0.0135813
MER57A1:ERV1:LTR	NA	NA	0.86655	1.12656e-06	NA	NA	NA	NA
MER57B1:ERV1:LTR	NA	NA	1.35446	1.40689e-29	0.956491	0.0272286	0.900636	7.00151e-05
MER57B2:ERV1:LTR	NA	NA	1.32278	6.55438e-18	1.56132	0.00133	NA	NA
MER57C2:ERV1:LTR	NA	NA	0.838314	8.82634e-05	NA	NA	NA	NA
MER57D:ERV1:LTR	NA	NA	1.34487	2.55297e-09	NA	NA	NA	NA
MER57E1:ERV1:LTR	NA	NA	1.12177	3.22075e-07	NA	NA	NA	NA
MER57E2:ERV1:LTR	NA	NA	1.1659	0.00916661	NA	NA	NA	NA
MER57F:ERV1:LTR	NA	NA	1.06005	1.26534e-12	0.981094	0.00065474	NA	NA
MER58B:hAT-Charlie:DNA	NA	NA	0.625124	3.81433e-08	0.655046	6.74258e-05	NA	NA
MER58D:hAT-Charlie:DNA	NA	NA	0.785425	1.70555e-06	NA	NA	NA	NA
MER5A1:hAT-Charlie:DNA	NA	NA	0.78766	1.46829e-11	0.790458	1.10769e-07	NA	NA
MER5A:hAT-Charlie:DNA	NA	NA	0.682339	4.12808e-08	0.693209	1.59413e-07	NA	NA
MER5B:hAT-Charlie:DNA	NA	NA	0.597059	8.14142e-06	0.677532	8.79782e-07	NA	NA
MER5C:hAT-Charlie:DNA	NA	NA	0.686815	6.24188e-06	1.09603	0.00147561	0.658271	0.019775
MER61-int:ERV1:LTR	NA	NA	0.843813	2.73672e-13	NA	NA	NA	NA
MER61A:ERV1:LTR	NA	NA	0.782019	0.000929943	NA	NA	NA	NA
MER61B:ERV1:LTR	NA	NA	0.984349	9.98568e-06	NA	NA	NA	NA
MER61C:ERV1:LTR	NA	NA	1.21126	1.17575e-06	NA	NA	NA	NA
MER61D:ERV1:LTR	NA	NA	0.821715	0.00126349	NA	NA	NA	NA
MER61F:ERV1:LTR	NA	NA	1.96159	0.000360108	NA	NA	NA	NA
MER63A:hAT-Blackjack:DNA	NA	NA	1.0699	2.46892e-06	1.06413	1.27909e-05	NA	NA
MER63B:hAT-Blackjack:DNA	NA	NA	0.788831	1.48624e-07	NA	NA	NA	NA
MER63C:hAT-Blackjack:DNA	NA	NA	0.671158	3.88068e-05	NA	NA	NA	NA
MER63D:hAT-Blackjack:DNA	NA	NA	0.812619	4.19899e-09	0.774671	0.0327289	NA	NA
MER65A:ERV1:LTR	NA	NA	0.691012	3.26394e-05	0.778775	0.0164373	NA	NA
MER65B:ERV1:LTR	NA	NA	0.791314	0.00683064	NA	NA	NA	NA
MER65C:ERV1:LTR	NA	NA	1.42843	1.46428e-23	1.9026	1.28996e-07	NA	NA
MER65D:ERV1:LTR	NA	NA	1.34568	4.85253e-16	NA	NA	NA	NA
MER66-int:ERV1:LTR	NA	NA	0.952344	2.26797e-06	NA	NA	NA	NA
MER66A:ERV1:LTR	NA	NA	1.04193	0.000803679	NA	NA	NA	NA
MER66B:ERV1:LTR	NA	NA	1.23869	5.06049e-22	0.73972	0.0118942	NA	NA
MER66C:ERV1:LTR	NA	NA	0.592028	0.000923171	1.32112	0.00799012	NA	NA
MER66D:ERV1:LTR	NA	NA	0.912982	0.000375385	NA	NA	NA	NA
MER67B:ERV1:LTR	NA	NA	0.635033	2.29702e-07	0.771965	0.00543143	NA	NA
MER67C:ERV1:LTR	NA	NA	0.60855	2.68268e-05	NA	NA	NA	NA
MER67D:ERV1:LTR	NA	NA	0.650369	0.000743239	NA	NA	NA	NA
MER68:ERVL:LTR	NA	NA	0.846034	1.61178e-17	0.685499	0.00491659	NA	NA
MER68B:ERVL:LTR	NA	NA	0.787333	2.1422e-07	NA	NA	NA	NA
MER6A:TcMar-Tigger:DNA	NA	NA	0.623864	5.90856e-10	0.906335	0.00113286	NA	NA
MER6B:TcMar-Tigger:DNA	NA	NA	0.711997	8.07917e-06	NA	NA	NA	NA
MER6C:TcMar-Tigger:DNA	NA	NA	0.887601	0.00554888	NA	NA	NA	NA
MER70A:ERVL:LTR	NA	NA	0.594016	0.00448782	NA	NA	NA	NA
MER70B:ERVL:LTR	NA	NA	1.17519	6.08447e-05	NA	NA	NA	NA
MER70C:ERVL:LTR	NA	NA	1.08337	1.51036e-05	NA	NA	NA	NA
MER72:ERV1:LTR	NA	NA	0.995144	2.56932e-12	NA	NA	NA	NA
MER73:ERVL:LTR	NA	NA	1.06605	7.61782e-06	NA	NA	NA	NA
MER74A:ERVL:LTR	NA	NA	0.717104	2.22653e-05	NA	NA	NA	NA
MER74C:ERVL:LTR	NA	NA	0.992411	0.0100997	NA	NA	NA	NA
MER76:ERVL:LTR	NA	NA	0.924146	1.5598e-10	1.10445	0.0383071	NA	NA
MER77:ERVL:LTR	NA	NA	0.629916	5.05143e-11	NA	NA	NA	NA
MER77B:ERVL:LTR	NA	NA	1.38932	6.5672e-45	1.76996	3.89047e-16	NA	NA
MER81:hAT-Blackjack:DNA	NA	NA	0.768846	9.34365e-09	0.837118	0.000918018	NA	NA
MER83:ERV1:LTR	NA	NA	0.731813	1.08468e-05	NA	NA	NA	NA
MER83B-int:ERV1:LTR	NA	NA	0.987416	0.000155512	NA	NA	NA	NA
MER84-int:ERV1:LTR	NA	NA	2.03476	1.46204e-06	NA	NA	NA	NA
MER84:ERV1:LTR	NA	NA	1.60024	1.75946e-11	NA	NA	NA	NA
MER87:ERV1:LTR	NA	NA	2.43088	2.42278e-15	NA	NA	NA	NA
MER89-int:ERV1:LTR	NA	NA	1.28496	1.55956e-18	NA	NA	NA	NA
MER89:ERV1:LTR	NA	NA	0.586832	1.40841e-06	0.733008	0.0261899	NA	NA
MER8:TcMar-Tigger:DNA	NA	NA	0.617591	6.3206e-10	0.630131	0.0245799	0.633093	6.25163e-05
MER90a:ERV1:LTR	NA	NA	0.759152	1.06563e-09	0.797206	0.000583172	NA	NA
MER91A:hAT-Tip100:DNA	NA	NA	0.781334	6.73252e-18	0.956706	1.64081e-06	NA	NA
MER91C:hAT-Tip100:DNA	NA	NA	0.617552	1.40124e-05	NA	NA	NA	NA
MER92A:ERV1:LTR	NA	NA	1.42374	0.000491396	NA	NA	NA	NA
MER92B:ERV1:LTR	NA	NA	0.669413	3.62577e-08	NA	NA	NA	NA
MER92C:ERV1:LTR	NA	NA	1.14354	0.00236313	NA	NA	NA	NA
MER94:hAT-Blackjack:DNA	NA	NA	0.740406	6.03895e-09	NA	NA	NA	NA
MER94B:hAT-Blackjack:DNA	NA	NA	0.810079	4.92097e-05	1.90751	0.0168645	0.844822	0.0477169
MER96:hAT-Tip100:DNA	NA	NA	1.30496	1.81729e-23	1.20963	0.00124542	NA	NA
MER96B:hAT-Tip100:DNA	NA	NA	0.756865	2.33546e-06	0.679023	0.0222865	NA	NA
MER97a:hAT-Tip100:DNA	NA	NA	0.79775	0.032555	NA	NA	NA	NA
MER97b:hAT-Tip100:DNA	NA	NA	1.29327	0.0202691	NA	NA	NA	NA
MER9a1:ERVK:LTR	NA	NA	0.952678	2.212e-05	NA	NA	NA	NA
MER9a2:ERVK:LTR	NA	NA	0.956693	2.5153e-07	NA	NA	NA	NA
MIR1_Amn:MIR:SINE	NA	NA	0.588292	4.72722e-10	0.604895	6.99465e-06	NA	NA
MIR3:MIR:SINE	NA	NA	0.642558	2.96449e-08	0.686537	1.52672e-10	NA	NA
MIR:MIR:SINE	NA	NA	0.638239	8.01759e-08	0.773843	3.61209e-10	NA	NA
MIRb:MIR:SINE	NA	NA	0.614226	4.86613e-07	0.776855	5.6808e-10	NA	NA
MIRc:MIR:SINE	NA	NA	0.608739	1.0027e-06	0.750939	5.59247e-10	NA	NA
MLT-int:ERVL-MaLR:LTR	NA	NA	1.78052	1.80736e-37	NA	NA	NA	NA
MLT1-int:ERVL-MaLR:LTR	NA	NA	3.33743	2.39536e-76	3.05485	1.66732e-15	NA	NA
MLT1A0:ERVL-MaLR:LTR	NA	NA	0.756711	4.53806e-09	0.628171	3.99036e-06	NA	NA
MLT1A1:ERVL-MaLR:LTR	NA	NA	0.784967	1.09061e-09	NA	NA	NA	NA
MLT1A:ERVL-MaLR:LTR	NA	NA	0.713871	5.74497e-11	0.619386	0.000913121	NA	NA
MLT1B-int:ERVL-MaLR:LTR	NA	NA	1.69707	2.17838e-28	1.3242	4.74807e-07	0.804347	0.000352192
MLT1B:ERVL-MaLR:LTR	NA	NA	0.903361	7.79293e-16	0.878585	1.30918e-13	NA	NA
MLT1C:ERVL-MaLR:LTR	NA	NA	0.594298	6.95947e-06	NA	NA	NA	NA
MLT1D:ERVL-MaLR:LTR	NA	NA	0.633939	1.29775e-06	0.703767	4.1986e-10	NA	NA
MLT1E1A:ERVL-MaLR:LTR	NA	NA	1.23069	2.214e-38	0.881812	3.92114e-05	NA	NA
MLT1E3-int:ERVL-MaLR:LTR	NA	NA	0.761893	0.0268959	NA	NA	1.05864	0.00011236
MLT1E3:ERVL-MaLR:LTR	NA	NA	0.942642	9.58296e-13	NA	NA	NA	NA
MLT1E:ERVL-MaLR:LTR	NA	NA	0.790433	8.66709e-05	NA	NA	NA	NA
MLT1F-int:ERVL-MaLR:LTR	NA	NA	0.669473	0.00106576	0.922603	0.0346892	NA	NA
MLT1F1:ERVL-MaLR:LTR	NA	NA	0.728155	9.66758e-19	0.849617	1.12379e-05	NA	NA
MLT1F2:ERVL-MaLR:LTR	NA	NA	0.776225	1.15922e-16	NA	NA	NA	NA
MLT1F:ERVL-MaLR:LTR	NA	NA	0.717292	3.91151e-16	NA	NA	NA	NA
MLT1G1:ERVL-MaLR:LTR	NA	NA	0.886545	3.92144e-21	0.595224	0.00108749	NA	NA
MLT1G3-int:ERVL-MaLR:LTR	NA	NA	1.27104	4.68865e-08	NA	NA	NA	NA
MLT1G3:ERVL-MaLR:LTR	NA	NA	0.634003	5.06507e-09	NA	NA	NA	NA
MLT1G:ERVL-MaLR:LTR	NA	NA	0.812131	2.38882e-12	0.856908	0.00017032	NA	NA
MLT1H-int:ERVL-MaLR:LTR	NA	NA	0.856027	1.79272e-09	1.35678	1.4735e-06	NA	NA
MLT1H1:ERVL-MaLR:LTR	NA	NA	0.73678	9.09229e-09	0.77955	0.000871555	NA	NA
MLT1H2:ERVL-MaLR:LTR	NA	NA	0.65399	4.06301e-09	NA	NA	NA	NA
MLT1H:ERVL-MaLR:LTR	NA	NA	0.872183	9.8385e-16	0.648012	2.60598e-05	NA	NA
MLT1I-int:ERVL-MaLR:LTR	NA	NA	0.866338	3.19371e-05	NA	NA	0.783622	0.0121314
MLT1I:ERVL-MaLR:LTR	NA	NA	0.84343	5.00093e-11	0.674657	3.29769e-05	NA	NA
MLT1J-int:ERVL-MaLR:LTR	NA	NA	0.870596	0.00407407	NA	NA	NA	NA
MLT1J1-int:ERVL-MaLR:LTR	NA	NA	0.717347	0.00376693	NA	NA	NA	NA
MLT1J1:ERVL-MaLR:LTR	NA	NA	0.978325	5.8463e-29	0.591202	0.0118057	NA	NA
MLT1J2-int:ERVL-MaLR:LTR	NA	NA	0.895471	6.63834e-07	NA	NA	NA	NA
MLT1J2:ERVL-MaLR:LTR	NA	NA	0.890178	3.07281e-17	0.966151	1.29641e-06	NA	NA
MLT1J:ERVL-MaLR:LTR	NA	NA	0.729104	3.79345e-11	0.595569	1.41668e-05	NA	NA
MLT1K-int:ERVL-MaLR:LTR	NA	NA	0.956241	0.00728006	NA	NA	NA	NA
MLT1K:ERVL-MaLR:LTR	NA	NA	0.688438	2.91503e-06	0.681179	1.3649e-07	NA	NA
MLT1L:ERVL-MaLR:LTR	NA	NA	0.680934	4.33358e-07	NA	NA	NA	NA
MLT1N2:ERVL-MaLR:LTR	NA	NA	0.91065	7.18884e-12	NA	NA	NA	NA
MLT1O:ERVL-MaLR:LTR	NA	NA	0.710052	4.60134e-06	NA	NA	NA	NA
MLT2A2:ERVL:LTR	NA	NA	1.03324	3.57429e-24	NA	NA	NA	NA
MLT2B1:ERVL:LTR	NA	NA	0.959377	6.65954e-10	0.831249	6.87233e-05	NA	NA
MLT2B2:ERVL:LTR	NA	NA	0.926874	2.81427e-09	NA	NA	0.651535	0.00187394
MLT2B3:ERVL:LTR	NA	NA	0.82195	1.73249e-18	NA	NA	NA	NA
MLT2B4:ERVL:LTR	NA	NA	0.638549	2.05339e-10	NA	NA	NA	NA
MLT2B5:ERVL:LTR	NA	NA	1.43723	8.07653e-07	NA	NA	NA	NA
MLT2C1:ERVL:LTR	NA	NA	0.993381	7.04043e-20	1.69077	8.76557e-19	0.662879	0.00279068
MLT2C2:ERVL:LTR	NA	NA	0.810065	1.35745e-07	1.23992	9.00935e-05	0.763953	0.00309389
MLT2D:ERVL:LTR	NA	NA	0.879769	4.49293e-09	NA	NA	NA	NA
MLT2E:ERVL:LTR	NA	NA	0.712512	0.0150738	NA	NA	NA	NA
MLT2F:ERVL:LTR	NA	NA	0.804714	1.01786e-13	NA	NA	NA	NA
MSR1:Satellite:Satellite	NA	NA	1.0135	3.81731e-08	0.726107	0.00163064	-0.826234	2.56999e-05
MST-int:ERVL-MaLR:LTR	NA	NA	0.733464	0.000212732	1.3965	0.00421115	NA	NA
MSTA-int:ERVL-MaLR:LTR	NA	NA	0.670989	0.0117629	NA	NA	NA	NA
MSTA:ERVL-MaLR:LTR	NA	NA	0.70899	6.48185e-07	NA	NA	NA	NA
MSTB1-int:ERVL-MaLR:LTR	NA	NA	0.712131	0.000411661	NA	NA	NA	NA
MSTB1:ERVL-MaLR:LTR	NA	NA	0.695432	1.36859e-11	NA	NA	NA	NA
MSTB2:ERVL-MaLR:LTR	NA	NA	1.11332	2.02255e-14	1.24996	0.000674497	NA	NA
MSTC-int:ERVL-MaLR:LTR	NA	NA	0.786333	1.35532e-05	NA	NA	NA	NA
MSTC:ERVL-MaLR:LTR	NA	NA	0.772624	1.278e-12	0.631402	0.00257503	NA	NA
MSTD-int:ERVL-MaLR:LTR	NA	NA	0.655835	1.58631e-05	NA	NA	NA	NA
MSTD:ERVL-MaLR:LTR	NA	NA	0.793463	1.86232e-11	NA	NA	NA	NA
MamGyp-int:Gypsy:LTR	NA	NA	0.714869	0.00146656	NA	NA	NA	NA
MamGypLTR1a:Gypsy:LTR	NA	NA	1.02875	9.03645e-07	NA	NA	NA	NA
MamGypLTR1b:Gypsy:LTR	NA	NA	0.856997	6.1781e-06	1.48566	0.000281927	NA	NA
MamGypLTR1c:Gypsy:LTR	NA	NA	0.841502	4.27285e-05	NA	NA	NA	NA
MamGypLTR1d:Gypsy:LTR	NA	NA	0.6485	0.00277586	NA	NA	NA	NA
MamGypLTR2b:Gypsy:LTR	NA	NA	1.54551	0.00142896	NA	NA	NA	NA
MamGypLTR2c:Gypsy:LTR	NA	NA	1.26664	3.29577e-10	NA	NA	NA	NA
MamGypLTR3:Gypsy:LTR	NA	NA	1.3074	3.22225e-09	1.84047	0.00745651	NA	NA
MamGypLTR3a:Gypsy:LTR	NA	NA	0.888893	8.69926e-10	NA	NA	NA	NA
MamGypsy2-I:Gypsy:LTR	NA	NA	0.867006	6.98712e-13	1.03917	0.00681234	NA	NA
MamGypsy2-LTR:Gypsy:LTR	NA	NA	0.910599	3.44085e-06	NA	NA	1.2563	0.0236708
MamRep1151:LTR:LTR?	NA	NA	0.728601	2.46877e-06	NA	NA	1.02663	0.0172058
MamRep1527:LTR:LTR	NA	NA	0.828342	1.39994e-08	NA	NA	NA	NA
MamRep1879:hAT-Tip100:DNA	NA	NA	0.870635	6.63625e-10	0.772627	0.0264736	NA	NA
MamRep38:hAT:DNA	NA	NA	1.98511	1.97081e-17	2.66203	1.09752e-65	NA	NA
MamRep434:TcMar-Tigger:DNA	NA	NA	0.638405	0.000321437	0.887025	0.00417862	0.686921	0.00203271
MamRep488:hAT-Tip100:DNA	NA	NA	1.07733	1.34038e-06	NA	NA	NA	NA
MamRep564:MamRep564:Unknown	NA	NA	0.926035	0.000177867	1.24127	0.0064408	NA	NA
MamRep605:LTR:LTR?	NA	NA	0.739242	1.21574e-17	0.643411	0.00405025	NA	NA
MamTip1:hAT-Tip100:DNA	NA	NA	0.669819	0.000375328	1.25968	0.00532314	NA	NA
MamTip2:hAT-Tip100:DNA	NA	NA	0.842636	2.45514e-15	0.872577	2.21848e-06	NA	NA
MamTip3:hAT-Tip100:DNA	NA	NA	1.51087	1.82682e-20	2.00428	1.26446e-10	NA	NA
ORSL:hAT-Tip100:DNA	NA	NA	0.934652	1.12545e-09	0.956799	0.03062	NA	NA
OldhAT1:hAT-Ac:DNA	NA	NA	0.678161	0.00594089	NA	NA	NA	NA
PABL_A-int:ERV1:LTR	NA	NA	0.95487	4.72086e-13	NA	NA	NA	NA
PABL_A:ERV1:LTR	NA	NA	0.972301	2.16548e-10	1.08514	0.000604512	0.949086	1.22699e-05
PABL_B-int:ERV1:LTR	NA	NA	1.09109	1.89936e-15	1.18023	0.0155078	NA	NA
PRIMA4-int:ERV1:LTR	NA	NA	0.595014	0.000365585	NA	NA	NA	NA
PRIMA41-int:ERV1:LTR	NA	NA	1.75971	5.01815e-43	0.943282	0.021082	NA	NA
Penelope1_Vert:Penelope:LINE	NA	NA	0.804913	4.72433e-08	0.798286	0.0240869	NA	NA
Plat_L3:CR1:LINE	NA	NA	0.762477	3.17904e-10	NA	NA	NA	NA
PrimLTR79:ERV1:LTR	NA	NA	1.38735	6.09563e-07	1.99644	0.0105518	NA	NA
REP522:telo:Satellite	NA	NA	0.7299	0.0159804	NA	NA	NA	NA
Ricksha_a:MULE-MuDR:DNA	NA	NA	1.34875	0.00109824	NA	NA	NA	NA
Ricksha_b:MULE-MuDR:DNA	NA	NA	0.6867	0.0190348	NA	NA	NA	NA
Ricksha_c:MULE-MuDR:DNA	NA	NA	0.831138	1.39005e-09	NA	NA	NA	NA
SATR1:Satellite:Satellite	NA	NA	1.17275	3.00513e-19	1.3337	0.00038422	0.728988	0.0412082
SATR2:Satellite:Satellite	NA	NA	1.02888	3.35849e-09	1.55344	0.0121025	0.933439	0.0251361
SVA_A:SVA:Retroposon	NA	NA	1.19062	8.99975e-21	0.622003	0.00135563	NA	NA
SVA_C:SVA:Retroposon	NA	NA	0.940904	4.68676e-10	NA	NA	NA	NA
SVA_E:SVA:Retroposon	NA	NA	1.36599	3.09208e-21	0.818898	0.00278997	NA	NA
SVA_F:SVA:Retroposon	NA	NA	0.782056	1.11746e-07	NA	NA	NA	NA
THE1A-int:ERVL-MaLR:LTR	NA	NA	0.658018	1.45837e-10	NA	NA	NA	NA
THE1A:ERVL-MaLR:LTR	NA	NA	0.871755	5.03582e-19	NA	NA	NA	NA
THE1B-int:ERVL-MaLR:LTR	NA	NA	0.650543	9.78255e-12	NA	NA	NA	NA
THE1B:ERVL-MaLR:LTR	NA	NA	0.67003	9.01693e-08	NA	NA	NA	NA
THE1C-int:ERVL-MaLR:LTR	NA	NA	1.00641	3.55147e-31	NA	NA	NA	NA
THE1C:ERVL-MaLR:LTR	NA	NA	0.825996	5.06918e-09	NA	NA	NA	NA
THE1D:ERVL-MaLR:LTR	NA	NA	0.78095	1.40665e-07	NA	NA	NA	NA
Tigger12A:TcMar-Tigger:DNA	NA	NA	0.824729	1.32138e-07	NA	NA	NA	NA
Tigger17a:TcMar-Tigger:DNA	NA	NA	0.867342	5.86202e-05	1.099	1.51902e-07	NA	NA
Tigger17b:TcMar-Tigger:DNA	NA	NA	-0.724855	0.0417433	NA	NA	NA	NA
Tigger18a:TcMar-Tigger:DNA	NA	NA	0.662183	1.36315e-07	0.834339	0.0110994	NA	NA
Tigger19a:TcMar-Tigger:DNA	NA	NA	0.656371	8.65301e-13	0.965558	1.49403e-06	0.588217	0.000355897
Tigger1:TcMar-Tigger:DNA	NA	NA	0.652756	6.13045e-09	0.806039	2.77635e-11	NA	NA
Tigger1a_Art:TcMar-Tigger:DNA	NA	NA	0.723239	0.0019453	NA	NA	NA	NA
Tigger1a_Mars:TcMar-Tigger:DNA	NA	NA	1.78641	1.60263e-06	NA	NA	NA	NA
Tigger2a:TcMar-Tigger:DNA	NA	NA	0.715162	4.48996e-08	0.718469	0.0013001	NA	NA
Tigger2b_Pri:TcMar-Tigger:DNA	NA	NA	0.692626	3.59286e-07	0.641956	0.0362142	NA	NA
Tigger3b:TcMar-Tigger:DNA	NA	NA	0.680363	6.64329e-07	NA	NA	NA	NA
Tigger3d:TcMar-Tigger:DNA	NA	NA	0.862232	0.00136758	NA	NA	NA	NA
Tigger4a:TcMar-Tigger:DNA	NA	NA	0.600263	9.63934e-06	0.909789	1.78324e-06	0.599985	3.64026e-05
Tigger5:TcMar-Tigger:DNA	NA	NA	0.626029	0.00150493	NA	NA	NA	NA
Tigger5b:TcMar-Tigger:DNA	NA	NA	0.652894	1.36752e-10	0.670998	0.0166406	NA	NA
Tigger6a:TcMar-Tigger:DNA	NA	NA	0.903228	1.88458e-10	0.913536	0.0430652	0.875425	4.68293e-07
Tigger7:TcMar-Tigger:DNA	NA	NA	0.592004	0.0245038	0.701383	0.000600568	NA	NA
Tigger9a:TcMar-Tigger:DNA	NA	NA	0.936257	3.47361e-11	1.01749	0.0161316	0.619035	0.0232961
UCON132b:hAT-Tip100:DNA	NA	NA	0.686578	0.00396401	NA	NA	NA	NA
UCON1:UCON1:Unknown	NA	NA	2.01209	3.84665e-07	NA	NA	NA	NA
UCON20:UCON20:Unknown	NA	NA	3.20224	4.15296e-06	NA	NA	NA	NA
UCON26:UCON26:Unknown	NA	NA	1.14987	0.00910938	NA	NA	NA	NA
UCON29:PiggyBac:DNA	NA	NA	0.887577	0.0153182	NA	NA	NA	NA
UCON31:UCON31:Unknown	NA	NA	1.58711	0.00036388	NA	NA	NA	NA
UCON33:TcMar-Tigger:DNA	NA	NA	1.25095	0.00143318	NA	NA	NA	NA
UCON35:UCON35:Unknown	NA	NA	1.5852	0.00265816	NA	NA	NA	NA
UCON70:UCON70:Unknown	NA	NA	0.900599	0.0423862	NA	NA	NA	NA
UCON71_Crp:UCON71_Crp:Unknown	NA	NA	1.09396	2.86877e-05	NA	NA	NA	NA
UCON74:DNA:DNA?	NA	NA	1.01352	0.000842557	3.03995	0.0148564	1.98404	0.00485429
UCON76:UCON76:Unknown	NA	NA	1.82614	0.0105493	NA	NA	NA	NA
UCON78:DNA:DNA	NA	NA	0.786751	0.0194826	NA	NA	NA	NA
UCON80:hAT:DNA	NA	NA	1.95676	0.00806383	NA	NA	NA	NA
UCON8:DNA:DNA	NA	NA	1.11711	0.000983221	NA	NA	NA	NA
UCON96:UCON96:Unknown	NA	NA	2.85156	0.00166571	NA	NA	NA	NA
UCON97:DNA:DNA	NA	NA	1.80702	0.0344987	NA	NA	NA	NA
X1_LINE:CR1:LINE	NA	NA	1.27842	0.0184778	NA	NA	NA	NA
X7A_LINE:CR1:LINE	NA	NA	0.707683	1.13274e-07	NA	NA	NA	NA
X9_LINE:L1:LINE	NA	NA	0.728614	0.0049468	NA	NA	0.675086	0.0463965
Zaphod2:hAT-Tip100:DNA	NA	NA	0.626058	0.00319351	NA	NA	NA	NA
Zaphod3:hAT-Tip100:DNA	NA	NA	0.70871	0.000147006	NA	NA	NA	NA
Zaphod:hAT-Tip100:DNA	NA	NA	0.58946	7.32454e-05	NA	NA	0.64108	0.0228641
hAT-N1_Mam:hAT-Tip100:DNA	NA	NA	0.613172	0.00183828	NA	NA	NA	NA
Arthur1A:hAT-Tip100:DNA	NA	NA	NA	NA	0.914744	0.0119482	NA	NA
CR1_Mam:CR1:LINE	NA	NA	NA	NA	0.695575	0.000591991	NA	NA
Charlie10:hAT-Charlie:DNA	NA	NA	NA	NA	0.884698	0.0122561	0.820372	0.00021967
Charlie15b:hAT-Charlie:DNA	NA	NA	NA	NA	0.719564	0.0288671	NA	NA
Charlie17:hAT-Charlie:DNA	NA	NA	NA	NA	0.704633	0.0255411	NA	NA
Charlie1:hAT-Charlie:DNA	NA	NA	NA	NA	0.655368	0.00233477	0.753689	2.73423e-05
Charlie1a:hAT-Charlie:DNA	NA	NA	NA	NA	0.61251	0.000436756	NA	NA
Charlie22a:hAT-Charlie:DNA	NA	NA	NA	NA	0.619268	0.0479909	0.670347	0.00725141
Charlie2a:hAT-Charlie:DNA	NA	NA	NA	NA	1.01444	0.000111791	0.77818	8.98944e-05
Charlie4a:hAT-Charlie:DNA	NA	NA	NA	NA	0.882633	4.13621e-05	NA	NA
Charlie7a:hAT-Charlie:DNA	NA	NA	NA	NA	0.980961	0.0108757	NA	NA
Cheshire:hAT-Charlie:DNA	NA	NA	NA	NA	0.967475	0.00626385	0.890362	0.000585963
HERV15-int:ERV1:LTR	NA	NA	NA	NA	1.44883	2.63001e-06	NA	NA
HERV1_LTRd:ERV1:LTR	NA	NA	NA	NA	1.79374	0.000817806	1.50453	0.0235233
HERVE-int:ERV1:LTR	NA	NA	NA	NA	0.863422	2.4939e-07	NA	NA
Kanga1a:TcMar-Tc2:DNA	NA	NA	NA	NA	1.33163	0.0186627	0.984503	0.00285065
Kanga2_a:TcMar-Tc2:DNA	NA	NA	NA	NA	0.970103	0.00877988	0.697388	0.00764758
L1M2a:L1:LINE	NA	NA	NA	NA	0.818375	0.00269461	0.788778	0.000686405
L1M5:L1:LINE	NA	NA	NA	NA	0.844155	4.36197e-06	NA	NA
L1M6B:L1:LINE	-0.683057	0.0369643	NA	NA	0.690251	0.0295917	NA	NA
L1MA10:L1:LINE	NA	NA	NA	NA	0.806358	0.00140129	NA	NA
L1MB7:L1:LINE	NA	NA	NA	NA	0.695971	1.91051e-07	NA	NA
L1MC4:L1:LINE	NA	NA	NA	NA	0.637112	7.64369e-06	NA	NA
L1MC4a:L1:LINE	NA	NA	NA	NA	0.676013	5.04967e-05	0.651823	2.12749e-05
L1ME2z:L1:LINE	NA	NA	NA	NA	0.680157	0.00121009	NA	NA
L1ME3:L1:LINE	NA	NA	NA	NA	0.709132	2.34697e-05	NA	NA
L1ME3B:L1:LINE	NA	NA	NA	NA	0.729253	0.000358996	0.618397	0.000270144
L1ME3G:L1:LINE	NA	NA	NA	NA	0.808449	0.000159712	NA	NA
L1ME4b:L1:LINE	NA	NA	NA	NA	0.887568	3.79643e-08	0.588865	0.000126739
L1ME4c:L1:LINE	NA	NA	NA	NA	1.01478	8.70378e-07	0.674994	0.000101988
L1MEd:L1:LINE	NA	NA	NA	NA	0.597948	7.0358e-05	NA	NA
L1MEj:L1:LINE	NA	NA	NA	NA	0.653938	0.0476384	NA	NA
L1P4:L1:LINE	NA	NA	NA	NA	0.784598	0.00346627	NA	NA
L2-3_Crp:L2:LINE	NA	NA	NA	NA	0.87148	0.00140051	NA	NA
L2:L2:LINE	NA	NA	NA	NA	0.636746	6.84593e-07	NA	NA
L2a:L2:LINE	NA	NA	NA	NA	0.755175	2.70957e-10	NA	NA
L2c:L2:LINE	NA	NA	NA	NA	0.589859	3.23895e-07	NA	NA
L3:CR1:LINE	NA	NA	NA	NA	0.77762	3.80107e-11	NA	NA
L3b:CR1:LINE	NA	NA	NA	NA	0.82446	2.30761e-06	NA	NA
LTR19A:ERV1:LTR	NA	NA	NA	NA	1.01988	0.00270864	NA	NA
LTR2C:ERV1:LTR	NA	NA	NA	NA	0.678414	0.0396243	NA	NA
LTR37A:ERV1:LTR	NA	NA	NA	NA	0.802491	0.00916597	0.685502	0.00853295
LTR77:ERV1:LTR	NA	NA	NA	NA	3.05923	0.00690089	NA	NA
Looper:PiggyBac:DNA	NA	NA	NA	NA	1.16244	0.000236176	1.03754	5.084e-05
MARNA:TcMar-Mariner:DNA	NA	NA	NA	NA	0.897782	0.000187828	0.624244	0.000347132
MER101-int:ERV1:LTR	NA	NA	NA	NA	1.12234	6.97756e-06	0.632496	0.00329317
MER103C:hAT-Charlie:DNA	NA	NA	NA	NA	0.924038	1.21776e-07	NA	NA
MER107:hAT-Charlie:DNA	NA	NA	NA	NA	0.998772	0.010481	NA	NA
MER112:hAT-Charlie:DNA	NA	NA	NA	NA	0.682626	0.00674158	0.634513	9.0641e-05
MER113A:hAT-Charlie:DNA	NA	NA	NA	NA	0.771254	0.00758135	NA	NA
MER31-int:ERV1:LTR	NA	NA	NA	NA	0.782403	0.00290008	0.587631	0.000799009
MER3:hAT-Charlie:DNA	NA	NA	NA	NA	0.746748	9.3085e-07	NA	NA
MER4D1:ERV1:LTR	NA	NA	NA	NA	0.708576	0.00272703	NA	NA
MER58A:hAT-Charlie:DNA	NA	NA	NA	NA	0.625189	7.63836e-05	NA	NA
MER6:TcMar-Tigger:DNA	NA	NA	NA	NA	0.795538	0.0127726	NA	NA
MER92-int:ERV1:LTR	NA	NA	NA	NA	0.8351	0.0349097	0.789763	0.00193906
MLT1A-int:ERVL-MaLR:LTR	NA	NA	NA	NA	0.938044	0.00466813	NA	NA
MLT1D-int:ERVL-MaLR:LTR	NA	NA	NA	NA	1.61077	0.00110778	NA	NA
MLT1M:ERVL-MaLR:LTR	NA	NA	NA	NA	0.709652	0.030102	NA	NA
MamRep137:TcMar-Tigger:DNA	NA	NA	NA	NA	0.731062	0.000568043	NA	NA
Tigger12c:TcMar-Tigger:DNA	NA	NA	NA	NA	0.661101	0.0449558	NA	NA
Tigger13a:TcMar-Tigger:DNA	NA	NA	NA	NA	0.605933	0.00826652	NA	NA
Tigger14a:TcMar-Tigger:DNA	NA	NA	NA	NA	0.943625	0.0450268	NA	NA
Tigger15a:TcMar-Tigger:DNA	NA	NA	NA	NA	0.722727	0.000611446	NA	NA
Tigger16a:TcMar-Tigger:DNA	NA	NA	NA	NA	0.875991	0.00457043	NA	NA
Tigger16b:TcMar-Tigger:DNA	NA	NA	NA	NA	0.998534	0.00572815	0.932272	0.000237798
Tigger19b:TcMar-Tigger:DNA	NA	NA	NA	NA	0.84686	3.66042e-05	NA	NA
Tigger3:TcMar-Tigger:DNA	NA	NA	NA	NA	0.837994	0.00349801	NA	NA
Tigger3a:TcMar-Tigger:DNA	NA	NA	NA	NA	0.724337	0.000455506	NA	NA
Tigger3c:TcMar-Tigger:DNA	NA	NA	NA	NA	0.63895	0.00442885	NA	NA
Tigger4b:TcMar-Tigger:DNA	NA	NA	NA	NA	0.600863	0.0255411	NA	NA
UCON4:UCON4:Unknown	NA	NA	NA	NA	2.07819	0.0344801	NA	NA
ALR/Alpha:centr:Satellite	NA	NA	NA	NA	NA	NA	0.723468	0.000494063
AluYk2:Alu:SINE	NA	NA	NA	NA	NA	NA	-0.831784	1.47291e-11
Charlie10b:hAT-Charlie:DNA	NA	NA	NA	NA	NA	NA	1.1476	0.0165906
Charlie1b:hAT-Charlie:DNA	NA	NA	NA	NA	NA	NA	0.73931	1.00713e-05
Eulor2B:DNA:DNA?	NA	NA	NA	NA	NA	NA	0.991939	0.0336869
HERVK11-int:ERVK:LTR	NA	NA	NA	NA	NA	NA	0.697404	0.00256885
Kanga11a:TcMar-Tc2:DNA	NA	NA	NA	NA	NA	NA	0.84302	0.0293791
L1M3a:L1:LINE	NA	NA	NA	NA	NA	NA	-0.632929	5.76674e-05
L1ME3C:L1:LINE	NA	NA	NA	NA	NA	NA	0.667568	0.000578375
L1ME4a:L1:LINE	NA	NA	NA	NA	NA	NA	0.688594	0.012615
L1P2:L1:LINE	NA	NA	NA	NA	NA	NA	0.701853	2.80546e-07
LSAU:Satellite:Satellite	NA	NA	NA	NA	NA	NA	-1.23818	0.00339766
LTR12E:ERV1:LTR	NA	NA	NA	NA	NA	NA	-1.22973	0.00103772
LTR16E1:ERVL:LTR	NA	NA	NA	NA	NA	NA	-0.700082	9.71294e-06
LTR21B:ERV1:LTR	NA	NA	NA	NA	NA	NA	1.75985	2.5717e-06
LTR25:ERV1:LTR	NA	NA	NA	NA	NA	NA	-0.634234	0.000253117
LTR40A1:ERVL:LTR	NA	NA	NA	NA	NA	NA	-0.989985	0.00261365
LTR71B:ERV1:LTR	NA	NA	NA	NA	NA	NA	0.894726	1.57973e-06
LTR75_1:ERV1:LTR	NA	NA	NA	NA	NA	NA	-0.881097	0.0481142
MADE2:TcMar-Mariner:DNA	NA	NA	NA	NA	NA	NA	0.827542	0.00112573
MER34-int:ERV1:LTR	NA	NA	NA	NA	NA	NA	1.21452	0.0472038
MER34D:ERV1:LTR	NA	NA	NA	NA	NA	NA	0.878918	0.00057156
MER47A:TcMar-Tigger:DNA	NA	NA	NA	NA	NA	NA	0.658271	0.000963582
MER61E:ERV1:LTR	NA	NA	NA	NA	NA	NA	0.814974	0.0114198
MER65-int:ERV1:LTR	NA	NA	NA	NA	NA	NA	0.822437	0.0154179
MER85:PiggyBac:DNA	NA	NA	NA	NA	NA	NA	0.814458	0.00670902
MLT1A0-int:ERVL-MaLR:LTR	NA	NA	NA	NA	NA	NA	0.960138	0.000638181
MLT1G-int:ERVL-MaLR:LTR	NA	NA	NA	NA	NA	NA	0.786376	0.0135332
MamRep4096:hAT-Tip100:DNA	NA	NA	NA	NA	NA	NA	0.733692	6.55734e-07
Ricksha:MULE-MuDR:DNA	NA	NA	NA	NA	NA	NA	1.36098	0.030994
Ricksha_0:MULE-MuDR:DNA	NA	NA	NA	NA	NA	NA	0.839514	0.00954651
TAR1:telo:Satellite	NA	NA	NA	NA	NA	NA	-1.12453	7.3285e-06
Tigger10:TcMar-Tigger:DNA	NA	NA	NA	NA	NA	NA	0.736662	0.00844069
Tigger8:TcMar-Tigger:DNA	NA	NA	NA	NA	NA	NA	0.699053	0.00736514
UCON80_AMi:UCON80_AMi:Unknown	NA	NA	NA	NA	NA	NA	1.62509	0.0221718
