# Supplementary material for: Comparative transcriptome analysis reveals key epigenetic targets in SARS-CoV-2 infection
Source: NPJ Syst Biol Appl. 2021 May 24;7:21. doi: 10.1038/s41540-021-00181-x (PMC8144203; doi:10.1038/s41540-021-00181-x)
Supplement: Supplementary file 5 — Supplementary Data 4 [file 41540_2021_181_MOESM5_ESM.xlsx]

## Sheet: GenesInModules_reviewer
ensembl_gene_id	external_gene_name	moduleNumber	GS.SARS2	p.GS.SARS2	GS.SARS	p.GS.SARS	GS.MERS	p.GS.MERS
ENSG00000145901	TNIP1	1	0.735211	1.09817e-06	-0.104082	0.564333	-0.71791	2.56194e-06
ENSG00000065534	MYLK	1	-0.705399	4.55312e-06	0.185593	0.301109	0.603067	0.000203502
ENSG00000165660	ABRAXAS2	1	0.674388	1.68212e-05	-0.188595	0.293217	-0.565394	0.000606584
ENSG00000185219	ZNF445	1	-0.668439	2.1241e-05	0.142535	0.428779	0.604803	0.000192876
ENSG00000170927	PKHD1	1	-0.660419	2.88577e-05	0.0782172	0.66526	0.660153	2.91472e-05
ENSG00000152284	TCF7L1	1	0.628888	8.86211e-05	-0.211681	0.236974	-0.491437	0.00368003
ENSG00000114251	WNT5A	1	0.62676	9.51712e-05	-0.26247	0.140037	-0.438269	0.0107381
ENSG00000167074	TEF	1	-0.625726	9.8509e-05	0.084173	0.641415	0.61541	0.000138018
ENSG00000139832	RAB20	1	0.621773	0.000112256	-0.162775	0.365426	-0.532388	0.00142644
ENSG00000034152	MAP2K3	1	0.620971	0.000115248	-0.0424838	0.814405	-0.651782	3.97419e-05
ENSG00000115850	LCT	1	-0.60772	0.000176127	-0.0211336	0.90707	0.700585	5.63699e-06
ENSG00000111110	PPM1H	1	-0.600874	0.000217681	-0.167369	0.351865	0.839166	1.05688e-09
ENSG00000118965	WDR35	1	-0.600725	0.000218674	-0.022591	0.900692	0.694222	7.42851e-06
ENSG00000125352	RNF113A	1	0.593133	0.000275007	-0.242563	0.173798	-0.420581	0.0148044
ENSG00000160058	BSDC1	1	0.592256	0.000282285	0.15913	0.376405	-0.821293	4.74472e-09
ENSG00000149932	TMEM219	1	0.586982	0.000329763	0.07837	0.664644	-0.734636	1.13069e-06
ENSG00000171729	TMEM51	1	0.586701	0.000332481	-0.00509169	0.977565	-0.65086	4.10987e-05
ENSG00000109079	TNFAIP1	1	0.586176	0.000337613	-0.179712	0.316953	-0.475653	0.00514696
ENSG00000107282	APBA1	1	-0.585079	0.000348565	0.342001	0.0514043	0.312137	0.0769876
ENSG00000139973	SYT16	1	-0.584491	0.000354563	0.0123943	0.945422	0.641087	5.8274e-05
ENSG00000261872	AC002558.2	1	-0.57959	0.000408233	0.228537	0.200815	0.419465	0.0150992
ENSG00000177707	NECTIN3	1	-0.578763	0.000417971	0.187271	0.29668	0.459805	0.00709893
ENSG00000206417	H1FX-AS1	1	0.574057	0.000477387	0.0266732	0.882861	-0.668489	2.12003e-05
ENSG00000262160	AC020978.5	1	-0.573661	0.00048272	-0.200685	0.262784	0.842057	8.14933e-10
ENSG00000047188	YTHDC2	1	-0.572711	0.000495704	0.23771	0.182836	0.4026	0.0201867
ENSG00000134900	TPP2	1	-0.571717	0.000509631	0.11689	0.517104	0.522309	0.00182106
ENSG00000165240	ATP7A	1	-0.567748	0.000568736	0.0791097	0.661666	0.555652	0.000787969
ENSG00000204380	PKP4-AS1	1	-0.564623	0.000619448	0.133313	0.459539	0.497955	0.00318913
ENSG00000126001	CEP250	1	-0.563523	0.000638236	0.0218676	0.903857	0.60817	0.000173658
ENSG00000138696	BMPR1B	1	-0.554137	0.000820083	-0.145818	0.418111	0.765362	2.12375e-07
ENSG00000101017	CD40	1	0.554038	0.000822225	0.148549	0.409349	-0.767983	1.82027e-07
ENSG00000141753	IGFBP4	1	0.550338	0.0009058	0.148107	0.41076	-0.763404	2.38009e-07
ENSG00000184949	FAM227A	1	-0.545165	0.00103513	0.0622893	0.730574	0.547223	0.000981839
ENSG00000117640	MTFR1L	1	-0.544713	0.00104717	-0.064158	0.722804	0.673165	1.7655e-05
ENSG00000126016	AMOT	1	-0.543891	0.00106935	-0.0377434	0.834813	0.645833	4.9261e-05
ENSG00000126709	IFI6	1	0.542983	0.00109438	-0.038358	0.832161	-0.568715	0.000553798
ENSG00000165533	TTC8	1	-0.542958	0.00109506	0.107348	0.552102	0.499697	0.00306795
ENSG00000272510	AL121992.3	1	-0.542005	0.00112189	0.18825	0.294118	0.41773	0.0155672
ENSG00000089902	RCOR1	1	-0.541989	0.00112234	0.280469	0.113885	0.325493	0.0645428
ENSG00000284446	MIR1236	1	0.541887	0.00112525	-0.450341	0.0085421	-0.155507	0.387506
ENSG00000272638	AC006027.1	1	0.540956	0.00115205	-0.0659644	0.715318	-0.538843	0.00121501
ENSG00000231584	FAHD2CP	1	0.540458	0.00116662	-0.074388	0.680764	-0.529863	0.00151752
ENSG00000272760	AC093726.1	1	0.537638	0.00125225	-0.0956718	0.596376	-0.505426	0.00269713
ENSG00000136816	TOR1B	1	0.536809	0.00127845	0.200335	0.263636	-0.800505	2.23786e-08
ENSG00000105948	TTC26	1	0.535272	0.0013283	-0.182938	0.308198	-0.415514	0.0161825
ENSG00000080493	SLC4A4	1	-0.530773	0.00148413	0.113325	0.530052	0.480097	0.00469038
ENSG00000159210	SNF8	1	0.528782	0.00155803	0.0310158	0.863954	-0.622212	0.000110648
ENSG00000117152	RGS4	1	-0.528684	0.00156174	-0.0492861	0.785333	0.640373	5.97504e-05
ENSG00000156103	MMP16	1	-0.524699	0.00171976	0.128792	0.475037	0.457839	0.0073803
ENSG00000150627	WDR17	1	-0.523567	0.00176708	0.0233829	0.897229	0.561983	0.000665371
ENSG00000151729	SLC25A4	1	0.521011	0.00187824	0.189569	0.290685	-0.772077	1.42486e-07
ENSG00000178538	CA8	1	0.519927	0.00192719	0.0341328	0.850428	-0.615428	0.000137936
ENSG00000130772	MED18	1	0.518434	0.00199639	0.0302613	0.867234	-0.609888	0.000164529
ENSG00000280300	AC117503.4	1	-0.517696	0.00203139	0.00731532	0.967772	0.571487	0.0005129
ENSG00000265148	TSPOAP1-AS1	1	0.517582	0.00203686	0.0990067	0.583575	-0.677681	1.47497e-05
ENSG00000150893	FREM2	1	-0.516328	0.00209772	0.172669	0.336599	0.404603	0.0195166
ENSG00000115414	FN1	1	0.51619	0.00210453	0.0949582	0.599131	-0.672076	1.84291e-05
ENSG00000283445	AL136985.3	1	0.514158	0.0022068	-0.209276	0.242466	-0.36557	0.0364301
ENSG00000213793	ZNF888	1	-0.512195	0.0023097	0.0651906	0.718521	0.50746	0.00257516
ENSG00000118762	PKD2	1	-0.510604	0.00239608	-0.0500944	0.781897	0.620968	0.000115259
ENSG00000166451	CENPN	1	-0.510259	0.0024152	-0.0977962	0.588208	0.668283	2.13698e-05
ENSG00000108679	LGALS3BP	1	0.510167	0.00242031	0.170123	0.343881	-0.740507	8.36315e-07
ENSG00000240005	STIM2-AS1	1	0.510013	0.00242892	0.00468838	0.979342	-0.5749	0.000466224
ENSG00000136026	CKAP4	1	0.509502	0.00245759	0.0380918	0.833309	-0.607733	0.000176055
ENSG00000288093	AL592295.5	1	0.506783	0.00261526	-0.0229106	0.899294	-0.543689	0.00107487
ENSG00000160013	PTGIR	1	0.505438	0.0026964	-0.271268	0.126754	-0.293829	0.096975
ENSG00000274925	ZKSCAN2-DT	1	0.505283	0.00270588	0.0177635	0.92184	-0.582687	0.00037354
ENSG00000250657	AC097451.1	1	-0.504157	0.00277571	0.173181	0.335146	0.390484	0.024659
ENSG00000126778	SIX1	1	0.500556	0.00300971	0.0585546	0.746181	-0.618193	0.000126162
ENSG00000149548	CCDC15	1	-0.50052	0.00301214	-0.00209298	0.990777	0.561691	0.000670634
ENSG00000077684	JADE1	1	-0.499772	0.00306284	-0.263848	0.137892	0.82261	4.27187e-09
ENSG00000255002	LINC02324	1	-0.497995	0.00318629	-0.189811	0.290058	0.746587	6.06821e-07
ENSG00000120093	HOXB3	1	-0.49792	0.00319161	-0.0596144	0.741742	0.616306	0.000134096
ENSG00000178295	GEN1	1	-0.497733	0.00320491	0.174281	0.332039	0.382201	0.0281625
ENSG00000205220	PSMB10	1	0.497495	0.00322184	0.191096	0.286743	-0.747312	5.83677e-07
ENSG00000277985	SNORA67	1	0.497319	0.00323444	-0.0377619	0.834733	-0.518257	0.00200473
ENSG00000088179	PTPN4	1	-0.49721	0.00324226	0.261407	0.141709	0.29449	0.09619
ENSG00000130338	TULP4	1	-0.496373	0.00330275	-0.185991	0.300053	0.740954	8.17107e-07
ENSG00000119927	GPAM	1	-0.495668	0.0033545	-0.19434	0.278487	0.748513	5.4714e-07
ENSG00000137463	MGARP	1	0.495191	0.00338992	-0.35777	0.040933	-0.19587	0.274646
ENSG00000255108	AP006621.1	1	0.494952	0.00340776	0.206705	0.248434	-0.760078	2.8811e-07
ENSG00000196511	TPK1	1	0.493892	0.00348802	0.0149666	0.934117	-0.567154	0.000578078
ENSG00000197632	SERPINB2	1	0.493609	0.00350968	-0.0819172	0.650407	-0.469954	0.00578777
ENSG00000188895	MSL1	1	-0.492171	0.00362167	-0.282528	0.111144	0.832793	1.84202e-09
ENSG00000139719	VPS33A	1	-0.492135	0.00362457	-0.188249	0.29412	0.738472	9.29319e-07
ENSG00000134852	CLOCK	1	-0.492055	0.00363084	-0.0460919	0.798952	0.596226	0.00025066
ENSG00000267649	AC010327.5	1	-0.491995	0.00363562	-0.0122996	0.945838	0.562367	0.000658523
ENSG00000106714	CNTNAP3	1	-0.491727	0.00365692	-0.120623	0.503715	0.67039	1.96878e-05
ENSG00000125651	GTF2F1	1	0.491552	0.00367086	0.129199	0.473629	-0.678771	1.41168e-05
ENSG00000019582	CD74	1	0.491213	0.00369803	0.160993	0.37077	-0.710185	3.66676e-06
ENSG00000178966	RMI1	1	-0.490089	0.00378935	0.109316	0.544793	0.43862	0.0106681
ENSG00000214145	LINC00887	1	0.489341	0.00385119	-0.13435	0.456022	-0.41275	0.0169786
ENSG00000153207	AHCTF1	1	-0.487488	0.00400818	-0.0608417	0.736611	0.605869	0.000186592
ENSG00000137285	TUBB2B	1	0.486959	0.00405394	-0.0270109	0.881388	-0.517426	0.00204434
ENSG00000162402	USP24	1	-0.485774	0.0041582	-0.203799	0.255295	0.746911	5.96372e-07
ENSG00000266970	AC061992.2	1	0.485124	0.00421638	-0.113065	0.531	-0.42932	0.0126581
ENSG00000163349	HIPK1	1	-0.484991	0.00422842	-0.0163421	0.928077	0.558578	0.000729028
ENSG00000283178	BX119927.1	1	0.484811	0.0042447	0.0960043	0.595094	-0.638039	6.48178e-05
ENSG00000137267	TUBB2A	1	0.48407	0.00431226	0.127102	0.480897	-0.668308	2.1349e-05
ENSG00000138756	BMP2K	1	-0.483199	0.00439278	-0.0913668	0.613078	0.6316	8.08592e-05
ENSG00000104980	TIMM44	1	0.481741	0.00453056	0.0141033	0.93791	-0.552707	0.000851484
ENSG00000088280	ASAP3	1	-0.480154	0.00468479	0.0251229	0.889627	0.511706	0.00233596
ENSG00000137216	TMEM63B	1	0.479799	0.00471996	0.0679712	0.707033	-0.604402	0.000195283
ENSG00000182704	TSKU	1	0.478989	0.00480083	0.0674742	0.709082	-0.603001	0.000203922
ENSG00000154310	TNIK	1	-0.478889	0.00481093	-0.156444	0.384618	0.691858	8.21597e-06
ENSG00000182208	MOB2	1	0.478842	0.00481568	0.250601	0.159532	-0.785962	5.97251e-08
ENSG00000110080	ST3GAL4	1	0.478403	0.00486014	-0.302082	0.0875263	-0.232789	0.192334
ENSG00000100911	PSME2	1	0.477963	0.00490515	0.235084	0.187862	-0.769463	1.667e-07
ENSG00000142731	PLK4	1	-0.477657	0.00493652	0.0138178	0.939164	0.520219	0.00191386
ENSG00000242590	AL645608.5	1	0.477236	0.00498019	0.252848	0.155699	-0.786414	5.79985e-08
ENSG00000042286	AIFM2	1	0.477161	0.00498794	-0.0922943	0.609463	-0.441188	0.0101675
ENSG00000157191	NECAP2	1	0.47661	0.0050455	0.0581401	0.74792	-0.591007	0.000292946
ENSG00000165671	NSD1	1	-0.473155	0.00541994	-0.32011	0.0693536	0.849113	4.22538e-10
ENSG00000204764	RANBP17	1	-0.473071	0.00542932	-0.194765	0.277416	0.723674	1.94544e-06
CER:Satellite:Satellite	NA	1	-0.472738	0.00546671	-0.199989	0.264477	0.728526	1.53493e-06
ENSG00000223534	HLA-DQB1-AS1	1	0.47188	0.00556404	0.125482	0.486552	-0.65306	3.79288e-05
ENSG00000230914	AC004840.1	1	-0.471247	0.00563669	-0.00615096	0.972899	0.533021	0.00140435
ENSG00000130703	OSBPL2	1	0.471109	0.00565269	-0.150202	0.404099	-0.376514	0.0307965
ENSG00000283856	MIR7703	1	0.470916	0.00567507	0.188924	0.292361	-0.715424	2.87892e-06
ENSG00000134697	GNL2	1	0.470814	0.00568696	-0.0968092	0.591997	-0.429577	0.0125994
ENSG00000143842	SOX13	1	0.46981	0.0058049	0.164043	0.361653	-0.689306	9.15038e-06
ENSG00000105053	VRK3	1	0.469727	0.00581465	0.116182	0.519661	-0.641354	5.77305e-05
ENSG00000180425	C11orf71	1	0.469562	0.00583429	0.0918247	0.611292	-0.616811	0.00013193
ENSG00000108395	TRIM37	1	-0.468948	0.00590772	-0.244835	0.169676	0.769135	1.69987e-07
ENSG00000233223	AC016876.2	1	0.468816	0.00592363	0.0418301	0.817213	-0.565983	0.000596915
ENSG00000007168	PAFAH1B1	1	-0.467733	0.0060555	-0.183073	0.307836	0.706014	4.4293e-06
ENSG00000103540	CCP110	1	-0.466789	0.00617241	0.206357	0.249249	0.315529	0.0736642
ENSG00000134982	APC	1	-0.464417	0.00647469	0.0613425	0.734521	0.457892	0.00737259
ENSG00000004897	CDC27	1	-0.46366	0.00657387	0.0918189	0.611315	0.426569	0.0133036
ENSG00000123685	BATF3	1	0.461672	0.00684032	-0.0162526	0.92847	-0.499913	0.00305325
ENSG00000183386	FHL3	1	0.461402	0.0068773	-0.095473	0.597143	-0.42039	0.0148544
ENSG00000174939	ASPHD1	1	0.461004	0.00693194	0.074951	0.678476	-0.590369	0.000298522
ENSG00000186088	GSAP	1	0.460377	0.00701884	-0.441104	0.0101836	-0.0736137	0.683915
ENSG00000187240	DYNC2H1	1	-0.46005	0.00706462	0.0887067	0.623495	0.425645	0.0135265
ENSG00000070159	PTPN3	1	-0.458581	0.007273	0.0320069	0.859649	0.480703	0.004631
ENSG00000140948	ZCCHC14	1	-0.458011	0.00735538	-0.290833	0.100589	0.802905	1.88867e-08
ENSG00000231964	AL731567.1	1	0.45727	0.00746343	-0.144975	0.420835	-0.366269	0.0360471
ENSG00000099204	ABLIM1	1	-0.456855	0.00752459	-0.179098	0.318638	0.689877	8.93317e-06
ENSG00000197238	H4C11	1	0.456075	0.00764076	0.0319148	0.860049	-0.541822	0.00112709
ENSG00000144283	PKP4	1	-0.455693	0.00769823	-0.251732	0.157595	0.761212	2.7004e-07
ENSG00000075568	TMEM131	1	-0.455241	0.00776651	0.105698	0.558266	0.403278	0.019958
ENSG00000172845	SP3	1	-0.454158	0.00793261	0.166691	0.353846	0.341073	0.0520815
ENSG00000251287	ALG1L2	1	-0.4538	0.00798815	-0.0609588	0.736122	0.568323	0.000559816
ENSG00000157873	TNFRSF14	1	0.453309	0.00806492	0.278124	0.117068	-0.784938	6.38176e-08
ENSG00000123992	DNPEP	1	0.45187	0.00829339	0.118398	0.511672	-0.623604	0.000105689
ENSG00000072849	DERL2	1	-0.450948	0.00844251	-0.248106	0.163867	0.752281	4.45656e-07
ENSG00000049247	UTS2	1	-0.450752	0.00847461	0.0151344	0.93338	0.488822	0.00389464
ENSG00000230046	BIRC6-AS1	1	-0.450477	0.0085197	0.0328006	0.856204	0.470848	0.00568299
ENSG00000089876	DHX32	1	-0.450432	0.00852703	-0.225111	0.207835	0.728709	1.52112e-06
ENSG00000130202	NECTIN2	1	0.449559	0.00867169	0.202534	0.258321	-0.705156	4.60289e-06
ENSG00000275854	AC084824.5	1	-0.449301	0.00871486	0.456807	0.00753171	0.0455266	0.801368
ENSG00000102893	PHKB	1	-0.448559	0.00883987	-0.118377	0.511749	0.619882	0.000119421
ENSG00000199753	SNORD104	1	0.446764	0.00914879	-0.112088	0.53458	-0.38741	0.0259148
ENSG00000104518	GSDMD	1	0.44675	0.00915136	0.243506	0.172078	-0.742988	7.34516e-07
ENSG00000216490	IFI30	1	0.445745	0.00932823	0.230154	0.19756	-0.728512	1.536e-06
ENSG00000163702	IL17RC	1	0.445364	0.00939611	0.285233	0.107619	-0.783165	7.15176e-08
ENSG00000286912	AC006008.1	1	-0.444178	0.00961005	-0.164925	0.359043	0.66153	2.76729e-05
ENSG00000155367	PPM1J	1	0.443024	0.00982199	-0.142245	0.42973	-0.353071	0.0438553
ENSG00000184897	H1-10	1	0.441043	0.0101952	0.0567879	0.7536	-0.549889	0.000916424
ENSG00000259684	AC084756.1	1	-0.440629	0.0102748	0.05385	0.765983	0.438788	0.0106347
ENSG00000185187	SIGIRR	1	0.440515	0.0102967	0.218723	0.221371	-0.711233	3.49504e-06
ENSG00000152518	ZFP36L2	1	0.4399	0.010416	0.0789762	0.662203	-0.570799	0.000522784
ENSG00000011405	PIK3C2A	1	-0.438651	0.0106619	0.289878	0.101764	0.200549	0.263115
ENSG00000269792	AC011500.3	1	-0.437993	0.0107933	-0.0279902	0.87712	0.517681	0.0020321
ENSG00000164190	NIPBL	1	-0.435746	0.0112527	0.140529	0.435373	0.34665	0.0481174
ENSG00000092140	G2E3	1	-0.435603	0.0112824	0.0248346	0.890885	0.462185	0.00677077
ENSG00000120675	DNAJC15	1	0.435097	0.0113883	0.224835	0.208408	-0.711288	3.48627e-06
ENSG00000253816	AC138866.1	1	-0.434589	0.0114954	-0.21624	0.226789	0.702126	5.26692e-06
ENSG00000179627	ZBTB42	1	0.434323	0.0115519	0.191486	0.285744	-0.677074	1.51132e-05
ENSG00000163848	ZNF148	1	-0.433989	0.0116231	-0.138768	0.441204	0.623983	0.000104373
ENSG00000147548	NSD3	1	-0.433956	0.0116303	-0.127981	0.477843	0.613159	0.000148325
ENSG00000205710	C17orf107	1	-0.43374	0.0116765	-0.0359745	0.842455	0.520911	0.00188271
ENSG00000101605	MYOM1	1	-0.433498	0.0117286	-0.313364	0.0757723	0.798029	2.65968e-08
ENSG00000198133	TMEM229B	1	0.432735	0.011894	0.11581	0.52101	-0.599622	0.000226159
ENSG00000229391	HLA-DRB6	1	0.432346	0.011979	0.235605	0.186857	-0.718982	2.43525e-06
ENSG00000183153	GJD3	1	0.432122	0.0120281	0.0265465	0.883413	-0.509674	0.00244792
ENSG00000240241	AC108752.1	1	0.431992	0.0120567	-0.180355	0.315197	-0.302628	0.0869274
ENSG00000132842	AP3B1	1	-0.43197	0.0120616	0.133085	0.460314	0.349873	0.0459389
ENSG00000273032	DGCR9	1	-0.431534	0.012158	-0.243177	0.172676	0.725647	1.76776e-06
ENSG00000214530	STARD10	1	0.431524	0.0121604	0.125866	0.485211	-0.608324	0.000172823
ENSG00000121892	PDS5A	1	-0.431498	0.0121661	-0.000693387	0.996944	0.483123	0.0043999
ENSG00000117155	SSX2IP	1	-0.430965	0.012285	-0.0333371	0.853877	0.515171	0.0021553
ENSG00000173757	STAT5B	1	-0.430525	0.0123839	-0.222488	0.213321	0.70383	4.88345e-06
ENSG00000163531	NFASC	1	0.429685	0.0125745	0.0593132	0.743003	-0.539716	0.00118865
ENSG00000113812	ACTR8	1	0.429549	0.0126058	-0.183074	0.307832	-0.297176	0.0930538
ENSG00000136997	MYC	1	0.429399	0.0126401	-0.301206	0.0884943	-0.178877	0.319245
ENSG00000267673	FDX2	1	0.42934	0.0126536	-0.0131866	0.941938	-0.46683	0.00616725
ENSG00000251144	AC113346.1	1	0.42852	0.0128431	0.0341369	0.85041	-0.513237	0.00225455
ENSG00000108384	RAD51C	1	-0.428381	0.0128754	-0.0241041	0.894077	0.503049	0.00284599
ENSG00000188981	MSANTD1	1	-0.426784	0.0132522	-0.220837	0.216826	0.697996	6.31217e-06
ENSG00000137710	RDX	1	-0.426604	0.0132952	-0.0330019	0.855331	0.50996	0.00243189
ENSG00000121690	DEPDC7	1	0.42641	0.0133416	-0.0504954	0.780193	-0.426246	0.0133812
ENSG00000181649	PHLDA2	1	0.426232	0.0133845	0.155615	0.387171	-0.632157	7.93418e-05
ENSG00000240338	AC009078.2	1	-0.425175	0.0136409	-0.112765	0.532098	0.588126	0.000318907
ENSG00000256969	AC084375.1	1	-0.425136	0.0136505	-0.0506454	0.779556	0.525962	0.00166822
ENSG00000135631	RAB11FIP5	1	-0.423938	0.0139464	-0.128906	0.474643	0.602883	0.000204663
ENSG00000150712	MTMR12	1	-0.423326	0.0140997	-0.0640936	0.723071	0.537386	0.00126017
ENSG00000228802	AC073641.1	1	0.423039	0.014172	0.00580761	0.974411	-0.478779	0.00482199
ENSG00000128011	LRFN1	1	0.422685	0.0142616	0.121868	0.499288	-0.594445	0.00026444
ENSG00000023191	RNH1	1	0.422164	0.0143943	0.204587	0.253422	-0.676581	1.54143e-05
ENSG00000146707	POMZP3	1	0.421207	0.014641	-0.0936618	0.60415	-0.377262	0.0304387
ENSG00000065183	WDR3	1	-0.421142	0.014658	-0.242914	0.173155	0.713765	3.10989e-06
ENSG00000189423	USP32P3	1	-0.421015	0.0146909	-0.0770261	0.670068	0.547735	0.000968969
ENSG00000071189	SNX13	1	-0.420992	0.0146969	0.123204	0.49456	0.347479	0.0475488
ENSG00000261613	AC093525.6	1	-0.420571	0.0148069	-0.168224	0.349375	0.638436	6.39288e-05
ENSG00000123575	FAM199X	1	-0.420348	0.0148654	0.05501	0.761087	0.414954	0.0163413
ENSG00000285077	ARHGAP11B	1	-0.42008	0.0149361	-0.0266277	0.883059	0.496291	0.00330875
ENSG00000167705	RILP	1	0.419544	0.0150781	0.213608	0.232633	-0.682672	1.20477e-05
ENSG00000135040	NAA35	1	-0.419478	0.0150956	-0.163775	0.362448	0.632766	7.77138e-05
ENSG00000287678	AL031778.1	1	-0.418948	0.0152373	-0.119869	0.506404	0.588267	0.000317583
ENSG00000286237	ARMCX5-GPRASP2	1	-0.418567	0.0153399	-0.0737412	0.683396	0.541713	0.0011302
ENSG00000124466	LYPD3	1	0.418394	0.0153865	-0.104937	0.561119	-0.362842	0.0379567
ENSG00000132670	PTPRA	1	0.418192	0.0154413	0.0468437	0.795741	-0.514397	0.00219457
ENSG00000283842	MIR4751	1	0.418123	0.0154601	0.125087	0.487937	-0.592563	0.000279724
ENSG00000105369	CD79A	1	0.417452	0.0156433	-0.100951	0.576168	-0.365774	0.0363177
ENSG00000082438	COBLL1	1	-0.417411	0.0156546	0.197307	0.27107	0.269373	0.129534
ENSG00000159905	ZNF221	1	-0.41735	0.0156712	-0.104441	0.562981	0.571053	0.000519124
ENSG00000111412	C12orf49	1	-0.417279	0.0156908	-0.181275	0.312692	0.647807	4.58957e-05
ENSG00000105849	TWISTNB	1	-0.417212	0.0157092	0.0525121	0.771642	0.413945	0.0166304
ENSG00000284879	AC133644.2	1	0.416612	0.0158753	-0.627409	9.31307e-05	0.161623	0.368876
ENSG00000177875	CCDC184	1	-0.416227	0.0159822	-0.0588368	0.744999	0.524193	0.00174076
ENSG00000048707	VPS13D	1	-0.416023	0.0160394	-0.297531	0.0926449	0.762659	2.48479e-07
ENSG00000138246	DNAJC13	1	-0.415588	0.0161616	0.190224	0.288989	0.274417	0.122234
ENSG00000272405	AL365181.3	1	-0.41554	0.0161751	-0.302614	0.0869427	0.767202	1.90624e-07
ENSG00000064726	BTBD1	1	-0.415351	0.0162287	-0.0954798	0.597117	0.559856	0.000704534
ENSG00000137492	THAP12	1	-0.415338	0.0162324	-0.17504	0.329904	0.639402	6.18142e-05
ENSG00000286261	AC022137.3	1	0.415303	0.0162422	-0.00492663	0.978292	-0.459396	0.00715674
ENSG00000154380	ENAH	1	-0.414924	0.0163497	-0.192371	0.283481	0.65627	3.36954e-05
ENSG00000122335	SERAC1	1	-0.414849	0.0163713	-0.285756	0.106948	0.749571	5.16717e-07
ENSG00000006712	PAF1	1	0.414373	0.0165074	0.123677	0.492891	-0.58696	0.000329981
ENSG00000131669	NINJ1	1	0.413842	0.0166603	0.234747	0.188515	-0.697436	6.46752e-06
ENSG00000164163	ABCE1	1	-0.413238	0.0168357	-0.127476	0.479596	0.58949	0.000306366
ENSG00000147697	GSDMC	1	0.412755	0.0169771	0.0799867	0.658141	-0.541461	0.00113746
ENSG00000172954	LCLAT1	1	-0.412391	0.0170841	-0.0642712	0.722334	0.525339	0.00169348
ENSG00000188293	IGFL1	1	0.411879	0.0172359	0.0485119	0.788628	-0.509007	0.00248568
ENSG00000205871	RPS3AP47	1	-0.411192	0.0174415	0.0481269	0.790269	0.411599	0.0173194
ENSG00000142751	GPN2	1	0.410794	0.0175613	0.142149	0.430044	-0.601431	0.000213999
ENSG00000235100	AL157400.3	1	-0.410766	0.0175697	-0.0138572	0.938991	0.473108	0.00542522
ENSG00000164967	RPP25L	1	0.410271	0.0177198	0.255241	0.151692	-0.713938	3.08506e-06
ENSG00000152133	GPATCH11	1	-0.410109	0.0177693	-0.0678388	0.707578	0.526355	0.00165249
ENSG00000248664	AC010273.2	1	-0.410008	0.0178002	-0.215494	0.228435	0.673896	1.71521e-05
ENSG00000260260	SNHG19	1	0.409932	0.0178234	-0.0978039	0.588178	-0.360514	0.0393006
ENSG00000168528	SERINC2	1	0.40982	0.0178577	0.0949097	0.599318	-0.553102	0.000842699
ENSG00000283265	AL356234.3	1	0.409772	0.0178723	0.0487717	0.787522	-0.506911	0.00260763
ENSG00000159658	EFCAB14	1	-0.409559	0.0179377	-0.1986	0.267878	0.656501	3.34078e-05
ENSG00000161091	MFSD12	1	0.409548	0.0179412	0.289955	0.101669	-0.747843	5.67272e-07
ENSG00000115966	ATF2	1	-0.40953	0.0179468	0.0904082	0.616824	0.36746	0.0354017
ENSG00000013364	MVP	1	0.409027	0.0181021	0.200425	0.263416	-0.657731	3.19149e-05
ENSG00000232546	AC027644.1	1	-0.408843	0.0181591	-0.07019	0.69791	0.52729	0.00161551
ENSG00000137770	CTDSPL2	1	-0.408841	0.0181596	-0.0520028	0.773799	0.509101	0.00248029
ENSG00000132640	BTBD3	1	-0.408653	0.0182182	-0.187815	0.295254	0.644703	5.12842e-05
ENSG00000157895	C12orf43	1	0.408355	0.0183111	0.063348	0.726168	-0.519903	0.00192825
ENSG00000227627	AL080276.2	1	-0.407874	0.0184623	-0.0247818	0.891116	0.480798	0.00462167
ENSG00000132639	SNAP25	1	0.407429	0.0186029	0.036376	0.840719	-0.491895	0.00364352
ENSG00000100234	TIMP3	1	0.407419	0.018606	0.173244	0.334969	-0.628752	8.90265e-05
ENSG00000142102	PGGHG	1	0.406413	0.0189271	0.23122	0.195435	-0.685603	1.06782e-05
ENSG00000165322	ARHGAP12	1	-0.406346	0.0189488	-0.112947	0.531432	0.567255	0.000576474
ENSG00000274582	SNORA16A	1	0.405993	0.0190625	-0.132478	0.462379	-0.321436	0.0681428
ENSG00000119673	ACOT2	1	0.404695	0.0194864	0.267531	0.132278	-0.719994	2.32107e-06
ENSG00000175387	SMAD2	1	-0.403141	0.0200039	-0.112921	0.531529	0.563646	0.000636109
ENSG00000104863	LIN7B	1	0.402743	0.0201384	0.102072	0.571917	-0.552352	0.000859418
ENSG00000224831	TMEM183B	1	-0.402498	0.0202215	-0.195971	0.274393	0.645978	4.90064e-05
ENSG00000185115	NSMCE3	1	0.402351	0.0202713	-0.106754	0.554316	-0.343088	0.0506202
ENSG00000266495	AC011731.1	1	-0.401974	0.0204002	0.0102457	0.954873	0.439175	0.0105582
ENSG00000135477	KRT87P	1	-0.401786	0.0204647	-0.0761516	0.673607	0.525361	0.00169255
ENSG00000058866	DGKG	1	0.401647	0.0205123	-0.0557457	0.757986	-0.393309	0.0235493
ENSG00000065613	SLK	1	-0.401575	0.0205371	0.0904612	0.616617	0.358513	0.0404858
ENSG00000118094	TREH	1	-0.401423	0.0205894	0.011379	0.949887	0.437426	0.0109078
ENSG00000169217	CD2BP2	1	0.400917	0.0207644	0.0880327	0.626147	-0.536272	0.00129569
ENSG00000170471	RALGAPB	1	-0.39962	0.0212191	-0.0450002	0.80362	0.491788	0.00365201
ENSG00000100060	MFNG	1	-0.39937	0.0213073	-0.181306	0.312608	0.627816	9.18686e-05
ENSG00000285006	AC005280.3	1	-0.398968	0.0214504	-0.0997056	0.580908	0.545766	0.00101932
ENSG00000200087	SNORA73B	1	0.398848	0.0214933	-0.138232	0.442989	-0.307694	0.0815161
ENSG00000197408	CYP2B6	1	0.398503	0.0216169	0.146362	0.416357	-0.591902	0.00028527
ENSG00000197323	TRIM33	1	-0.398375	0.0216627	-0.116274	0.519328	0.561672	0.000670988
ENSG00000261455	LINC01003	1	0.398374	0.0216633	0.166308	0.354968	-0.611704	0.000155349
ENSG00000279801	AC111170.4	1	-0.398256	0.0217057	0.0761432	0.673641	0.369121	0.0345174
ENSG00000144115	THNSL2	1	0.398218	0.0217195	-0.0826757	0.647378	-0.362545	0.0381259
ENSG00000198535	C2CD4A	1	0.398004	0.0217968	0.263622	0.138242	-0.708604	3.94049e-06
ENSG00000130600	H19	1	-0.39771	0.0219032	-0.0438454	0.808565	0.488499	0.00392187
ENSG00000188211	NCR3LG1	1	-0.397453	0.0219966	0.32544	0.0645887	0.118926	0.509778
ENSG00000118200	CAMSAP2	1	-0.397104	0.022124	-0.0711651	0.693914	0.515141	0.00215679
ENSG00000099260	PALMD	1	-0.396423	0.0223745	-0.025537	0.887819	0.468751	0.00593149
ENSG00000002587	HS3ST1	1	0.395858	0.0225839	0.0757729	0.675142	-0.518356	0.00200008
ENSG00000110395	CBL	1	-0.395643	0.022664	-0.195023	0.276767	0.637366	6.63493e-05
ENSG00000136448	NMT1	1	0.395624	0.0226712	0.189807	0.290068	-0.632128	7.94205e-05
ENSG00000286408	AC113410.5	1	0.395197	0.022831	-0.130783	0.468176	-0.311061	0.0780669
ENSG00000128274	A4GALT	1	0.394949	0.0229246	0.28574	0.106968	-0.727306	1.62998e-06
ENSG00000231887	PRH1	1	0.394782	0.0229876	-0.213888	0.232005	-0.227491	0.20294
ENSG00000070061	ELP1	1	-0.393917	0.0233161	-0.241693	0.175394	0.682105	1.23301e-05
ENSG00000146414	SHPRH	1	-0.393795	0.0233629	0.0719316	0.690778	0.368344	0.0349286
ENSG00000248810	LINC02432	1	0.393349	0.0235341	0.206413	0.249117	-0.64619	4.8635e-05
ENSG00000284256	MIR5004	1	-0.393189	0.0235956	-0.0827369	0.647134	0.522336	0.00181989
ENSG00000075711	DLG1	1	-0.393082	0.0236369	-0.213996	0.231765	0.653475	3.73554e-05
ENSG00000160932	LY6E	1	0.392707	0.0237822	0.282169	0.111619	-0.721229	2.18818e-06
ENSG00000286722	AC009244.2	1	0.391852	0.0241166	-0.160516	0.372208	-0.277587	0.117806
ENSG00000165948	IFI27L1	1	0.39175	0.0241566	-0.0522888	0.772588	-0.385701	0.0266354
ENSG00000138182	KIF20B	1	-0.391349	0.0243147	0.272754	0.124607	0.164788	0.359447
ENSG00000165521	EML5	1	-0.390911	0.0244883	-0.00177568	0.992175	0.438828	0.0106267
ENSG00000107581	EIF3A	1	-0.390131	0.0248005	0.00736296	0.967562	0.428817	0.0127743
ENSG00000247317	LY6E-DT	1	0.389726	0.024964	0.0487426	0.787646	-0.484469	0.00427572
ENSG00000261167	AC107027.3	1	-0.389629	0.0250032	0.174404	0.331691	0.261214	0.142014
ENSG00000206535	LNP1	1	-0.389543	0.0250379	-0.233148	0.191629	0.668671	2.10512e-05
ENSG00000118260	CREB1	1	-0.388824	0.0253308	0.0494634	0.784579	0.385255	0.0268262
ENSG00000233635	AC015923.1	1	-0.387175	0.0260128	-0.107108	0.552998	0.539983	0.00118069
ENSG00000163006	CCDC138	1	-0.386633	0.0262406	-0.0697761	0.699609	0.502044	0.00291101
ENSG00000176927	EFCAB5	1	0.385886	0.0265566	-0.177907	0.32192	-0.253527	0.154555
ENSG00000151806	GUF1	1	-0.385807	0.02659	-0.0780926	0.665762	0.509438	0.00246119
ENSG00000286088	AC073585.1	1	-0.385512	0.0267159	-0.158577	0.378088	0.589593	0.000305444
ENSG00000140564	FURIN	1	-0.385324	0.0267967	-0.123773	0.492553	0.554578	0.000810617
ENSG00000110660	SLC35F2	1	-0.385109	0.0268887	-0.327115	0.0631453	0.75768	3.30047e-07
ENSG00000101189	MRGBP	1	0.385044	0.0269168	-0.0883254	0.624995	-0.342167	0.0512842
ENSG00000123395	ATG101	1	0.385021	0.0269265	0.167251	0.352209	-0.597718	0.000239621
ENSG00000094880	CDC23	1	-0.38494	0.0269615	-0.223361	0.211485	0.653736	3.69983e-05
ENSG00000123124	WWP1	1	-0.38487	0.0269916	-0.180527	0.314727	0.610825	0.000159734
ENSG00000124209	RAB22A	1	-0.384826	0.0270106	0.0299654	0.868521	0.400283	0.0209856
ENSG00000259251	AC104590.1	1	0.383793	0.0274593	-0.189466	0.290952	-0.239627	0.179226
ENSG00000116906	GNPAT	1	-0.383489	0.0275923	-0.116251	0.519411	0.545005	0.00103937
ENSG00000168438	CDC40	1	-0.383467	0.0276022	-0.191824	0.284877	0.620553	0.000116832
ENSG00000138757	G3BP2	1	-0.383269	0.0276891	-0.0934672	0.604905	0.521975	0.00183562
ENSG00000237541	HLA-DQA2	1	0.383147	0.0277427	-0.0511396	0.777459	-0.377232	0.030453
ENSG00000230262	LINC02603	1	-0.383012	0.0278024	-0.0127073	0.944046	0.440928	0.0102173
ENSG00000143630	HCN3	1	0.382892	0.0278553	0.119362	0.508218	-0.547449	0.000976157
ENSG00000184995	IFNE	1	-0.382779	0.0279055	0.269592	0.12921	0.158368	0.378725
ENSG00000198171	DDRGK1	1	0.38264	0.027967	0.126772	0.482048	-0.554577	0.000810652
ENSG00000272068	AL365181.2	1	-0.382624	0.0279741	-0.301708	0.087939	0.729494	1.46315e-06
ENSG00000070367	EXOC5	1	-0.382324	0.0281079	-0.0163747	0.927934	0.443825	0.00967437
ENSG00000085982	USP40	1	-0.381538	0.0284597	-0.254518	0.152894	0.681091	1.28508e-05
ENSG00000212724	KRTAP2-3	1	0.380689	0.0288443	-0.0405905	0.822542	-0.385032	0.0269218
ENSG00000260853	AC109460.2	1	0.38025	0.0290443	0.291524	0.0997472	-0.716657	2.71753e-06
ENSG00000136021	SCYL2	1	-0.380244	0.0290472	0.130693	0.468488	0.294433	0.0962575
ENSG00000170921	TANC2	1	-0.38003	0.0291452	-0.288576	0.103379	0.713463	3.15369e-06
ENSG00000273544	SNORA44	1	0.379801	0.0292506	-0.0756243	0.675744	-0.349006	0.0465167
ENSG00000118873	RAB3GAP2	1	-0.378936	0.0296513	0.0246643	0.891629	0.398999	0.0214396
ENSG00000275964	AL355001.2	1	0.37853	0.0298407	-0.0683995	0.705268	-0.35481	0.0427554
ENSG00000140848	CPNE2	1	0.378399	0.0299021	0.244493	0.170293	-0.667555	2.19806e-05
ENSG00000169992	NLGN2	1	0.378033	0.0300739	0.25968	0.144456	-0.682334	1.22157e-05
ENSG00000183826	BTBD9	1	-0.376735	0.0306902	-0.311188	0.0779386	0.732391	1.26632e-06
ENSG00000142655	PEX14	1	0.375789	0.0311459	0.129399	0.472938	-0.549545	0.000924654
ENSG00000124659	TBCC	1	0.375677	0.0312003	0.0505582	0.779927	-0.470578	0.00571445
ENSG00000181027	FKRP	1	0.375067	0.0314976	0.178296	0.320845	-0.597633	0.000240234
ENSG00000015171	ZMYND11	1	-0.374411	0.0318196	-0.203963	0.254904	0.622568	0.000109362
ENSG00000151914	DST	1	-0.374246	0.0319012	0.0842729	0.641018	0.334147	0.0573609
ENSG00000137868	STRA6	1	-0.37403	0.0320081	-0.14615	0.417039	0.564329	0.000624429
ENSG00000285816	AP000944.5	1	0.373804	0.0321204	0.211849	0.236591	-0.629775	8.60122e-05
ENSG00000115827	DCAF17	1	-0.372935	0.0325547	-0.0263234	0.884387	0.443277	0.0097752
ENSG00000235204	AL162724.2	1	-0.372823	0.0326108	-0.230849	0.196172	0.647678	4.61094e-05
ENSG00000285897	AC004687.2	1	0.372705	0.0326705	0.179379	0.317865	-0.596076	0.0002518
ENSG00000175455	CCDC14	1	-0.37256	0.0327434	0.138834	0.440983	0.2777	0.11765
ENSG00000131408	NR1H2	1	0.372305	0.0328725	0.236871	0.184431	-0.653121	3.7844e-05
ENSG00000076924	XAB2	1	0.371479	0.0332927	0.177566	0.322864	-0.592892	0.000276993
ENSG00000131409	LRRC4B	1	0.371137	0.0334684	-0.0127669	0.943784	-0.402176	0.0203309
ENSG00000130669	PAK4	1	0.370786	0.0336489	0.204247	0.25423	-0.618798	0.000123709
ENSG00000164134	NAA15	1	-0.370439	0.0338282	0.061626	0.733338	0.352538	0.0441975
ENSG00000249406	AC015909.1	1	0.370385	0.0338567	-0.0246118	0.891858	-0.389491	0.0250591
ENSG00000036549	AC118549.1	1	-0.369548	0.0342927	-0.198833	0.267307	0.612	0.000153895
ENSG00000174059	CD34	1	0.368848	0.0346612	-0.143056	0.427077	-0.269329	0.129599
ENSG00000186369	LINC00643	1	-0.36852	0.0348353	-0.313412	0.0757253	0.725429	1.78663e-06
ENSG00000135387	CAPRIN1	1	-0.368098	0.0350596	-0.0805434	0.655907	0.49209	0.0036281
ENSG00000130943	PKDREJ	1	-0.368062	0.0350789	-0.201608	0.260548	0.613114	0.000148537
ENSG00000179157	RPS2P28	1	0.367822	0.0352071	-0.0407219	0.821977	-0.370516	0.0337886
LTR19-int:ERV1:LTR	NA	1	-0.367717	0.0352634	-0.325856	0.0642278	0.736976	1.00359e-06
ENSG00000223839	FAM95B1	1	-0.366631	0.0358495	-0.0404151	0.823297	0.450321	0.00854532
ENSG00000261884	AC040162.1	1	0.366439	0.0359542	0.202912	0.257413	-0.612603	0.000150974
ENSG00000013275	PSMC4	1	0.366387	0.0359825	0.217818	0.223335	-0.627451	9.29987e-05
ENSG00000157833	GAREM2	1	0.365671	0.0363745	0.175297	0.329184	-0.584129	0.0003583
ENSG00000187824	TMEM220	1	0.36565	0.0363857	-0.13191	0.46432	-0.2769	0.118756
ENSG00000286950	AC087588.3	1	0.365553	0.0364391	-0.0490526	0.786327	-0.359649	0.0398097
ENSG00000076356	PLXNA2	1	0.364919	0.0367899	0.167685	0.350943	-0.575676	0.000456149
ENSG00000203943	SAMD13	1	-0.36491	0.0367949	-0.238404	0.181523	0.646386	4.82966e-05
ENSG00000260108	AC026464.2	1	-0.364665	0.0369306	-0.128949	0.474492	0.536658	0.00128328
ENSG00000172345	STARD5	1	0.36463	0.0369506	0.247962	0.16412	-0.65563	3.45037e-05
ENSG00000137962	ARHGAP29	1	-0.364221	0.0371784	0.0307044	0.865307	0.376508	0.0307994
ENSG00000112511	PHF1	1	0.363965	0.0373224	0.0763646	0.672745	-0.483289	0.00438439
ENSG00000102543	CDADC1	1	0.362913	0.0379166	-0.252017	0.157109	-0.153732	0.393014
ENSG00000163002	NUP35	1	-0.362827	0.0379653	-0.299909	0.0899423	0.705562	4.51991e-06
ENSG00000176842	IRX5	1	0.362039	0.0384162	0.151171	0.401038	-0.555943	0.000781924
ENSG00000071909	MYO3B	1	-0.360792	0.0391381	-0.243433	0.17221	0.646811	4.75668e-05
ENSG00000087053	MTMR2	1	-0.360331	0.0394075	-0.231306	0.195264	0.634169	7.40761e-05
ENSG00000127774	EMC6	1	0.360306	0.0394226	0.343089	0.0506193	-0.745923	6.28712e-07
ENSG00000131771	PPP1R1B	1	0.35993	0.0396434	0.145431	0.419359	-0.547846	0.000966216
ENSG00000010404	IDS	1	-0.35991	0.0396553	-0.0476122	0.792463	0.450004	0.00859779
ENSG00000118600	RXYLT1	1	-0.359856	0.0396872	0.0364319	0.840478	0.365899	0.036249
ENSG00000137726	FXYD6	1	0.359467	0.039917	0.157918	0.380097	-0.559815	0.000705316
ENSG00000236528	AL033528.3	1	0.359448	0.0399284	-0.0789687	0.662233	-0.322907	0.0668202
ENSG00000218226	TATDN2P2	1	-0.359302	0.0400151	-0.262074	0.140659	0.663786	2.54024e-05
ENSG00000188938	FAM120AOS	1	-0.358314	0.0406054	-0.210411	0.239863	0.611018	0.000158761
ENSG00000143207	COP1	1	-0.358215	0.0406648	-0.244401	0.170459	0.644897	5.09313e-05
ENSG00000287490	AC015818.9	1	-0.35784	0.0408909	-0.161741	0.368521	0.561818	0.000668337
ENSG00000178078	STAP2	1	0.35777	0.0409333	0.110375	0.540883	-0.510373	0.00240886
ENSG00000049089	COL9A2	1	0.357573	0.0410526	0.20002	0.264402	-0.599798	0.000224946
ENSG00000169660	HEXD	1	0.357489	0.0411037	0.271411	0.126547	-0.671095	1.9152e-05
ENSG00000158079	PTPDC1	1	-0.357366	0.0411781	-0.316421	0.072809	0.715968	2.8066e-06
ENSG00000121964	GTDC1	1	0.357338	0.0411949	-0.257821	0.147454	-0.141695	0.431532
ENSG00000267023	LRRC37A16P	1	-0.357097	0.0413416	-0.012571	0.944645	0.411818	0.0172541
ENSG00000141446	ESCO1	1	-0.356907	0.0414576	0.0111544	0.950875	0.38788	0.0257193
ENSG00000084676	NCOA1	1	-0.356766	0.0415438	-0.289631	0.102068	0.688508	9.46172e-06
ENSG00000154917	RAB6B	1	-0.356701	0.0415835	-0.258993	0.145558	0.657797	3.18356e-05
ENSG00000176399	DMRTA1	1	-0.356552	0.0416754	-0.184274	0.304618	0.582911	0.000371141
ENSG00000115464	USP34	1	-0.3565	0.0417073	-0.00792221	0.965099	0.406501	0.0188989
ENSG00000163322	ABRAXAS1	1	0.356454	0.0417353	-0.489569	0.00383221	0.0910416	0.614348
ENSG00000151778	SERP2	1	-0.356232	0.0418722	-0.0878347	0.626926	0.486114	0.00412811
ENSG00000217130	AL139100.2	1	0.355631	0.0422433	-0.0261267	0.885245	-0.371481	0.0332918
ENSG00000213999	MEF2B	1	0.355522	0.0423109	0.227756	0.2024	-0.625242	0.000100105
ENSG00000130935	NOL11	1	-0.355203	0.0425096	-0.145583	0.418871	0.542712	0.00110195
ENSG00000145819	ARHGAP26	1	0.355082	0.0425854	-0.254456	0.152998	-0.142537	0.428773
ENSG00000142178	SIK1	1	-0.354807	0.0427572	0.163355	0.363698	0.233331	0.191271
ENSG00000257803	AC010200.1	1	-0.354691	0.0428298	0.0979791	0.587507	0.298577	0.0914482
ENSG00000126821	SGPP1	1	-0.354116	0.0431917	0.0361238	0.84181	0.35979	0.0397262
ENSG00000230533	AL356234.2	1	0.35404	0.0432396	-0.0799942	0.658111	-0.315835	0.07337
ENSG00000101843	PSMD10	1	-0.353647	0.0434884	-0.270284	0.128193	0.665673	2.36329e-05
ENSG00000185049	NELFA	1	0.353271	0.0437282	0.184239	0.304712	-0.579207	0.000412719
ENSG00000054690	PLEKHH1	1	-0.352305	0.0443477	-0.286938	0.105442	0.680826	1.29898e-05
ENSG00000107984	DKK1	1	-0.352202	0.0444138	0.301226	0.0884718	0.0925479	0.608476
ENSG00000215114	UBXN2B	1	-0.351974	0.0445614	-0.258525	0.146312	0.652044	3.93636e-05
ENSG00000288208	AL451136.1	1	0.35192	0.0445963	0.214249	0.231201	-0.607707	0.000176195
ENSG00000277383	AC010331.1	1	0.351875	0.0446255	-0.053553	0.767239	-0.339855	0.0529804
ENSG00000229951	AC104695.2	1	0.351559	0.044831	-0.499925	0.00305244	0.10687	0.553885
ENSG00000110344	UBE4A	1	-0.351493	0.0448735	-0.170541	0.342679	0.563523	0.00063824
ENSG00000134371	CDC73	1	-0.351064	0.0451539	0.484382	0.00428364	-0.0918809	0.611073
ENSG00000176853	FAM91A1	1	-0.350874	0.0452784	0.0374631	0.836023	0.354826	0.0427453
ENSG00000207501	RNVU1-14	1	0.350752	0.0453581	-0.119063	0.509287	-0.27309	0.124125
ENSG00000165175	MID1IP1	1	0.350416	0.0455798	-0.168207	0.349423	-0.223569	0.211047
ENSG00000255571	MIR9-3HG	1	0.350051	0.0458206	-0.077216	0.669301	-0.314153	0.0749988
ENSG00000254898	AC087362.1	1	-0.349905	0.0459177	-0.245679	0.168163	0.636884	6.74645e-05
MLT1E3-int:ERVL-MaLR:LTR	NA	1	0.349693	0.0460578	0.0808941	0.654501	-0.471863	0.0055659
ENSG00000147133	TAF1	1	-0.349398	0.0462544	-0.257146	0.148554	0.647785	4.59319e-05
ENSG00000143324	XPR1	1	-0.349049	0.0464881	-0.234002	0.189961	0.624251	0.000103452
ENSG00000175087	PDIK1L	1	-0.348918	0.0465758	-0.229381	0.199111	0.619483	0.000120983
ENSG00000173621	LRFN4	1	0.348818	0.0466432	0.212973	0.234057	-0.602963	0.00020416
ENSG00000273189	AC010619.3	1	0.348198	0.0470608	0.136315	0.449398	-0.525613	0.00168235
ENSG00000134250	NOTCH2	1	-0.347788	0.0473385	-0.171587	0.339683	0.560426	0.000693844
ENSG00000103994	ZNF106	1	-0.347033	0.0478541	-0.28231	0.111432	0.670305	1.97534e-05
ENSG00000129084	PSMA1	1	0.346707	0.0480782	0.214744	0.230098	-0.602374	0.000207894
ENSG00000090060	PAPOLA	1	-0.346528	0.0482012	-0.197383	0.270883	0.584813	0.000351272
ENSG00000066027	PPP2R5A	1	-0.346506	0.0482163	-0.217646	0.22371	0.605052	0.000191393
ENSG00000104093	DMXL2	1	-0.345467	0.0489372	-0.0231905	0.89807	0.409435	0.017976
ENSG00000111647	UHRF1BP1L	1	-0.345451	0.0489487	-0.0949352	0.59922	0.481161	0.00458647
ENSG00000214960	CRPPA	1	-0.344927	0.049315	-0.164684	0.359752	0.550325	0.000906098
ENSG00000105982	RNF32	1	-0.344147	0.0498655	-0.228837	0.200209	0.613605	0.000146231
ENSG00000249237	AL359273.2	1	-0.343648	0.05022	-0.217265	0.22454	0.601476	0.000213704
ENSG00000124357	NAGK	1	0.343493	0.0503305	0.027915	0.877447	-0.411952	0.0172143
ENSG00000130270	ATP8B3	1	-0.342794	0.0508312	-0.0647625	0.720296	0.448018	0.00893211
ENSG00000272106	AL691432.2	1	0.342452	0.051078	0.0467745	0.796037	-0.429647	0.0125832
ENSG00000280055	TMEM75	1	-0.342436	0.0510896	-0.283317	0.110107	0.666172	2.31846e-05
ENSG00000008256	CYTH3	1	-0.342315	0.0511766	-0.291519	0.0997531	0.674239	1.69209e-05
ENSG00000159212	CLIC6	1	-0.340431	0.0525536	-0.165496	0.357357	0.54611	0.00101036
ENSG00000284194	SCO2	1	0.340319	0.0526369	0.156396	0.384764	-0.536884	0.00127606
ENSG00000090612	ZNF268	1	-0.340182	0.0527382	0.0806047	0.655661	0.29973	0.0901437
ENSG00000168283	BMI1	1	-0.340087	0.0528081	-0.0765733	0.6719	0.456803	0.00753238
ENSG00000267436	AC005786.3	1	0.339961	0.0529016	0.323047	0.0666947	-0.703136	5.03653e-06
ENSG00000180992	MRPL14	1	0.339736	0.0530695	0.157374	0.381763	-0.53721	0.00126573
ENSG00000251429	AIDAP2	1	-0.33955	0.0532081	-0.324029	0.0658244	0.703656	4.92134e-06
ENSG00000149100	EIF3M	1	0.339291	0.0534012	-0.368327	0.0349379	-0.0110125	0.951499
ENSG00000196620	UGT2B15	1	-0.339153	0.0535044	-0.158478	0.378388	0.537663	0.00125147
ENSG00000285942	AC018362.3	1	0.338983	0.053632	0.109481	0.544184	-0.488476	0.00392381
ENSG00000008869	HEATR5B	1	-0.338824	0.0537516	-0.153491	0.393764	0.532308	0.00142925
ENSG00000112249	ASCC3	1	-0.338525	0.0539764	0.0940074	0.60281	0.284476	0.108598
ENSG00000106133	NSUN5P2	1	-0.337868	0.0544742	0.448526	0.00884556	-0.0707779	0.6955
ENSG00000100811	YY1	1	-0.337821	0.05451	-0.0840156	0.642041	0.461711	0.00683505
ENSG00000093134	VNN3	1	0.337604	0.0546755	0.126512	0.482954	-0.503964	0.00278787
ENSG00000283463	HSFX4	1	-0.337451	0.0547918	-0.240323	0.177929	0.617605	0.000128589
ENSG00000069956	MAPK6	1	-0.33742	0.0548157	-0.0877918	0.627095	0.465039	0.0063943
ENSG00000133805	AMPD3	1	0.33689	0.0552216	-0.415858	0.0160858	0.0392031	0.828517
ENSG00000053770	AP5M1	1	-0.336761	0.0553209	-0.0549194	0.761469	0.431429	0.0121814
ENSG00000100151	PICK1	1	0.336448	0.055562	0.230853	0.196165	-0.607013	0.00018006
ENSG00000188611	ASAH2	1	0.336304	0.0556733	-0.475767	0.00513481	0.0997675	0.580672
ENSG00000005486	RHBDD2	1	-0.336236	0.055726	0.403059	0.0200314	-0.0271365	0.880841
ENSG00000249740	OSMR-AS1	1	0.336035	0.0558816	0.0849592	0.638293	-0.460658	0.00697987
ENSG00000262712	AC012676.1	1	-0.335952	0.0559459	-0.283896	0.109351	0.659502	2.98698e-05
ENSG00000166377	ATP9B	1	-0.335948	0.0559487	-0.328852	0.0616756	0.704454	4.74965e-06
ENSG00000234171	RNASEH1-AS1	1	-0.335909	0.055979	-0.0870296	0.630101	0.462588	0.00671649
ENSG00000240457	RN7SL472P	1	-0.335419	0.0563605	-0.322409	0.0672654	0.697419	6.47219e-06
ENSG00000147124	ZNF41	1	-0.335306	0.0564494	-0.135589	0.451839	0.510473	0.00240337
ENSG00000115896	PLCL1	1	0.335242	0.0564995	-0.0250678	0.889867	-0.349744	0.0460245
ENSG00000248333	CDK11B	1	0.334925	0.0567479	0.219029	0.220708	-0.593486	0.00027213
ENSG00000157551	KCNJ15	1	0.334631	0.0569787	0.111354	0.537274	-0.485483	0.00418417
ENSG00000164879	CA3	1	-0.334415	0.0571488	-0.0396485	0.826598	0.413536	0.0167488
ENSG00000178927	CYBC1	1	0.333762	0.0576666	0.231445	0.194987	-0.604602	0.000194079
ENSG00000160404	TOR2A	1	0.333547	0.0578376	0.0171711	0.924439	-0.390088	0.0248179
ENSG00000253395	AP003469.2	1	-0.333453	0.0579126	-0.0589266	0.744622	0.431738	0.0121129
ENSG00000221990	EXOC3-AS1	1	0.333225	0.0580942	0.152784	0.395971	-0.525342	0.00169335
ENSG00000228343	AC115618.2	1	0.333125	0.0581746	0.151905	0.398728	-0.52435	0.00173422
ENSG00000169967	MAP3K2	1	-0.332813	0.0584245	-0.00657249	0.971043	0.378669	0.0297755
ENSG00000167740	CYB5D2	1	0.332619	0.0585807	-0.64884	4.42188e-05	0.276961	0.118671
ENSG00000157869	RAB28	1	-0.332106	0.0589952	-0.283152	0.110323	0.654458	3.60297e-05
ENSG00000166181	API5	1	-0.331714	0.0593129	-0.221994	0.214365	0.592862	0.000277242
ENSG00000134762	DSC3	1	-0.331631	0.0593802	-0.148693	0.408892	0.519468	0.00194825
ENSG00000230650	AC140479.2	1	-0.330861	0.0600098	-0.423631	0.0140231	0.793544	3.61489e-08
ENSG00000187098	MITF	1	-0.330714	0.0601298	-0.206108	0.249832	0.575858	0.000453816
ENSG00000184619	KRBA2	1	-0.330286	0.060483	0.0959917	0.595143	0.273279	0.123854
ENSG00000264057	AC103810.1	1	-0.330127	0.0606138	0.0174547	0.923194	0.351639	0.0447789
ENSG00000226833	AC092164.1	1	-0.329708	0.0609615	-0.0818952	0.650495	0.45052	0.00851269
ENSG00000259668	AC066613.1	1	-0.329582	0.0610656	0.0111257	0.951001	0.357359	0.0411825
ENSG00000035681	NSMAF	1	-0.329549	0.0610934	-0.270011	0.128593	0.638458	6.38799e-05
ENSG00000133247	KMT5C	1	0.3292	0.0613841	0.299108	0.0908454	-0.667166	2.23138e-05
ENSG00000105246	EBI3	1	0.328775	0.0617398	0.153719	0.393053	-0.521301	0.00186531
ENSG00000103064	SLC7A6	1	-0.32817	0.0622494	-0.344693	0.0494798	0.711598	3.43697e-06
ENSG00000172915	NBEA	1	-0.328025	0.062372	-0.118292	0.512053	0.485035	0.00422439
ENSG00000230929	AC099513.1	1	-0.327585	0.0627452	-0.0248522	0.890808	0.391103	0.0244122
ENSG00000106771	TMEM245	1	-0.327455	0.0628557	-0.231737	0.194409	0.597843	0.000238718
ENSG00000169783	LINGO1	1	0.327269	0.0630142	0.130817	0.46806	-0.496715	0.00327793
ENSG00000173166	RAPH1	1	-0.327248	0.0630316	-0.0556339	0.758457	0.421508	0.014563
ENSG00000102580	DNAJC3	1	-0.327116	0.0631448	-0.190764	0.287599	0.55649	0.00077067
LTR7:ERV1:LTR	NA	1	0.326529	0.0636474	0.128451	0.476217	-0.493521	0.00351645
ENSG00000185803	SLC52A2	1	0.326266	0.0638733	0.198458	0.268228	-0.563235	0.000643243
ENSG00000241316	SUCLG2-AS1	1	-0.326169	0.0639568	0.0899763	0.618515	0.274692	0.121845
ENSG00000143971	ETAA1	1	-0.325949	0.0641468	-0.140175	0.43654	0.504598	0.00274823
ENSG00000273987	AC121761.2	1	-0.325695	0.064367	-0.21123	0.237997	0.575368	0.000460125
ENSG00000107614	TRDMT1	1	-0.325631	0.0644225	-0.0407949	0.821663	0.404862	0.0194316
ENSG00000205765	C5orf51	1	-0.325448	0.0645818	0.359145	0.0401084	0.00471649	0.979218
ENSG00000089916	GPATCH2L	1	-0.325369	0.0646506	-0.205506	0.25125	0.569279	0.000545251
ENSG00000166783	MARF1	1	-0.324971	0.0649975	-0.262261	0.140365	0.625589	9.89586e-05
ENSG00000170684	ZNF296	1	0.324884	0.0650729	-0.035048	0.846464	-0.328184	0.0622378
ENSG00000108061	SHOC2	1	-0.324768	0.0651746	-0.147828	0.411653	0.51093	0.00237819
ENSG00000152422	XRCC4	1	-0.323913	0.0659261	-0.135112	0.453447	0.497258	0.00323875
ENSG00000237813	AC002066.1	1	-0.323562	0.066237	-0.107169	0.55277	0.468922	0.00591084
ENSG00000173786	CNP	1	0.323537	0.066259	0.238552	0.181245	-0.600277	0.000221684
ENSG00000234498	RPL13AP20	1	0.323464	0.0663242	-0.614491	0.000142145	0.252848	0.1557
ENSG00000279041	AC102945.2	1	-0.322931	0.0667985	-0.239968	0.17859	0.601016	0.000216735
ENSG00000215241	LINC02449	1	-0.32276	0.066951	-0.0718874	0.690959	0.432744	0.0118919
ENSG00000228204	AC004830.2	1	-0.322759	0.0669524	0.0621457	0.731172	0.298709	0.0912981
ENSG00000254901	BORCS8	1	0.322563	0.0671273	0.252637	0.156057	-0.613273	0.000147785
ENSG00000278989	AP001148.1	1	-0.322495	0.0671886	0.0710842	0.694245	0.289476	0.10226
ENSG00000160439	RDH13	1	0.32219	0.0674627	0.178471	0.320362	-0.53869	0.00121969
ENSG00000134716	CYP2J2	1	0.322078	0.0675634	0.286993	0.105371	-0.647087	4.70987e-05
ENSG00000162755	KLHDC9	1	-0.321954	0.0676751	0.00847939	0.962646	0.351476	0.044885
ENSG00000100852	ARHGAP5	1	-0.321222	0.0683371	0.0210509	0.907432	0.338086	0.0543086
ENSG00000230149	AL021707.3	1	0.319196	0.0701969	0.221799	0.214779	-0.578671	0.000419066
ENSG00000134910	STT3A	1	-0.31918	0.0702121	-0.317896	0.0714119	0.67475	1.65815e-05
ENSG00000114744	COMMD2	1	-0.318682	0.0706756	-0.30979	0.0793551	0.666087	2.32603e-05
ENSG00000219529	AP000580.1	1	0.318466	0.0708767	-0.207229	0.24721	-0.148827	0.408463
ENSG00000100949	RABGGTA	1	0.318099	0.0712206	0.10384	0.565242	-0.459486	0.00714405
ENSG00000108094	CUL2	1	-0.317984	0.0713288	-0.09553	0.596923	0.451047	0.00842646
ENSG00000181991	MRPS11	1	0.317243	0.0720273	0.31972	0.0697127	-0.674408	1.68076e-05
ENSG00000135018	UBQLN1	1	-0.317035	0.0722249	-0.248915	0.162453	0.60337	0.000201612
ENSG00000254531	AP001816.1	1	0.316977	0.0722791	0.259035	0.14549	-0.613427	0.000147064
ENSG00000285588	AL160254.1	1	-0.316478	0.0727549	-0.190257	0.288905	0.54409	0.00106396
ENSG00000187583	PLEKHN1	1	0.316138	0.0730796	-0.202513	0.25837	-0.150939	0.401768
ENSG00000137145	DENND4C	1	-0.315897	0.0733103	-0.0367179	0.839242	0.389902	0.024893
ENSG00000147274	RBMX	1	-0.315824	0.0733806	-0.412533	0.0170423	0.765635	2.09012e-07
ENSG00000087903	RFX2	1	-0.315741	0.0734606	0.161043	0.370619	0.191965	0.284516
ENSG00000167807	AC011511.1	1	0.315372	0.0738151	0.0733157	0.685129	-0.425913	0.0134616
ENSG00000285190	AC018754.1	1	0.314744	0.0744231	-0.250072	0.160445	-0.101823	0.572861
ENSG00000139218	SCAF11	1	-0.314643	0.0745218	0.033936	0.851281	0.317845	0.0714593
ENSG00000080200	CRYBG3	1	-0.314514	0.0746467	0.162958	0.364879	0.188679	0.292998
ENSG00000169372	CRADD	1	0.314123	0.0750279	-0.604921	0.000192169	0.253721	0.154229
ENSG00000138095	LRPPRC	1	-0.313984	0.0751636	0.0849212	0.638444	0.266124	0.134403
ENSG00000268061	NAPA-AS1	1	0.313918	0.0752282	0.301858	0.0877732	-0.652829	3.82502e-05
ENSG00000157306	ZFHX2-AS1	1	0.313871	0.0752747	0.0933691	0.605286	-0.444287	0.00959008
ENSG00000160256	FAM207A	1	0.313607	0.0755332	0.252751	0.155864	-0.603375	0.000201583
ENSG00000283886	BX664615.2	1	-0.312141	0.0769838	-0.0891282	0.62184	0.438113	0.0107693
ENSG00000154930	ACSS1	1	-0.311753	0.0773718	0.0656516	0.716613	0.282899	0.110657
ENSG00000153989	NUS1	1	-0.311665	0.0774601	-0.343185	0.050551	0.691636	8.29356e-06
ENSG00000051382	PIK3CB	1	-0.311649	0.0774753	-0.311118	0.0780086	0.659553	2.98122e-05
ENSG00000185737	NRG3	1	-0.311635	0.0774898	-0.0570276	0.752592	0.405446	0.0192403
ENSG00000182158	CREB3L2	1	-0.3111	0.0780269	-0.331661	0.0593555	0.679482	1.37173e-05
ENSG00000110057	UNC93B1	1	0.311022	0.0781054	0.299433	0.0904789	-0.647166	4.69647e-05
ENSG00000261327	AC134312.5	1	0.311022	0.0781059	-0.326586	0.063598	-0.0211466	0.907013
ENSG00000147650	LRP12	1	-0.310868	0.0782609	0.130879	0.467848	0.216682	0.225818
ENSG00000140254	DUOXA1	1	-0.31041	0.0787248	-0.102292	0.571084	0.449341	0.00870822
ENSG00000077458	FAM76B	1	-0.310043	0.0790977	0.0439248	0.808225	0.302713	0.0868336
ENSG00000185641	AC034236.1	1	-0.309916	0.0792267	0.0530109	0.769531	0.293486	0.0973836
ENSG00000188993	LRRC66	1	-0.309725	0.0794213	-0.409792	0.0178663	0.756075	3.61162e-07
ENSG00000048342	CC2D2A	1	-0.309673	0.0794742	-0.182037	0.310628	0.528262	0.00157784
ENSG00000281189	GHET1	1	0.309573	0.0795765	0.257286	0.148326	-0.6034	0.000201428
ENSG00000163714	U2SURP	1	-0.309344	0.0798108	-0.0708427	0.695234	0.4167	0.0158506
ENSG00000144426	NBEAL1	1	-0.308714	0.0804589	0.319973	0.0694791	0.0251796	0.889379
ENSG00000119943	PYROXD2	1	-0.308244	0.0809446	-0.0195932	0.913817	0.364221	0.0371789
ENSG00000234477	AC004231.1	1	0.307888	0.0813147	0.0340055	0.85098	-0.378234	0.0299792
ENSG00000197312	DDI2	1	-0.307868	0.0813353	-0.074861	0.678842	0.419068	0.0152052
ENSG00000108055	SMC3	1	-0.307746	0.0814624	0.163435	0.363458	0.180635	0.314433
ENSG00000105409	ATP1A3	1	0.30774	0.0814686	-0.10158	0.573782	-0.242484	0.173942
ENSG00000134313	KIDINS220	1	-0.307623	0.08159	-0.178008	0.32164	0.521941	0.00183711
ENSG00000161298	ZNF382	1	0.307532	0.0816855	-0.428291	0.0128964	0.0844602	0.640274
ENSG00000221949	LINC01465	1	0.307276	0.0819522	-0.197681	0.270145	-0.145865	0.41796
ENSG00000165097	KDM1B	1	-0.306593	0.0826692	-0.234939	0.188143	0.57772	0.000430538
ENSG00000159228	CBR1	1	0.306587	0.0826758	0.26281	0.139506	-0.605585	0.000188252
ENSG00000261534	AL596244.1	1	0.306512	0.0827553	0.214889	0.229776	-0.557579	0.000748694
ENSG00000144228	SPOPL	1	-0.306501	0.0827668	-0.0510217	0.777959	0.3937	0.0233992
ENSG00000134940	ACRV1	1	-0.306498	0.0827695	-0.177942	0.321822	0.520617	0.00189588
ENSG00000103429	BFAR	1	0.305734	0.0835777	-0.293973	0.0968032	-0.0478482	0.791456
ENSG00000172869	DMXL1	1	-0.305558	0.0837649	0.0126306	0.944383	0.328994	0.0615567
ENSG00000130164	LDLR	1	0.30551	0.0838159	0.153135	0.394877	-0.494705	0.0034263
ENSG00000083544	TDRD3	1	-0.305103	0.0842506	-0.173879	0.333172	0.514994	0.00216418
ENSG00000100258	LMF2	1	0.305005	0.0843544	0.337161	0.0550134	-0.678168	1.44639e-05
ENSG00000273637	AL139260.2	1	-0.30406	0.0853702	0.0147775	0.934948	0.325172	0.0648215
ENSG00000268858	AL118506.1	1	0.303103	0.0864079	0.226092	0.205808	-0.564972	0.000613601
ENSG00000142875	PRKACB	1	-0.302613	0.0869437	-0.0984891	0.585554	0.43682	0.011031
ENSG00000132781	MUTYH	1	0.302374	0.0872057	0.184337	0.304449	-0.522401	0.00181704
ENSG00000146243	IRAK1BP1	1	-0.30201	0.0876052	0.0237134	0.895784	0.313944	0.0752028
ENSG00000198160	MIER1	1	-0.301737	0.0879064	-0.0751604	0.677626	0.412513	0.0170483
ENSG00000116117	PARD3B	1	-0.301575	0.088086	-0.22837	0.201153	0.565541	0.000604158
ENSG00000241489	AC244197.3	1	-0.301427	0.0882488	-0.0646565	0.720735	0.401663	0.0205069
ENSG00000008441	NFIX	1	0.301392	0.0882878	0.244292	0.170655	-0.581258	0.000389209
ENSG00000226221	RPL26P19	1	0.301292	0.0883992	-0.627779	9.19817e-05	0.290925	0.100477
ENSG00000121741	ZMYM2	1	-0.301278	0.0884142	-0.15344	0.393924	0.490279	0.00377376
ENSG00000257550	AC023509.2	1	-0.300494	0.0892871	-0.18216	0.310296	0.518122	0.00201112
ENSG00000125257	ABCC4	1	-0.300069	0.0897626	-0.275082	0.121295	0.61057	0.000161027
ENSG00000279747	AC130456.6	1	-0.299663	0.0902197	-0.219891	0.218851	0.554924	0.000803264
ENSG00000215007	DNAJA1P3	1	0.299372	0.0905475	0.0680718	0.706618	-0.40278	0.0201259
ENSG00000153936	HS2ST1	1	-0.298636	0.0913812	-0.143716	0.424925	0.477601	0.00494232
ENSG00000204351	SKIV2L	1	0.2984	0.0916499	0.204366	0.253946	-0.537988	0.00124135
ENSG00000154001	PPP2R5E	1	-0.298303	0.0917604	-0.141926	0.430776	0.475439	0.00516986
ENSG00000088930	XRN2	1	-0.298286	0.0917808	-0.0772762	0.669058	0.41077	0.0175687
ENSG00000227925	LINC01655	1	-0.298267	0.0918014	-0.319981	0.0694724	0.653454	3.73845e-05
ENSG00000213047	DENND1B	1	-0.297852	0.0922769	-0.075886	0.674683	0.408894	0.0181431
ENSG00000134899	ERCC5	1	-0.29782	0.0923129	-0.164497	0.360307	0.49747	0.0032236
ENSG00000198040	ZNF84	1	-0.297509	0.0926702	-0.189849	0.28996	0.522474	0.0018139
ENSG00000198919	DZIP3	1	-0.297315	0.0928936	-0.115898	0.52069	0.448306	0.00888293
ENSG00000259661	AC068831.5	1	-0.296385	0.0939685	-0.195417	0.27578	0.526786	0.00163535
ENSG00000198785	GRIN3A	1	0.295388	0.095133	0.157852	0.380301	-0.488105	0.00395527
ENSG00000082269	FAM135A	1	-0.294547	0.0961224	0.0332765	0.85414	0.296038	0.0943733
ENSG00000175348	TMEM9B	1	-0.294462	0.096223	-0.119199	0.5088	0.448418	0.00886384
ENSG00000273419	AC004877.1	1	-0.294381	0.0963188	-0.157706	0.380745	0.486835	0.00406481
ENSG00000197535	MYO5A	1	-0.294264	0.0964577	-0.062403	0.7301	0.3914	0.0242944
ENSG00000230295	GTF2IP23	1	-0.294099	0.0966533	-0.146613	0.415549	0.475426	0.00517125
ENSG00000250910	AC097467.3	1	-0.293988	0.0967855	-0.0419435	0.816726	0.370632	0.0337285
ENSG00000145331	TRMT10A	1	-0.29396	0.0968191	0.0341486	0.85036	0.294508	0.0961687
ENSG00000280128	AL662795.2	1	-0.293804	0.0970039	-0.0849227	0.638438	0.413406	0.0167867
ENSG00000119431	HDHD3	1	0.293786	0.0970262	0.246577	0.166563	-0.57504	0.000464398
ENSG00000108244	KRT23	1	0.293646	0.0971926	-0.022083	0.902915	-0.306223	0.0830598
ENSG00000204253	HNRNPCP2	1	-0.292599	0.0984466	-0.227735	0.202444	0.55487	0.000804396
ENSG00000136014	USP44	1	0.292468	0.0986041	-0.403524	0.0198753	0.0765349	0.672055
ENSG00000063241	ISOC2	1	0.292157	0.0989797	0.312715	0.0764134	-0.639356	6.19121e-05
ENSG00000083312	TNPO1	1	-0.291594	0.0996616	-0.037111	0.837543	0.363123	0.0377972
ENSG00000125618	PAX8	1	0.291369	0.0999354	-0.344649	0.0495108	0.0188886	0.916906
ENSG00000138814	PPP3CA	1	-0.291239	0.100094	-0.215453	0.228526	0.541067	0.00114882
ENSG00000149043	SYT8	1	-0.291206	0.100134	-0.204986	0.252478	0.530564	0.00149173
ENSG00000147649	MTDH	1	-0.290575	0.100905	-0.0824637	0.648224	0.407337	0.018632
ENSG00000233396	LINC01719	1	-0.290526	0.100966	-0.0396494	0.826594	0.364467	0.0370412
ENSG00000198924	DCLRE1A	1	-0.29044	0.101072	-0.101248	0.575041	0.425969	0.0134479
ENSG00000066185	ZMYND12	1	0.29017	0.101403	-0.426886	0.0132278	0.102466	0.570427
ENSG00000247809	NR2F2-AS1	1	-0.289775	0.10189	-0.0861231	0.633682	0.410102	0.0177714
ENSG00000127831	VIL1	1	-0.288651	0.103286	0.271951	0.125765	0.0507715	0.779021
ENSG00000136144	RCBTB1	1	-0.288562	0.103398	-0.00867373	0.961791	0.331296	0.0596537
ENSG00000145908	ZNF300	1	-0.288238	0.103803	-0.162136	0.367339	0.484395	0.00428246
ENSG00000071246	VASH1	1	-0.287792	0.104363	-0.105259	0.55991	0.42702	0.013196
ENSG00000120211	INSL4	1	0.28779	0.104366	-0.0369363	0.838298	-0.284822	0.108149
ENSG00000196437	ZNF569	1	-0.287779	0.104379	-0.131867	0.464465	0.453613	0.00801723
ENSG00000237655	AC073834.1	1	-0.287488	0.104745	0.11344	0.529631	0.207982	0.245458
ENSG00000196659	TTC30B	1	-0.287386	0.104875	0.0846227	0.639629	0.236684	0.184788
ENSG00000135929	CYP27A1	1	-0.287202	0.105107	-0.181276	0.312691	0.502377	0.00288936
ENSG00000154319	FAM167A	1	-0.28715	0.105173	-0.0328642	0.855928	0.353908	0.0433235
ENSG00000255072	PIGY	1	-0.287116	0.105216	-0.088944	0.622563	0.409949	0.0178181
ENSG00000131019	ULBP3	1	0.287072	0.105272	0.349114	0.0464445	-0.67007	1.99356e-05
ENSG00000151790	TDO2	1	0.286428	0.106089	-0.0297419	0.869493	-0.290494	0.101005
ENSG00000275120	AC048382.5	1	0.285582	0.10717	-0.0598887	0.740594	-0.259402	0.144901
ENSG00000116747	RO60	1	-0.285549	0.107214	-0.0471135	0.79459	0.366367	0.0359935
ENSG00000109265	CRACD	1	-0.285394	0.107412	-0.188921	0.292368	0.508001	0.00254356
ENSG00000229939	AL589880.1	1	0.285349	0.107469	-0.48099	0.00460303	0.16196	0.367866
ENSG00000119787	ATL2	1	-0.285212	0.107646	0.00756063	0.966691	0.311317	0.0778091
ENSG00000133943	DGLUCY	1	0.285011	0.107905	0.194415	0.278299	-0.513067	0.0022635
ENSG00000001167	NFYA	1	-0.284939	0.107998	-0.379644	0.0293229	0.698216	6.25207e-06
ENSG00000135437	RDH5	1	-0.284716	0.108287	0.461444	0.00687153	-0.143122	0.42686
ENSG00000155729	KCTD18	1	-0.284428	0.10866	-0.285938	0.106714	0.603938	0.000198105
ENSG00000011295	TTC19	1	-0.284369	0.108736	-0.320746	0.0687707	0.638681	6.33876e-05
ENSG00000273344	PAXIP1-AS1	1	0.283699	0.109608	0.27932	0.115436	-0.596506	0.00024856
ENSG00000124164	VAPB	1	-0.283504	0.109863	-0.465204	0.00637301	0.782171	7.62003e-08
ENSG00000271092	TLCD4-RWDD3	1	-0.282907	0.110645	-0.0566964	0.753984	0.372996	0.0325238
ENSG00000164506	STXBP5	1	-0.282802	0.110784	-0.264802	0.136422	0.580984	0.000392285
ENSG00000066933	MYO9A	1	-0.282115	0.11169	-0.144205	0.423333	0.45962	0.0071251
ENSG00000172273	HINFP	1	0.282089	0.111725	0.178437	0.320456	-0.493822	0.00349333
ENSG00000065135	GNAI3	1	-0.281824	0.112076	-0.136271	0.449548	0.45136	0.00837561
ENSG00000250986	LINC02600	1	-0.281702	0.112238	-0.266457	0.133897	0.58141	0.000387524
ENSG00000164983	TMEM65	1	-0.281659	0.112295	-0.0809307	0.654355	0.395835	0.0225925
ENSG00000254859	AC067930.3	1	0.281621	0.112346	-0.284882	0.108072	-0.0299802	0.868456
ENSG00000260583	AP000223.1	1	0.281367	0.112684	0.166455	0.354539	-0.481033	0.00459887
ENSG00000216937	CCDC7	1	-0.28104	0.11312	-0.0293545	0.871179	0.343567	0.0502778
ENSG00000119326	CTNNAL1	1	-0.280896	0.113313	0.00885163	0.961008	0.305199	0.0841474
ENSG00000181513	ACBD4	1	0.280742	0.113519	0.259802	0.144261	-0.573681	0.000482447
ENSG00000111530	CAND1	1	-0.280701	0.113575	0.183206	0.307478	0.130627	0.468713
ENSG00000156011	PSD3	1	-0.280668	0.113619	-0.202121	0.259313	0.515917	0.00211803
ENSG00000197550	AL359955.1	1	-0.280424	0.113946	0.129986	0.470918	0.183538	0.306586
ENSG00000241839	PLEKHO2	1	0.280296	0.114118	0.135644	0.451656	-0.449024	0.00876138
ENSG00000112210	RAB23	1	-0.280094	0.11439	-0.241749	0.175291	0.554903	0.000803703
ENSG00000153563	CD8A	1	0.280065	0.114429	-0.453861	0.00797864	0.140739	0.43468
ENSG00000263345	AC006435.2	1	-0.279221	0.115572	-0.237535	0.183167	0.549713	0.000920616
ENSG00000115159	GPD2	1	-0.279181	0.115625	0.0513055	0.776755	0.260828	0.142625
ENSG00000225159	NPM1P39	1	0.27914	0.115681	-0.48325	0.00438808	0.171161	0.3409
ENSG00000244306	AL589743.1	1	-0.278308	0.116817	0.0406041	0.822484	0.270553	0.127798
ENSG00000159871	LYPD5	1	0.277697	0.117655	0.224974	0.208119	-0.535448	0.0013225
ENSG00000130957	FBP2	1	-0.277668	0.117694	0.0678428	0.707562	0.2426	0.173729
ENSG00000116132	PRRX1	1	-0.277661	0.117705	-0.0080365	0.964596	0.318471	0.0708728
ENSG00000278224	PRICKLE4	1	0.277634	0.117742	0.105782	0.557951	-0.416186	0.0159939
ENSG00000232415	ELN-AS1	1	-0.277483	0.11795	-0.136663	0.44823	0.446899	0.00912529
ENSG00000230701	FBXW4P1	1	-0.277329	0.118163	-0.28693	0.105451	0.596993	0.000244932
ENSG00000196678	ERI2	1	-0.277084	0.118501	-0.218949	0.22088	0.528739	0.00155965
ENSG00000168646	AXIN2	1	0.276791	0.118906	0.0492519	0.785479	-0.358714	0.0403654
ENSG00000248905	FMN1	1	-0.276453	0.119376	-0.0258661	0.886382	0.33495	0.0567279
ENSG00000126391	FRMD8	1	0.276385	0.119471	0.286061	0.106557	-0.595069	0.000259535
ENSG00000152484	USP12	1	-0.276376	0.119484	-0.136397	0.449125	0.445394	0.00939073
ENSG00000261490	AC005674.2	1	-0.276343	0.119529	0.0786639	0.66346	0.230297	0.197273
ENSG00000282121	AL592430.3	1	-0.276025	0.119973	-0.169345	0.346126	0.47795	0.00490639
ENSG00000214407	LINC02085	1	0.275926	0.120112	-0.523895	0.00175324	0.215401	0.22864
ENSG00000010803	SCMH1	1	-0.275721	0.120399	-0.302653	0.0869001	0.610917	0.000159267
ENSG00000270087	AC010997.3	1	0.275715	0.120407	0.18139	0.312381	-0.489648	0.00382566
ENSG00000230383	AC009245.1	1	0.275069	0.121314	0.00579956	0.974447	-0.313336	0.0758004
ENSG00000272599	AC016394.3	1	0.275048	0.121344	0.0371392	0.837422	-0.344652	0.0495088
ENSG00000057935	MTA3	1	-0.274984	0.121433	-0.119201	0.508793	0.426643	0.0132858
ENSG00000256512	AC009511.1	1	-0.274892	0.121564	-0.178244	0.320987	0.485583	0.0041753
ENSG00000152580	IGSF10	1	0.274586	0.121996	0.165731	0.356663	-0.472727	0.00546788
ENSG00000122482	ZNF644	1	-0.274504	0.122111	-0.014872	0.934533	0.321777	0.0678346
ENSG00000279133	AC018628.2	1	0.274467	0.122164	0.0888008	0.623126	-0.395664	0.0226563
ENSG00000198862	LTN1	1	-0.274462	0.122171	0.046727	0.796239	0.260131	0.143734
ENSG00000148444	COMMD3	1	0.274358	0.122318	-0.26059	0.143004	-0.046152	0.798695
ENSG00000271011	AC010680.3	1	-0.274107	0.122674	-0.16958	0.345447	0.476041	0.00510566
ENSG00000135953	MFSD9	1	-0.273706	0.123245	-0.261272	0.141922	0.567284	0.000576019
ENSG00000168612	ZSWIM1	1	0.273615	0.123375	0.312328	0.0767981	-0.618238	0.000125977
ENSG00000102879	CORO1A	1	0.273585	0.123417	0.201712	0.260298	-0.507589	0.00256759
ENSG00000115750	TAF1B	1	-0.273577	0.123429	-0.0479911	0.790847	0.353859	0.0433542
ENSG00000256812	CAPNS2	1	-0.273006	0.124245	0.384835	0.0270067	-0.079605	0.659674
ENSG00000062370	ZNF112	1	-0.272843	0.124479	-0.205718	0.250749	0.510766	0.00238719
ENSG00000260400	AL513534.3	1	-0.272707	0.124675	-0.0350927	0.846271	0.339988	0.0528819
ENSG00000072415	MPP5	1	-0.27257	0.124872	-0.353574	0.0435349	0.658316	3.12249e-05
ENSG00000275307	AC004542.3	1	-0.272527	0.124933	0.0262473	0.884718	0.278447	0.116626
ENSG00000080345	RIF1	1	-0.271954	0.125759	0.364796	0.0368583	-0.0607413	0.73703
ENSG00000233554	B4GALT1-AS1	1	0.271799	0.125984	0.110937	0.538809	-0.414818	0.01638
ENSG00000164209	SLC25A46	1	-0.271666	0.126176	-0.058999	0.744319	0.362731	0.0380201
ENSG00000171017	LRRC8E	1	0.271022	0.127113	-0.0982103	0.586621	-0.204801	0.252914
ENSG00000146247	PHIP	1	-0.271014	0.127125	0.375545	0.0312644	-0.0725426	0.688283
ENSG00000198909	MAP3K3	1	-0.270766	0.127486	0.447297	0.00905622	-0.144571	0.422146
ENSG00000115993	TRAK2	1	-0.270577	0.127763	-0.268716	0.130508	0.57123	0.00051657
ENSG00000055147	FAM114A2	1	-0.270567	0.127778	-0.210306	0.240103	0.512809	0.00227705
ENSG00000103485	QPRT	1	0.270022	0.128577	0.091505	0.612539	-0.393398	0.0235149
ENSG00000198843	SELENOT	1	-0.269665	0.129103	-0.304475	0.0849233	0.605969	0.000186014
ENSG00000166189	HPS6	1	0.26955	0.129273	0.22259	0.213106	-0.523956	0.00175071
ENSG00000270871	AC015849.3	1	0.269489	0.129362	0.0842836	0.640976	-0.385582	0.0266862
ENSG00000115241	PPM1G	1	0.269323	0.129607	0.191031	0.286911	-0.492144	0.00362385
ENSG00000155438	NIFK	1	-0.268854	0.130303	-0.358414	0.0405454	0.659002	3.04347e-05
ENSG00000151651	ADAM8	1	0.268271	0.13117	0.213103	0.233764	-0.513039	0.00226493
ENSG00000101470	TNNC2	1	-0.268257	0.131191	-0.241342	0.176041	0.541262	0.00114317
ENSG00000259539	AC051619.5	1	0.26778	0.131904	0.180761	0.31409	-0.480148	0.0046854
ENSG00000200259	SNORD35A	1	0.267584	0.132198	-0.156592	0.384162	-0.142576	0.428645
ENSG00000272770	AC005696.2	1	-0.267495	0.132331	4.65965e-05	0.999795	0.299022	0.090943
ENSG00000058673	ZC3H11A	1	-0.267251	0.132699	-0.055939	0.757172	0.354735	0.0428023
ENSG00000172667	ZMAT3	1	-0.266617	0.133656	0.245808	0.167933	0.0522785	0.772631
ENSG00000137760	ALKBH8	1	-0.266302	0.134133	-0.177301	0.323598	0.475035	0.00521337
ENSG00000276965	AC004542.6	1	-0.266068	0.134488	-0.0214171	0.905829	0.31889	0.0704817
ENSG00000233008	LINC01725	1	0.266042	0.134527	-0.148337	0.410026	-0.149107	0.407574
ENSG00000152475	ZNF837	1	0.265952	0.134664	0.123053	0.495096	-0.420396	0.0148529
ENSG00000275763	ZNF516-DT	1	-0.265898	0.134747	-0.181997	0.310737	0.479279	0.00477169
ENSG00000237172	B3GNT9	1	0.265665	0.135101	0.153577	0.393495	-0.4506	0.00849949
ENSG00000114737	CISH	1	0.265171	0.135855	0.0979763	0.587517	-0.394447	0.0231143
ENSG00000267199	AP001029.2	1	-0.265092	0.135976	-0.323656	0.0661541	0.620038	0.000118814
ENSG00000167306	MYO5B	1	-0.264765	0.136478	-0.255073	0.15197	0.55109	0.000888232
ENSG00000204237	OXLD1	1	0.264563	0.13679	0.261324	0.141839	-0.557114	0.000758003
ENSG00000179583	CIITA	1	0.264505	0.136878	0.284253	0.108887	-0.579978	0.000403735
ENSG00000168263	KCNV2	1	-0.264116	0.137478	-0.107877	0.550135	0.403168	0.019995
ENSG00000224769	MUC20P1	1	-0.264086	0.137525	-0.158087	0.379581	0.453344	0.00805941
ENSG00000170558	CDH2	1	-0.263676	0.138159	-0.178785	0.319497	0.473584	0.00537217
ENSG00000189157	FAM47E	1	-0.263448	0.138513	-0.137688	0.444801	0.432232	0.0120039
MER127:TcMar-Tigger:DNA	NA	1	0.26344	0.138525	-0.174698	0.330866	-0.119837	0.506518
ENSG00000151151	IPMK	1	-0.263188	0.138917	0.0513261	0.776668	0.242927	0.173133
ENSG00000163938	GNL3	1	0.26317	0.138944	-0.372916	0.0325642	0.0786823	0.663386
ENSG00000163900	TMEM41A	1	0.262953	0.139283	0.15858	0.378079	-0.45257	0.00818156
ENSG00000228672	PROB1	1	0.262626	0.139793	0.0699022	0.699091	-0.363527	0.0375687
ENSG00000257315	ZBED6	1	-0.261771	0.141135	-0.0514518	0.776135	0.344121	0.0498842
ENSG00000106723	SPIN1	1	-0.261729	0.141202	-0.168986	0.347165	0.461607	0.00684923
ENSG00000279861	AC073548.1	1	0.26165	0.141326	0.291604	0.0996495	-0.584137	0.000358217
ENSG00000159461	AMFR	1	-0.261633	0.141353	-0.140405	0.435781	0.432919	0.0118538
ENSG00000138386	NAB1	1	-0.260889	0.142528	-0.108328	0.548457	0.400011	0.021081
ENSG00000122035	RASL11A	1	0.26079	0.142685	0.0947385	0.599981	-0.386311	0.0263762
ENSG00000176681	LRRC37A	1	-0.260742	0.142762	-0.180683	0.314301	0.472201	0.00552737
ENSG00000076604	TRAF4	1	0.259963	0.144002	0.256495	0.149622	-0.547142	0.000983887
ENSG00000229111	MED4-AS1	1	-0.259901	0.144102	-0.213464	0.232955	0.504041	0.00278301
ENSG00000188163	FAM166A	1	0.259744	0.144352	0.266029	0.134548	-0.556432	0.000771862
ENSG00000179241	LDLRAD3	1	-0.259622	0.144548	-0.360028	0.0395857	0.650295	4.19521e-05
ENSG00000145734	BDP1	1	-0.259014	0.145525	0.0584486	0.746626	0.231138	0.195598
ENSG00000279368	AL031123.3	1	0.258964	0.145604	-0.145368	0.419566	-0.144163	0.423469
ENSG00000164520	RAET1E	1	0.258649	0.146113	-0.355176	0.0425261	0.065998	0.715179
ENSG00000013503	POLR3B	1	-0.258612	0.146173	-0.31886	0.0705094	0.607997	0.000174602
ENSG00000166037	CEP57	1	-0.258593	0.146203	-0.100465	0.578014	0.389581	0.0250224
ENSG00000232564	MRTFA-AS1	1	-0.258509	0.146339	-0.132018	0.46395	0.42104	0.0146846
ENSG00000114062	UBE3A	1	-0.258348	0.146599	-0.064901	0.719722	0.353743	0.0434276
ENSG00000150760	DOCK1	1	-0.258184	0.146865	-0.150688	0.402563	0.439347	0.0105243
ENSG00000274430	AL353804.3	1	-0.257943	0.147256	-0.107319	0.55221	0.395708	0.0226397
ENSG00000144747	TMF1	1	-0.257559	0.14788	0.111839	0.535491	0.17612	0.326881
ENSG00000141391	PRELID3A	1	-0.257447	0.148063	-0.234168	0.189639	0.522002	0.00183442
ENSG00000277687	AL139407.1	1	-0.257398	0.148144	-0.0534383	0.767723	0.341218	0.0519754
ENSG00000105852	PON3	1	0.257353	0.148216	0.151157	0.401083	-0.438887	0.0106151
ENSG00000265055	AC145343.1	1	-0.257325	0.148262	0.0826951	0.647301	0.205003	0.252436
ENSG00000143155	TIPRL	1	-0.257058	0.148698	-0.268536	0.130776	0.555935	0.000782074
ENSG00000251259	AC004069.1	1	-0.256917	0.148929	0.0164089	0.927784	0.270833	0.127389
ENSG00000242574	HLA-DMB	1	0.256909	0.148943	0.28022	0.11422	-0.567453	0.000573364
ENSG00000136522	MRPL47	1	0.256894	0.148967	-0.195061	0.276672	-0.0921546	0.610007
ENSG00000247828	TMEM161B-AS1	1	-0.256885	0.148982	0.164431	0.360504	0.122775	0.496075
ENSG00000173992	CCS	1	0.256852	0.149036	0.364318	0.0371247	-0.651486	4.0173e-05
ENSG00000196083	IL1RAP	1	-0.256605	0.14944	-0.353055	0.0438659	0.639948	6.06451e-05
ENSG00000023697	DERA	1	-0.256589	0.149467	-0.0208611	0.908263	0.307736	0.0814721
ENSG00000261584	AL513548.1	1	-0.256186	0.15013	-0.045636	0.800901	0.33206	0.0590319
ENSG00000181458	TMEM45A	1	-0.256098	0.150275	-0.0396855	0.826438	0.326011	0.0640932
ENSG00000105402	NAPA	1	0.25606	0.150337	0.278859	0.116064	-0.565143	0.000610752
ENSG00000128915	ICE2	1	-0.255771	0.150814	0.00992115	0.956301	0.27604	0.119953
ENSG00000197258	EIF4BP6	1	0.255562	0.15116	-0.476354	0.00507247	0.190628	0.287949
ENSG00000265474	AC010761.4	1	0.255506	0.151253	0.20927	0.242482	-0.494934	0.00340914
ENSG00000144596	GRIP2	1	0.255363	0.15149	0.326931	0.0633029	-0.612435	0.000151785
ENSG00000134278	SPIRE1	1	-0.254857	0.15233	-0.326337	0.0638127	0.611275	0.000157474
ENSG00000119915	ELOVL3	1	0.254705	0.152583	0.188223	0.294189	-0.472991	0.00543827
ENSG00000244998	AC100803.2	1	0.254608	0.152744	0.131968	0.46412	-0.416629	0.0158704
ENSG00000168538	TRAPPC11	1	-0.25455	0.15284	-0.103548	0.566342	0.388144	0.0256102
ENSG00000233232	NPIPB7	1	-0.254491	0.152939	-0.241641	0.17549	0.526171	0.00165984
ENSG00000280182	AC131888.1	1	0.254339	0.153194	0.113847	0.528146	-0.398206	0.0217237
ENSG00000180398	MCFD2	1	-0.254151	0.153507	-0.331987	0.0590913	0.616137	0.00013483
ENSG00000233621	LINC01137	1	-0.254141	0.153525	-0.332088	0.0590097	0.616226	0.000134443
ENSG00000260425	AL031709.1	1	-0.254105	0.153585	-0.140981	0.433881	0.425079	0.0136645
ENSG00000113328	CCNG1	1	-0.254084	0.15362	-0.00184331	0.991877	0.285918	0.10674
ENSG00000082068	WDR70	1	-0.254031	0.153709	-0.142401	0.429217	0.426416	0.0133402
ENSG00000170759	KIF5B	1	-0.253986	0.153784	0.122081	0.498534	0.161884	0.368091
ENSG00000258938	AL162311.3	1	-0.2538	0.154095	0.299969	0.0898754	-0.0162114	0.928651
ENSG00000128791	TWSG1	1	-0.253609	0.154416	-0.0518855	0.774296	0.335429	0.0563527
ENSG00000164180	TMEM161B	1	-0.253594	0.154443	-0.0811908	0.653313	0.364717	0.0369019
ENSG00000138738	PRDM5	1	-0.252656	0.156025	-0.0983484	0.586092	0.380826	0.0287818
ENSG00000174695	TMEM167A	1	-0.252607	0.156108	-0.194342	0.278481	0.476765	0.00502927
ENSG00000057294	PKP2	1	0.252184	0.156826	-0.242202	0.174458	-0.0397477	0.82617
ENSG00000159958	TNFRSF13C	1	0.252098	0.156972	0.233606	0.190734	-0.51546	0.00214079
ENSG00000262576	PCDHGA4	1	-0.251711	0.157631	0.131265	0.466525	0.150156	0.404244
ENSG00000261737	AL049597.2	1	-0.251463	0.158054	0.377119	0.0305067	-0.095975	0.595207
ENSG00000180917	CMTR2	1	-0.251222	0.158467	0.0932403	0.605785	0.187634	0.295729
ENSG00000206538	VGLL3	1	-0.250818	0.15916	-0.138208	0.443069	0.41863	0.0153228
ENSG00000081377	CDC14B	1	-0.250041	0.160498	-0.220187	0.218217	0.499741	0.00306498
ENSG00000184925	LCN12	1	-0.249595	0.16127	-0.0660302	0.715046	0.345086	0.0492039
ENSG00000276664	AC004542.5	1	-0.249282	0.161814	0.0522961	0.772557	0.226409	0.205155
ENSG00000157077	ZFYVE9	1	-0.24855	0.163089	-0.264731	0.13653	0.542619	0.00110455
ENSG00000204991	SPIRE2	1	0.248509	0.163161	-0.0191781	0.915637	-0.258663	0.14609
ENSG00000086712	TXLNG	1	-0.24833	0.163474	-0.177876	0.322005	0.455517	0.00772469
ENSG00000182771	GRID1	1	-0.248315	0.1635	-0.264588	0.136751	0.542212	0.001116
ENSG00000166415	WDR72	1	-0.248205	0.163694	-0.0238642	0.895125	0.301365	0.0883175
ENSG00000135525	MAP7	1	-0.248164	0.163766	-0.0912103	0.613689	0.368666	0.0347578
ENSG00000132185	FCRLA	1	-0.247936	0.164165	-0.142806	0.427894	0.420007	0.0149554
ENSG00000264575	LINC00526	1	-0.247698	0.164583	-0.153769	0.392898	0.430704	0.0123437
ENSG00000144746	ARL6IP5	1	-0.247695	0.164589	-0.323261	0.066504	0.600192	0.000222258
ENSG00000177200	CHD9	1	-0.247269	0.165339	0.0374671	0.836006	0.238988	0.180423
ENSG00000164845	FAM86FP	1	-0.247116	0.165609	-0.180885	0.313752	0.45717	0.00747822
ENSG00000138709	LARP1B	1	-0.24685	0.16608	-0.328625	0.0618664	0.604612	0.000194021
ENSG00000273064	AC017083.1	1	0.246802	0.166165	0.107149	0.552843	-0.383083	0.0277713
ENSG00000126062	TMEM115	1	0.246506	0.166691	0.0727016	0.687634	-0.348303	0.0469896
ENSG00000250271	AC068647.2	1	-0.246195	0.167244	-0.369359	0.0343921	0.644613	5.14486e-05
ENSG00000008988	RPS20	1	0.24543	0.168608	-0.621785	0.000112213	0.347385	0.0476132
ENSG00000128510	CPA4	1	0.245027	0.169332	-0.172986	0.335699	-0.100962	0.576127
ENSG00000100605	ITPK1	1	0.244976	0.169423	0.241443	0.175855	-0.515334	0.00214707
ENSG00000131791	PRKAB2	1	-0.244803	0.169734	-0.3153	0.073885	0.588998	0.000310842
ENSG00000091732	ZC3HC1	1	0.244681	0.169953	0.0887836	0.623194	-0.362345	0.0382404
ENSG00000273038	AL365203.2	1	-0.242859	0.173256	-0.0827777	0.646971	0.354302	0.0430742
ENSG00000136869	TLR4	1	-0.242463	0.17398	-0.200552	0.263106	0.471635	0.00559209
ENSG00000151893	CACUL1	1	-0.242268	0.174338	-0.145922	0.417774	0.416786	0.0158269
ENSG00000115041	KCNIP3	1	-0.24156	0.175638	-0.138663	0.441552	0.408736	0.0181923
LTR4:ERV1:LTR	NA	1	0.241307	0.176105	0.207639	0.246254	-0.477429	0.0049601
ENSG00000166004	CEP295	1	-0.241102	0.176483	0.155236	0.388344	0.114325	0.526404
ENSG00000204147	ASAH2B	1	-0.240688	0.17725	-0.216904	0.225332	0.486001	0.00413804
ENSG00000147044	CASK	1	-0.240516	0.17757	0.0553942	0.759467	0.213511	0.23285
ENSG00000276550	HERC2P2	1	-0.240411	0.177765	0.0301924	0.867534	0.238596	0.181162
ENSG00000242479	AC109992.1	1	0.240389	0.177806	-0.34177	0.0515719	0.0730075	0.686386
ENSG00000272288	AL451165.2	1	0.240384	0.177816	0.220557	0.217423	-0.489314	0.0038534
ENSG00000229659	RPL26P6	1	-0.240273	0.178021	-0.187104	0.297121	0.455737	0.00769146
ENSG00000285608	AL161665.1	1	-0.239756	0.178985	-0.0352793	0.845463	0.303335	0.0861556
ENSG00000133116	KL	1	-0.239686	0.179117	0.153207	0.39465	0.11477	0.524785
ENSG00000198464	ZNF480	1	-0.239627	0.179227	0.239734	0.179027	0.028177	0.876306
ENSG00000134755	DSC2	1	-0.239156	0.180108	-0.176721	0.325209	0.444105	0.00962322
ENSG00000269972	AC004542.1	1	-0.238583	0.181185	-0.158665	0.377819	0.425409	0.0135838
ENSG00000228386	AL031668.1	1	0.238015	0.182258	0.0899704	0.618537	-0.35608	0.0419659
ENSG00000123836	PFKFB2	1	-0.237681	0.18289	-0.129112	0.473928	0.394848	0.0229624
ENSG00000136305	CIDEB	1	0.23762	0.183007	0.251261	0.1584	-0.516928	0.0020684
ENSG00000224712	NPIPA3	1	-0.237397	0.183429	-0.184376	0.304345	0.449794	0.0086325
ENSG00000168389	MFSD2A	1	0.23735	0.183519	0.21122	0.238019	-0.476586	0.00504806
ENSG00000143355	LHX9	1	0.237091	0.184013	0.174712	0.330827	-0.439787	0.010438
ENSG00000126261	UBA2	1	-0.237	0.184186	0.143561	0.425429	0.121413	0.500905
ENSG00000102595	UGGT2	1	-0.236877	0.18442	-0.0585153	0.746346	0.323352	0.0664237
ENSG00000182359	KBTBD3	1	-0.236486	0.185168	-0.16338	0.363624	0.427779	0.0130165
ENSG00000091651	ORC6	1	-0.236389	0.185353	0.38573	0.026623	-0.121439	0.500811
ENSG00000105401	CDC37	1	0.236349	0.18543	0.305241	0.0841031	-0.569487	0.000542135
ENSG00000157181	ODR4	1	-0.236273	0.185574	-0.0905817	0.616145	0.354743	0.0427971
ENSG00000261575	AC005829.1	1	0.236025	0.186051	-0.0639152	0.723811	-0.199969	0.264527
ENSG00000149596	JPH2	1	0.235619	0.18683	0.0744846	0.680372	-0.337915	0.0544384
ENSG00000267871	ZNF460-AS1	1	0.235386	0.187279	-0.486529	0.0040915	0.22336	0.211487
ENSG00000230156	LINC00443	1	-0.235313	0.18742	-0.352863	0.043989	0.615951	0.000135639
ENSG00000162413	KLHL21	1	0.235257	0.187528	0.0284387	0.875166	-0.291464	0.0998198
ENSG00000270181	BIVM-ERCC5	1	-0.235174	0.187689	-0.177691	0.322516	0.440623	0.0102759
ENSG00000138769	CDKL2	1	-0.234936	0.188148	-0.0990539	0.583395	0.361721	0.0385994
ENSG00000099849	RASSF7	1	0.234915	0.18819	0.310307	0.0788292	-0.572949	0.000492416
ENSG00000228701	TNKS2-AS1	1	-0.234659	0.188686	-0.0449712	0.803744	0.307328	0.0818985
ENSG00000255539	AP002336.3	1	-0.234594	0.188811	-0.220201	0.218186	0.482485	0.00445983
ENSG00000248993	AL645941.2	1	0.234324	0.189335	0.211153	0.238171	-0.473136	0.00542209
ENSG00000241280	AC106712.2	1	0.234254	0.189472	-0.503353	0.00282659	0.241449	0.175843
ENSG00000196371	FUT4	1	0.234061	0.189847	0.276932	0.118712	-0.53862	0.00122184
ENSG00000238123	MID1IP1-AS1	1	0.233853	0.190252	-0.37877	0.0297282	0.117315	0.515571
ENSG00000256453	DND1	1	0.233555	0.190834	-0.0606113	0.737574	-0.200511	0.263206
ENSG00000187908	DMBT1	1	-0.233543	0.190857	-0.253771	0.154145	0.51488	0.00216997
ENSG00000086061	DNAJA1	1	0.233515	0.190911	0.291713	0.0995176	-0.552791	0.000849602
ENSG00000100523	DDHD1	1	-0.233422	0.191094	-0.263465	0.138487	0.524438	0.00173057
ENSG00000115514	TXNDC9	1	0.233307	0.191319	-0.37889	0.0296724	0.118045	0.512942
ENSG00000148943	LIN7C	1	-0.233196	0.191537	-0.0840314	0.641978	0.344752	0.0494383
ENSG00000170854	RIOX2	1	-0.232687	0.192535	-0.329862	0.0608336	0.590014	0.000301675
ENSG00000172878	METAP1D	1	-0.23259	0.192726	-0.339185	0.0534805	0.599229	0.000228882
ENSG00000257337	AC068888.1	1	0.23252	0.192863	-0.468302	0.00598592	0.208336	0.244637
ENSG00000099940	SNAP29	1	0.232362	0.193175	-0.472507	0.00549276	0.212718	0.23463
ENSG00000152894	PTPRK	1	-0.232286	0.193324	-0.212063	0.236107	0.471767	0.00557686
ENSG00000235636	NUS1P1	1	-0.232219	0.193457	-0.174106	0.332532	0.433734	0.0116777
ENSG00000198961	PJA2	1	-0.231783	0.194318	-0.0814713	0.65219	0.340613	0.0524198
ENSG00000256007	ARAP1-AS1	1	0.231759	0.194365	0.0974442	0.589558	-0.356559	0.0416711
ENSG00000177971	IMP3	1	0.231575	0.194729	0.293524	0.0973385	-0.552433	0.00085761
ENSG00000115942	ORC2	1	-0.231534	0.194811	-0.159892	0.374093	0.418755	0.0152892
ENSG00000170417	TMEM182	1	-0.231269	0.195337	-0.359809	0.0397151	0.618375	0.00012542
ENSG00000110321	EIF4G2	1	-0.231256	0.195363	-0.209801	0.241261	0.468352	0.00597977
ENSG00000173744	AGFG1	1	-0.230942	0.195986	-0.124647	0.489479	0.382849	0.0278747
ENSG00000151743	AMN1	1	0.230188	0.197493	-0.230807	0.196256	-0.0265506	0.883396
ENSG00000002586	CD99	1	0.229904	0.19806	-0.342034	0.0513806	0.0849929	0.63816
ENSG00000160753	RUSC1	1	0.229686	0.198498	0.340045	0.0528394	-0.596842	0.000246048
ENSG00000060558	GNA15	1	0.229086	0.199706	-0.280701	0.113574	0.0245749	0.89202
ENSG00000227477	STK4-AS1	1	-0.229063	0.199751	-0.216856	0.225437	0.472956	0.00544216
ENSG00000188229	TUBB4B	1	0.22869	0.200506	0.274051	0.122754	-0.529733	0.00152232
ENSG00000175182	FAM131A	1	0.228357	0.20118	0.0575483	0.750404	-0.312859	0.076271
ENSG00000101115	SALL4	1	0.22793	0.202047	-0.479551	0.00474456	0.224718	0.20865
ENSG00000206597	SNORA57	1	0.227729	0.202455	0.0761159	0.673752	-0.330725	0.0601211
ENSG00000165156	ZHX1	1	-0.227541	0.202838	-0.107094	0.553051	0.361492	0.0387312
ENSG00000176018	LYSMD3	1	-0.227488	0.202946	-0.183702	0.306147	0.438042	0.0107835
ENSG00000266402	SNHG25	1	0.226998	0.203947	0.165102	0.358518	-0.418894	0.0152518
ENSG00000204179	PTPN20	1	-0.22681	0.204333	-0.150012	0.404701	0.403593	0.0198524
ENSG00000253485	PCDHGA5	1	-0.22672	0.204517	0.0957344	0.596135	0.157746	0.380623
ENSG00000186280	KDM4D	1	-0.226233	0.205518	-0.329281	0.0613168	0.582217	0.000378638
ENSG00000183354	KIAA2026	1	-0.225823	0.206361	0.134288	0.456231	0.11819	0.51242
ENSG00000083720	OXCT1	1	-0.225802	0.206405	-0.122752	0.496158	0.375206	0.0314295
ENSG00000180008	SOCS4	1	-0.2257	0.206615	-0.0490789	0.786215	0.30142	0.0882575
ENSG00000231651	DLG3-AS1	1	0.225509	0.207009	-0.350866	0.0452834	0.098739	0.584598
ENSG00000204653	ASPDH	1	0.225039	0.207984	0.123499	0.493521	-0.375099	0.0314818
ENSG00000170161	AL512625.1	1	0.224995	0.208074	-0.461775	0.00682637	0.210223	0.240295
ENSG00000203668	CHML	1	-0.223967	0.210215	0.139199	0.439771	0.111204	0.537829
ENSG00000058091	CDK14	1	-0.223856	0.210448	-0.178275	0.320904	0.428553	0.0128355
ENSG00000123472	ATPAF1	1	-0.223725	0.210722	-0.284065	0.109131	0.534196	0.00136418
ENSG00000180712	LINC02363	1	-0.223662	0.210853	-0.123742	0.492663	0.373804	0.0321202
ENSG00000111885	MAN1A1	1	-0.223533	0.211123	-0.23924	0.179951	0.489158	0.00386648
ENSG00000112367	FIG4	1	-0.223486	0.211223	-0.20939	0.242205	0.459254	0.00717687
ENSG00000243449	C4orf48	1	0.223428	0.211343	0.260162	0.143684	-0.509963	0.00243172
ENSG00000144827	ABHD10	1	-0.22318	0.211864	-0.173504	0.334233	0.423026	0.0141751
ENSG00000270228	AC079880.2	1	-0.222951	0.212346	-0.118828	0.51013	0.368095	0.0350613
ENSG00000168077	SCARA3	1	-0.222922	0.212406	0.420643	0.0147882	-0.171408	0.340195
ENSG00000267396	AC090236.1	1	0.222755	0.212758	-0.252682	0.15598	0.00363462	0.983984
ENSG00000078674	PCM1	1	-0.222733	0.212805	0.120125	0.505491	0.128898	0.474669
ENSG00000265840	AC010761.5	1	0.222389	0.213531	0.297881	0.0922433	-0.546519	0.000999796
ENSG00000095739	BAMBI	1	0.221951	0.214456	-0.132266	0.463104	-0.115883	0.520744
ENSG00000186715	MST1L	1	0.221132	0.216197	-0.495757	0.00334795	0.248524	0.163135
ENSG00000254907	AC087276.3	1	-0.221061	0.216347	-0.152653	0.396383	0.399807	0.021153
ENSG00000172059	KLF11	1	-0.220649	0.217226	-0.303607	0.0858606	0.550301	0.000906676
ENSG00000181222	POLR2A	1	0.220159	0.218277	-0.0327582	0.856388	-0.213387	0.233128
ENSG00000210184	MT-TS2	1	-0.21989	0.218853	0.22203	0.21429	0.0238148	0.895341
ENSG00000155903	RASA2	1	-0.219849	0.21894	-0.188863	0.292518	0.434662	0.01148
ENSG00000170236	USP50	1	-0.219639	0.219393	-0.159368	0.375683	0.404932	0.0194086
ENSG00000269713	NBPF9	1	-0.219099	0.220558	-0.259871	0.14415	0.50483	0.00273378
ENSG00000102393	GLA	1	0.218907	0.220972	0.300192	0.0896255	-0.544937	0.00104118
ENSG00000108984	MAP2K6	1	-0.218619	0.221594	0.488916	0.0038867	-0.244492	0.170293
ENSG00000184007	PTP4A2	1	-0.218489	0.221876	-0.301346	0.0883387	0.545625	0.001023
ENSG00000276058	STMN1P1	1	-0.218302	0.222281	-0.172542	0.336962	0.416611	0.0158754
ENSG00000214226	C17orf67	1	0.218147	0.22262	-0.0686124	0.704392	-0.175283	0.329223
ENSG00000100591	AHSA1	1	0.218136	0.222642	0.272902	0.124395	-0.516786	0.00207533
ENSG00000001631	KRIT1	1	-0.217366	0.224321	0.0753794	0.676738	0.167643	0.351065
ENSG00000259673	IQCH-AS1	1	0.217222	0.224635	-0.24712	0.165602	0.00425868	0.981235
ENSG00000160551	TAOK1	1	-0.217151	0.224792	-0.00355161	0.98435	0.246333	0.166997
ENSG00000254510	AP001107.5	1	0.217031	0.225054	0.00493262	0.978266	-0.24758	0.164791
ENSG00000258689	LINC01269	1	0.216659	0.225868	-0.574942	0.000465676	0.332709	0.0585079
ENSG00000023892	DEF6	1	0.216334	0.226582	0.195679	0.275125	-0.437548	0.0108831
ENSG00000138592	USP8	1	-0.216279	0.226705	-0.163553	0.363109	0.405359	0.0192685
ENSG00000089127	OAS1	1	0.216272	0.22672	0.18231	0.30989	-0.424109	0.0139038
ENSG00000013561	RNF14	1	-0.216062	0.227182	-0.379585	0.0293501	0.62115	0.000114574
ENSG00000167785	ZNF558	1	-0.215386	0.228674	-0.274163	0.122595	0.514972	0.00216534
ENSG00000185304	RGPD2	1	-0.2149	0.229751	-0.300815	0.0889291	0.541081	0.00114844
ENSG00000280077	AL353763.2	1	-0.214524	0.230587	0.348366	0.0469472	-0.108521	0.547742
ENSG00000138614	INTS14	1	-0.213616	0.232614	-0.437543	0.010884	0.676373	1.55433e-05
ENSG00000106392	C1GALT1	1	-0.213254	0.233426	-0.0799419	0.658321	0.318367	0.0709699
ENSG00000153250	RBMS1	1	-0.212789	0.234469	-0.270099	0.128464	0.508005	0.00254335
ENSG00000196712	NF1	1	-0.212452	0.235229	0.136361	0.449246	0.101168	0.575344
ENSG00000115084	SLC35F5	1	-0.212452	0.23523	-0.0849701	0.63825	0.322499	0.0671852
ENSG00000227279	AC110015.1	1	-0.211817	0.236665	-0.280845	0.113381	0.517664	0.00203294
ENSG00000267232	AC012615.5	1	-0.211627	0.237095	-0.181091	0.313191	0.417698	0.0155759
ENSG00000032219	ARID4A	1	-0.211611	0.237131	0.00228153	0.989946	0.234307	0.189368
ENSG00000161671	EMC10	1	0.211449	0.2375	0.346361	0.0483165	-0.582768	0.000372671
ENSG00000225210	DUXAP9	1	0.211162	0.238152	-0.0440211	0.807813	-0.192065	0.284261
ENSG00000009307	CSDE1	1	-0.211026	0.23846	-0.275163	0.121181	0.511098	0.00236899
ENSG00000152939	MARVELD2	1	-0.210798	0.238981	-0.350717	0.0453813	0.586396	0.000335457
ENSG00000127980	PEX1	1	-0.210453	0.239767	-0.290716	0.100733	0.52601	0.0016663
ENSG00000129055	ANAPC13	1	-0.210255	0.240221	-0.125621	0.486066	0.360693	0.039196
ENSG00000175048	ZDHHC14	1	0.210124	0.24052	0.17403	0.332746	-0.408956	0.0181239
ENSG00000101076	HNF4A	1	0.210061	0.240665	0.238307	0.181706	-0.473163	0.00541908
ENSG00000173581	CCDC106	1	0.209523	0.241898	0.136997	0.447113	-0.371251	0.0334096
ENSG00000213551	DNAJC9	1	0.209515	0.241918	0.287177	0.105138	-0.521422	0.00185997
ENSG00000088002	SULT2B1	1	0.209286	0.242445	0.0998092	0.580513	-0.333798	0.057638
ENSG00000162722	TRIM58	1	-0.209209	0.242622	0.350824	0.0453111	-0.116921	0.51699
ENSG00000196943	NOP9	1	0.209074	0.242932	0.30056	0.0892139	-0.534312	0.0013603
ENSG00000186834	HEXIM1	1	0.208893	0.243349	0.241517	0.175718	-0.475067	0.00520994
ENSG00000260948	AL390195.3	1	-0.208375	0.244546	-0.117021	0.51663	0.349992	0.0458598
ENSG00000136492	BRIP1	1	-0.20815	0.245069	0.554321	0.000816126	-0.321603	0.0679919
ENSG00000223705	NSUN5P1	1	0.207967	0.245494	-0.0166266	0.926829	-0.215887	0.227567
ENSG00000153179	RASSF3	1	-0.207471	0.246645	-0.259811	0.144245	0.491772	0.00365335
ENSG00000267082	AC011472.1	1	0.207407	0.246795	0.181143	0.313051	-0.413031	0.0168961
ENSG00000065320	NTN1	1	0.207327	0.246981	0.119205	0.508779	-0.351004	0.045193
ENSG00000154359	LONRF1	1	-0.207238	0.247188	-0.00375071	0.983473	0.23545	0.187156
ENSG00000214941	ZSWIM7	1	0.207043	0.247645	-0.406895	0.0187728	0.175414	0.328856
ENSG00000242948	EPS15P1	1	-0.2068	0.248212	-0.287728	0.104443	0.518937	0.00197282
ENSG00000260111	AC012184.1	1	0.206765	0.248293	0.129218	0.473565	-0.360388	0.0393742
ENSG00000267655	AC125437.1	1	-0.20648	0.248961	-0.143316	0.426229	0.374167	0.0319402
ENSG00000136197	C7orf25	1	-0.206251	0.249499	-0.355932	0.0420568	0.586527	0.000334174
ENSG00000027697	IFNGR1	1	0.205636	0.250944	-0.348694	0.0467265	0.118786	0.510281
ENSG00000144481	TRPM8	1	0.205281	0.25178	-0.560601	0.000690594	0.33109	0.0598221
ENSG00000123243	ITIH5	1	0.205125	0.252148	-0.421095	0.0146701	0.191758	0.285046
ENSG00000171469	ZNF561	1	-0.204992	0.252462	-0.323773	0.0660502	0.552961	0.000845815
ENSG00000106123	EPHB6	1	-0.204914	0.252647	0.294009	0.0967599	-0.0649085	0.71969
ENSG00000144668	ITGA9	1	-0.203139	0.256869	-0.340084	0.0528105	0.567201	0.000577336
ENSG00000212916	MAP10	1	0.203045	0.257094	-0.252277	0.156667	0.0252655	0.889004
ENSG00000168522	FNTA	1	-0.203023	0.257148	-0.226577	0.204811	0.453563	0.00802513
ENSG00000228192	AL512353.1	1	0.20293	0.257371	-0.44107	0.01019	0.214188	0.231335
ENSG00000114439	BBX	1	-0.202872	0.25751	0.0170553	0.924947	0.209762	0.24135
ENSG00000117586	TNFSF4	1	-0.2027	0.257921	-0.192067	0.284257	0.418693	0.015306
ENSG00000109323	MANBA	1	-0.202322	0.258829	-0.0661022	0.714748	0.292305	0.0988008
ENSG00000063601	MTMR1	1	-0.202219	0.259077	-0.334748	0.0568864	0.560836	0.000686246
ENSG00000169635	HIC2	1	-0.200439	0.263382	0.330163	0.0605844	-0.106065	0.55689
ENSG00000257808	AC073573.1	1	-0.200341	0.26362	-0.0447532	0.804677	0.268741	0.13047
ENSG00000143867	OSR1	1	0.199844	0.264831	-0.0355233	0.844407	-0.187909	0.295008
ENSG00000279259	AC087741.3	1	0.199666	0.265267	-0.0493491	0.785065	-0.173884	0.333159
ENSG00000118961	LDAH	1	-0.199649	0.265306	-0.273274	0.123862	0.496488	0.00329435
ENSG00000275198	AL512791.2	1	0.199601	0.265423	-0.0192617	0.91527	-0.2039	0.255055
ENSG00000144485	HES6	1	0.199483	0.265712	0.0716272	0.692023	-0.294656	0.0959938
ENSG00000013375	PGM3	1	-0.199476	0.265731	-0.352454	0.0442516	0.575475	0.00045875
ENSG00000179348	GATA2	1	0.199178	0.266459	0.0103861	0.954255	-0.233074	0.191775
ENSG00000166922	SCG5	1	0.198844	0.267278	-0.41937	0.0151245	0.197055	0.271695
ENSG00000275052	PPP4R3B	1	-0.198836	0.2673	-0.230164	0.19754	0.452469	0.00819758
ENSG00000264859	DSG2-AS1	1	-0.198806	0.267372	-0.092564	0.608414	0.314836	0.0743339
ENSG00000233760	AC004947.1	1	0.198756	0.267496	-0.300367	0.0894287	0.0781516	0.665525
ENSG00000250906	AC131953.2	1	-0.198731	0.267556	0.0409747	0.82089	0.181214	0.312859
ENSG00000155256	ZFYVE27	1	0.198496	0.268135	0.0386278	0.830997	-0.260553	0.143062
ENSG00000114670	NEK11	1	-0.198147	0.268994	-0.263692	0.138135	0.485227	0.00420717
ENSG00000025770	NCAPH2	1	0.197655	0.270209	0.233216	0.191496	-0.454201	0.00792593
ENSG00000266302	AC098850.3	1	-0.197418	0.270794	0.107402	0.551902	0.113318	0.530075
ENSG00000133112	TPT1	1	0.197368	0.27092	-0.268213	0.131257	0.0475491	0.792731
ENSG00000235912	AL031729.1	1	-0.197345	0.270975	-0.0260753	0.885469	0.246714	0.166322
ENSG00000246640	PICART1	1	0.196903	0.272071	-0.393124	0.0236209	0.172979	0.33572
ENSG00000186889	TMEM17	1	-0.196735	0.272489	-0.227937	0.202033	0.447894	0.0089534
ENSG00000100764	PSMC1	1	0.196609	0.272804	0.11648	0.518585	-0.336295	0.0556804
ENSG00000286282	AC021733.4	1	0.196197	0.273829	0.147637	0.412265	-0.366992	0.0356542
ENSG00000111215	PRR4	1	0.196004	0.274312	0.105937	0.55737	-0.325076	0.0649056
ENSG00000169251	NMD3	1	-0.195896	0.274582	-0.196301	0.273569	0.415319	0.0162376
ENSG00000092931	MFSD11	1	0.195577	0.275378	0.356434	0.0417474	-0.575097	0.000463656
ENSG00000170445	HARS1	1	0.195301	0.276069	0.143045	0.427112	-0.361399	0.0387854
ENSG00000196504	PRPF40A	1	-0.1953	0.276072	0.0476456	0.79232	0.170707	0.342204
ENSG00000177483	RBM44	1	-0.195296	0.276084	-0.17663	0.32546	0.394978	0.0229136
ENSG00000258908	AL355075.3	1	0.195293	0.276091	0.0665797	0.712774	-0.284923	0.108018
ENSG00000175416	CLTB	1	0.195071	0.276647	0.272573	0.124867	-0.490669	0.00374198
ENSG00000196505	GDAP2	1	-0.195041	0.276723	-0.32366	0.0661506	0.541722	0.00112996
ENSG00000214029	ZNF891	1	0.194934	0.276992	-0.293495	0.0973727	0.0755525	0.676035
ENSG00000273449	AC093788.1	1	0.194701	0.277577	0.380668	0.0288535	-0.598351	0.000235071
ENSG00000234678	ELF3-AS1	1	-0.194277	0.278646	0.389952	0.0248724	-0.172744	0.336386
ENSG00000011132	APBA3	1	0.194075	0.279154	0.334298	0.0572417	-0.551281	0.000883824
ENSG00000227039	ITGB2-AS1	1	-0.19406	0.279193	-0.0552825	0.759938	0.272248	0.125335
ENSG00000184232	OAF	1	0.194037	0.279252	0.251247	0.158423	-0.468187	0.00599993
ENSG00000277681	MIR6739	1	-0.193951	0.279467	0.2637	0.138122	-0.0468553	0.795692
ENSG00000286053	ASDURF	1	-0.193925	0.279535	-0.214099	0.231535	0.430913	0.0122967
ENSG00000138399	FASTKD1	1	-0.193397	0.280871	-0.149999	0.40474	0.366224	0.0360716
ENSG00000256894	AC022509.3	1	-0.193374	0.280929	-0.253535	0.154541	0.469734	0.00581389
ENSG00000237548	TTLL11-IT1	1	0.193358	0.28097	0.100308	0.578613	-0.316489	0.0727443
ENSG00000157837	SPPL3	1	0.19323	0.281295	0.113727	0.528583	-0.329764	0.0609144
ENSG00000277072	STAG3L2	1	0.192937	0.282038	0.170254	0.343504	-0.385964	0.0265232
ENSG00000107679	PLEKHA1	1	-0.192876	0.282193	-0.183962	0.305452	0.399604	0.0212246
ENSG00000283818	MIR7844	1	0.19286	0.282236	-0.432454	0.0119553	0.21683	0.225492
ENSG00000115758	ODC1	1	-0.192833	0.282304	-0.185815	0.300519	0.401409	0.0205941
ENSG00000145685	LHFPL2	1	0.192402	0.283402	-0.402951	0.0200681	0.187839	0.295192
ENSG00000044524	EPHA3	1	-0.192344	0.283548	0.185617	0.301045	0.0294306	0.870847
ENSG00000272849	AC084018.1	1	-0.192236	0.283825	-0.0478268	0.791548	0.262753	0.139595
ENSG00000091527	CDV3	1	0.191761	0.285038	-0.352656	0.0441213	0.138261	0.442892
ENSG00000064309	CDON	1	-0.19171	0.285168	-0.286165	0.106425	0.500504	0.00301323
ENSG00000113593	PPWD1	1	-0.191637	0.285356	-0.151294	0.40065	0.365551	0.0364405
ENSG00000109654	TRIM2	1	-0.191582	0.285496	-0.0604082	0.738422	0.274604	0.12197
ENSG00000125863	MKKS	1	-0.191467	0.285792	-0.385719	0.0266277	0.599786	0.000225033
ENSG00000144645	OSBPL10	1	0.191426	0.285897	-0.503824	0.00279672	0.289803	0.101856
ENSG00000006606	CCL26	1	-0.191382	0.286011	0.139749	0.437951	0.0742223	0.681438
ENSG00000046604	DSG2	1	-0.19115	0.286606	-0.0754363	0.676507	0.289148	0.102667
ENSG00000240303	ACAD11	1	-0.190824	0.287443	-0.28513	0.107752	0.498478	0.00315234
ENSG00000265666	RARA-AS1	1	0.190791	0.287529	-0.402892	0.020088	0.189581	0.290654
ENSG00000242612	DECR2	1	0.190459	0.288383	0.332709	0.0585086	-0.545649	0.00102238
ENSG00000023330	ALAS1	1	0.190439	0.288435	-0.096684	0.592478	-0.116233	0.519476
ENSG00000163608	NEPRO	1	-0.190008	0.289548	-0.199869	0.26477	0.412304	0.0171098
ENSG00000286835	AL133477.1	1	0.189877	0.289887	-0.145129	0.420338	-0.0671604	0.710376
ENSG00000121764	HCRTR1	1	0.189423	0.291063	0.201648	0.260452	-0.41343	0.0167797
ENSG00000101558	VAPA	1	-0.189219	0.291592	-0.290268	0.101282	0.501822	0.00292558
ENSG00000268173	AC007192.1	1	0.189043	0.292052	0.0746999	0.679497	-0.286056	0.106564
ENSG00000103335	PIEZO1	1	0.188943	0.29231	0.373878	0.0320835	-0.585123	0.000348121
ENSG00000265413	AP001094.2	1	0.188433	0.29364	-0.247667	0.164638	0.0369929	0.838053
ENSG00000009790	TRAF3IP3	1	0.188428	0.293653	-0.43401	0.0116188	0.223341	0.211526
ENSG00000163875	MEAF6	1	0.188364	0.29382	-0.412412	0.017078	0.201815	0.26005
ENSG00000105248	YJU2	1	0.188274	0.294054	0.207266	0.247123	-0.417763	0.015558
ENSG00000110719	TCIRG1	1	0.187905	0.295019	0.31274	0.0763886	-0.522824	0.00179878
ENSG00000244588	RAD21L1	1	0.187861	0.295135	0.259233	0.145172	-0.469268	0.00586942
ENSG00000198707	CEP290	1	-0.187847	0.29517	-0.00835193	0.963207	0.218372	0.222131
ENSG00000165556	CDX2	1	-0.187721	0.2955	0.35393	0.0433095	-0.144051	0.423835
ENSG00000198563	DDX39B	1	0.187642	0.295708	0.274553	0.122042	-0.484343	0.00428718
ENSG00000197106	SLC6A17	1	-0.187572	0.295891	-0.309544	0.079606	0.519256	0.001958
ENSG00000271225	BNIP3P4	1	0.187335	0.296512	-0.416115	0.0160137	0.206668	0.248521
ENSG00000005700	IBTK	1	-0.186576	0.298511	-0.0911437	0.613949	0.299742	0.0901308
ENSG00000185798	WDR53	1	-0.18612	0.299714	-0.301331	0.0883552	0.50942	0.00246225
ENSG00000270011	ZNF559-ZNF177	1	-0.18594	0.30019	-0.327952	0.0624339	0.535839	0.00130972
ENSG00000184517	ZFP1	1	-0.185607	0.30107	-0.169497	0.345686	0.377013	0.0305577
ENSG00000128699	ORMDL1	1	0.18504	0.302576	-0.304244	0.085172	0.0973626	0.589871
ENSG00000116194	ANGPTL1	1	0.184769	0.303298	0.195207	0.276306	-0.401785	0.0204649
ENSG00000104361	NIPAL2	1	-0.18466	0.303589	-0.165178	0.358295	0.371634	0.0332137
ENSG00000261526	AC012615.1	1	-0.184347	0.304423	-0.155528	0.38744	0.361635	0.0386491
ENSG00000069011	PITX1	1	0.184114	0.305045	0.254232	0.153373	-0.460077	0.00706078
ENSG00000267173	AC245748.1	1	-0.183878	0.305675	-0.211043	0.238422	0.416625	0.0158714
ENSG00000085231	AK6	1	0.18387	0.305697	-0.414308	0.016526	0.208735	0.243715
ENSG00000234996	AC098934.2	1	0.183799	0.305886	0.151024	0.401502	-0.356518	0.041696
ENSG00000237753	AC079922.2	1	-0.183109	0.307738	-0.248113	0.163854	0.452835	0.00813945
ENSG00000248668	OXCT1-AS1	1	-0.182933	0.308213	-0.0512411	0.777028	0.255766	0.150822
ENSG00000227536	SOCS5P4	1	-0.182393	0.309667	-0.231276	0.195324	0.435197	0.0113673
ENSG00000280614	FP236383.4	1	0.181941	0.310888	-0.312616	0.0765118	0.1092	0.545225
ENSG00000214562	NUTM2D	1	-0.181488	0.312115	-0.31538	0.0738079	0.518289	0.00200321
ENSG00000273008	AC010864.1	1	0.18142	0.312298	0.0230362	0.898745	-0.22587	0.206264
ENSG00000151458	ANKRD50	1	-0.181406	0.312336	0.033349	0.853826	0.16947	0.345765
ENSG00000224138	AC000123.1	1	-0.181161	0.313002	-0.0677755	0.707839	0.27032	0.12814
ENSG00000130844	ZNF331	1	-0.181141	0.313055	-0.455281	0.00776056	0.657803	3.1829e-05
ENSG00000249626	AC024560.2	1	0.180622	0.314469	-0.382387	0.0280795	0.180446	0.314948
ENSG00000006282	SPATA20	1	-0.179998	0.31617	-0.176074	0.327011	0.377318	0.0304121
ENSG00000115295	CLIP4	1	-0.17999	0.316193	-0.256075	0.150313	0.45731	0.00745768
ENSG00000280383	Z95331.1	1	0.179593	0.317279	0.453044	0.00810655	-0.653835	3.68648e-05
ENSG00000280987	MATR3	1	-0.179521	0.317477	0.0337633	0.852029	0.166947	0.353097
ENSG00000015479	MATR3	1	-0.179504	0.317522	0.0417368	0.817614	0.158955	0.376937
ENSG00000109445	ZNF330	1	-0.179292	0.318105	-0.194538	0.277988	0.394992	0.0229081
ENSG00000014138	POLA2	1	0.179098	0.318637	0.337941	0.054419	-0.538178	0.00123543
ENSG00000126773	PCNX4	1	-0.17888	0.319237	-0.193959	0.279448	0.393953	0.0233024
ENSG00000128585	MKLN1	1	-0.178805	0.319442	0.0433541	0.810671	0.156556	0.384272
ENSG00000075292	ZNF638	1	-0.178351	0.320692	0.0373456	0.83653	0.162057	0.367573
ENSG00000286587	AL133335.2	1	-0.177838	0.322109	-0.180443	0.314957	0.379272	0.029495
ENSG00000231064	AC234582.1	1	-0.177238	0.323772	0.113047	0.531067	0.0851111	0.637691
ENSG00000257579	AC007540.2	1	-0.176974	0.324504	0.325533	0.0645075	-0.12767	0.478923
ENSG00000198898	CAPZA2	1	-0.176583	0.325591	0.108887	0.546386	0.0885396	0.624153
ENSG00000136603	SKIL	1	-0.176492	0.325844	-0.0611228	0.735438	0.258447	0.146439
ENSG00000144744	UBA3	1	-0.176267	0.326472	-0.341648	0.0516609	0.538721	0.00121875
ENSG00000107872	FBXL15	1	0.175999	0.32722	0.210324	0.240063	-0.407097	0.0187084
ENSG00000090924	PLEKHG2	1	0.17557	0.32842	0.257737	0.147591	-0.45403	0.00795246
ENSG00000204536	CCHCR1	1	0.175528	0.328536	0.304512	0.0848838	-0.500758	0.00299612
ENSG00000119630	PGF	1	-0.174963	0.330119	0.268506	0.13082	-0.0728912	0.68686
ENSG00000096384	HSP90AB1	1	0.174534	0.331327	0.187781	0.295344	-0.382916	0.027845
ENSG00000112685	EXOC2	1	-0.174454	0.331551	-0.410034	0.0177922	0.60508	0.000191226
ENSG00000204439	C6orf47	1	0.174299	0.331989	0.183419	0.306905	-0.378291	0.0299524
ENSG00000213347	MXD3	1	0.174141	0.332433	0.248921	0.162441	-0.443617	0.00971258
ENSG00000184434	LRRC19	1	-0.174119	0.332495	-0.113591	0.52908	0.308262	0.0809264
ENSG00000273841	TAF9	1	0.173975	0.332903	-0.3224	0.0672734	0.127891	0.478158
ENSG00000111845	PAK1IP1	1	-0.173901	0.333111	-0.427404	0.0131047	0.621832	0.000112041
LTR21B:ERV1:LTR	NA	1	0.173394	0.334543	-0.34413	0.0498775	0.150269	0.403885
ENSG00000212124	TAS2R19	1	0.172967	0.335753	-0.198942	0.267039	0.0055585	0.975509
ENSG00000161040	FBXL13	1	-0.172903	0.335934	-0.158679	0.377777	0.351991	0.0445506
ENSG00000206811	SNORA10	1	0.172737	0.336407	0.212935	0.234142	-0.406061	0.0190407
ENSG00000138069	RAB1A	1	-0.171904	0.338779	-0.145136	0.420315	0.33733	0.0548845
ENSG00000081760	AACS	1	-0.171815	0.339033	0.299749	0.0901228	-0.107654	0.550963
ENSG00000160223	ICOSLG	1	-0.171513	0.339895	0.409484	0.0179609	-0.217727	0.223534
ENSG00000102858	MGRN1	1	0.171419	0.340163	0.171854	0.338921	-0.363506	0.0375804
ENSG00000082213	C5orf22	1	-0.171359	0.340334	-0.28015	0.114314	0.471736	0.00558049
ENSG00000278384	AL354822.1	1	-0.170794	0.341954	-0.119758	0.506801	0.310711	0.0784194
ENSG00000152931	PART1	1	0.170777	0.342002	0.271819	0.125954	-0.462754	0.00669423
ENSG00000240401	AC012358.4	1	-0.170765	0.342036	0.097606	0.588937	0.0933151	0.605495
ENSG00000175183	CSRP2	1	0.170753	0.342071	0.419227	0.0151625	-0.610135	0.000163254
ENSG00000067445	TRO	1	0.169942	0.344402	-0.350117	0.0457771	0.160116	0.373417
ENSG00000277443	MARCKS	1	-0.169641	0.345271	-0.230477	0.196915	0.420141	0.0149201
ENSG00000253352	TUG1	1	-0.169541	0.345558	-0.0885383	0.624157	0.278091	0.117113
ENSG00000277938	AL035252.4	1	-0.169454	0.34581	-0.274953	0.121478	0.464408	0.00647588
ENSG00000128045	RASL11B	1	0.168717	0.347944	-0.0487858	0.787462	-0.139845	0.437631
ENSG00000162078	ZG16B	1	0.168702	0.347987	-0.475431	0.00517074	0.286816	0.105595
ENSG00000185652	NTF3	1	-0.168526	0.348497	-0.191163	0.286571	0.379581	0.029352
ENSG00000271789	AL080317.1	1	0.168355	0.348994	0.214454	0.230744	-0.40268	0.0201597
ENSG00000071537	SEL1L	1	-0.168242	0.349323	-0.0974048	0.589709	0.285505	0.10727
ENSG00000151876	FBXO4	1	-0.167927	0.350239	-0.222354	0.213605	0.410101	0.0177716
ENSG00000269289	AC011503.1	1	-0.167824	0.350537	-0.071489	0.692589	0.259122	0.145351
ENSG00000008838	MED24	1	0.167597	0.351198	0.12252	0.49698	-0.309899	0.0792437
ENSG00000163950	SLBP	1	0.167358	0.351895	0.286743	0.105688	-0.473855	0.00534217
ENSG00000006128	TAC1	1	-0.167175	0.352432	0.33628	0.0556919	-0.149373	0.406728
ENSG00000135253	KCP	1	0.166882	0.353287	-0.00284588	0.987459	-0.183734	0.306061
ENSG00000198015	MRPL42	1	-0.166659	0.353942	-0.35187	0.0446289	0.5382	0.00123477
ENSG00000063180	CA11	1	-0.166476	0.354476	-0.188713	0.292909	0.374839	0.0316092
ENSG00000157765	SLC34A2	1	0.16646	0.354523	0.113825	0.528227	-0.299933	0.0899159
ENSG00000152942	RAD17	1	-0.166443	0.354575	-0.0661893	0.714388	0.252278	0.156666
ENSG00000186814	ZSCAN30	1	-0.166415	0.354655	-0.296085	0.0943185	0.482142	0.00449231
ENSG00000106460	TMEM106B	1	-0.16608	0.355639	0.130835	0.467998	0.0548476	0.761772
ENSG00000165188	RNF183	1	0.165888	0.356202	-0.536385	0.00129203	0.350917	0.0452504
ENSG00000063046	EIF4B	1	0.165722	0.356692	-0.501996	0.00291417	0.316713	0.0725301
ENSG00000274810	NPHP3-ACAD11	1	-0.165584	0.357096	-0.258371	0.146563	0.4435	0.00973415
ENSG00000271869	AC026979.2	1	0.164825	0.359337	0.257215	0.148442	-0.441495	0.0101091
ENSG00000164114	MAP9	1	-0.164738	0.359594	-0.00995076	0.95617	0.194133	0.279008
ENSG00000272269	AL138724.2	1	0.164694	0.359723	0.180631	0.314444	-0.364765	0.0368753
ENSG00000188404	SELL	1	0.164498	0.360303	0.0680998	0.706503	-0.252014	0.157113
ENSG00000226937	CEP164P1	1	0.164292	0.360915	-0.470988	0.00566674	0.287304	0.104978
ENSG00000171295	ZNF440	1	-0.16411	0.361454	0.0475993	0.792517	0.135881	0.450856
ENSG00000279811	AC093330.2	1	-0.163709	0.362643	-0.11777	0.513931	0.300803	0.0889426
ENSG00000107099	DOCK8	1	0.163652	0.362813	0.177817	0.322168	-0.360786	0.0391418
ENSG00000153201	RANBP2	1	-0.162798	0.365359	0.282617	0.111027	-0.100604	0.577488
ENSG00000233421	LINC01783	1	0.162793	0.365373	-0.0333918	0.85364	-0.148616	0.409137
ENSG00000138688	KIAA1109	1	-0.162553	0.366089	0.106842	0.553988	0.0748979	0.678692
ENSG00000160055	TMEM234	1	-0.162368	0.366643	0.327947	0.062438	-0.146414	0.416189
ENSG00000183260	ABHD16B	1	0.162267	0.366944	0.225776	0.206459	-0.407196	0.0186766
ENSG00000158423	RIBC1	1	-0.162247	0.367004	-0.00111026	0.995107	0.182508	0.309355
ENSG00000070404	FSTL3	1	0.162184	0.367192	0.36672	0.0358011	-0.548048	0.000961173
ENSG00000136802	LRRC8A	1	0.162135	0.36734	-0.0311135	0.86353	-0.150159	0.404235
ENSG00000116863	ADPRS	1	0.162034	0.367644	0.139351	0.439267	-0.320511	0.0689858
ENSG00000166971	AKTIP	1	-0.161932	0.367948	-0.32042	0.0690692	0.501465	0.00294908
ENSG00000228477	AL663070.2	1	-0.161924	0.367972	0.541978	0.00112266	-0.360941	0.0390512
ENSG00000150776	NKAPD1	1	-0.161703	0.368634	-0.290972	0.100419	0.471762	0.00557747
ENSG00000125676	THOC2	1	-0.161673	0.368726	0.300965	0.0887615	-0.12021	0.505189
ENSG00000101935	AMMECR1	1	0.160963	0.37086	-0.299589	0.0903025	0.119627	0.507269
ENSG00000277842	MIR6811	1	-0.160947	0.370909	0.237943	0.182395	-0.0579989	0.748513
ENSG00000197147	LRRC8B	1	-0.160944	0.370917	-0.274415	0.122237	0.454356	0.00790196
ENSG00000152601	MBNL1	1	-0.160792	0.371374	0.165896	0.356179	0.0138751	0.938913
ENSG00000241790	ENO1P4	1	-0.1607	0.371653	-0.250644	0.159458	0.430312	0.012432
ENSG00000274276	CBSL	1	-0.160455	0.372392	-0.297667	0.0924886	0.477061	0.00499835
ENSG00000078043	PIAS2	1	-0.160411	0.372525	-0.0181422	0.920179	0.197487	0.270624
ENSG00000148153	INIP	1	0.160333	0.372762	-0.386425	0.0263282	0.207167	0.247353
ENSG00000215270	TOMM40P2	1	0.160273	0.372941	-0.055242	0.760109	-0.123949	0.491935
ENSG00000230061	TRPM2-AS	1	0.160253	0.373003	-0.21402	0.23171	0.0348523	0.847312
ENSG00000158985	CDC42SE2	1	-0.160131	0.37337	-0.109046	0.545793	0.288079	0.104002
ENSG00000162931	TRIM17	1	0.159664	0.374784	-0.086429	0.632473	-0.0920809	0.610294
ENSG00000147118	ZNF182	1	-0.159437	0.375473	-0.107362	0.552049	0.285618	0.107124
ENSG00000148481	MINDY3	1	-0.159353	0.375728	-0.314881	0.0742904	0.493043	0.00355341
ENSG00000270964	AC016355.1	1	0.159085	0.376541	0.112554	0.532871	-0.290417	0.1011
ENSG00000180855	ZNF443	1	-0.158966	0.376903	0.0203525	0.910491	0.157377	0.381753
ENSG00000235508	RPS2P7	1	0.15877	0.377498	0.1223	0.497758	-0.29981	0.0900533
ENSG00000138078	PREPL	1	-0.158444	0.378491	-0.0251467	0.889522	0.202293	0.258899
ENSG00000160207	HSF2BP	1	0.15835	0.378778	-0.462265	0.00675994	0.285224	0.107631
ENSG00000047634	SCML1	1	-0.157798	0.380466	0.273696	0.123258	-0.0972733	0.590214
ENSG00000259678	AC066613.2	1	-0.156624	0.384065	-0.255146	0.151849	0.430257	0.0124446
ENSG00000164332	UBLCP1	1	-0.156168	0.385465	-0.122868	0.495747	0.29747	0.0927153
ENSG00000085999	RAD54L	1	-0.155903	0.386284	0.342405	0.0511119	-0.1681	0.349734
ENSG00000253567	AC025871.1	1	-0.155528	0.387441	-0.403266	0.0199621	0.577151	0.000437539
ENSG00000188002	AC026412.1	1	0.155309	0.388117	-0.430051	0.0124912	0.25641	0.149761
ENSG00000224287	MSL3P1	1	-0.155291	0.388174	-0.342895	0.0507584	0.516516	0.0020885
ENSG00000162639	HENMT1	1	-0.155228	0.388369	-0.263954	0.137729	0.437504	0.0108919
ENSG00000277846	SNORD30	1	0.15522	0.388394	-0.0581963	0.747684	-0.115345	0.522696
ENSG00000136193	SCRN1	1	-0.155003	0.389064	-0.239817	0.178872	0.413116	0.0168713
ENSG00000285692	AC023509.6	1	-0.154963	0.389188	-0.374116	0.0319654	0.547371	0.000978121
ENSG00000252213	SNORA74D	1	0.154842	0.389564	0.0605901	0.737662	-0.233709	0.190533
ENSG00000166924	NYAP1	1	0.154467	0.390728	-0.403319	0.0199442	0.230619	0.19663
ENSG00000134318	ROCK2	1	-0.154465	0.390734	-0.0349536	0.846873	0.207651	0.246228
ENSG00000272159	AC087623.3	1	0.154464	0.390738	-0.356826	0.0415075	0.18413	0.305002
ENSG00000084093	REST	1	-0.154359	0.391063	-0.142285	0.429598	0.314863	0.0743073
ENSG00000140323	DISP2	1	0.154282	0.391301	0.156589	0.38417	-0.329082	0.0614827
ENSG00000269897	COMMD3-BMI1	1	-0.153671	0.393204	-0.202272	0.25895	0.374081	0.0319829
ENSG00000102802	MEDAG	1	-0.153642	0.393295	-0.185626	0.301022	0.357402	0.0411561
ENSG00000225206	MIR137HG	1	-0.153246	0.39453	0.421069	0.0146768	-0.249736	0.161026
ENSG00000203883	SOX18	1	0.153231	0.394576	-0.0434389	0.810308	-0.127879	0.4782
ENSG00000228852	AC092802.3	1	0.153117	0.394932	-0.352572	0.0441757	0.181382	0.312402
ENSG00000213943	KRT18P17	1	0.1531	0.394984	-0.0236635	0.896002	-0.147508	0.412678
ENSG00000119720	NRDE2	1	0.152909	0.395583	0.124832	0.48883	-0.295789	0.0946629
ENSG00000238622	SNORD97	1	-0.152584	0.396599	0.526903	0.00163073	-0.356309	0.0418248
ENSG00000001460	STPG1	1	-0.152357	0.397312	-0.392798	0.023747	0.563138	0.000644934
ENSG00000286071	AL136171.2	1	-0.152315	0.397441	-0.158469	0.378417	0.328762	0.0617508
ENSG00000279140	AL590326.1	1	0.152075	0.398196	0.246681	0.166379	-0.416706	0.015849
ENSG00000023902	PLEKHO1	1	0.152038	0.398312	0.260624	0.14295	-0.430607	0.0123655
ENSG00000201302	SNORA65	1	-0.151792	0.399083	-0.320298	0.0691812	0.490006	0.00379613
ENSG00000271943	AC098614.2	1	0.151603	0.39968	-0.52701	0.0016265	0.357513	0.0410887
ENSG00000131067	GGT7	1	-0.151301	0.400628	0.235558	0.186948	-0.066398	0.713525
ENSG00000165512	ZNF22	1	0.151026	0.401496	-0.393674	0.0234093	0.224822	0.208435
ENSG00000272606	AC015982.2	1	0.151014	0.401534	-0.405288	0.0192918	0.23645	0.185236
ENSG00000091129	NRCAM	1	-0.150939	0.40177	-0.385386	0.0267699	0.554141	0.000820006
ENSG00000152443	ZNF776	1	-0.150232	0.404005	-0.289384	0.102374	0.457349	0.00745195
ENSG00000279086	AC073130.3	1	-0.149874	0.405139	-0.268638	0.130623	0.436202	0.011158
ENSG00000167528	ZNF641	1	-0.149548	0.406173	-0.361686	0.0386196	0.528885	0.00155413
ENSG00000177150	FAM210A	1	-0.14935	0.4068	-0.449933	0.00860955	0.616911	0.000131504
ENSG00000157578	LCA5L	1	-0.149251	0.407114	-0.223049	0.21214	0.389917	0.0248868
MER97d:hAT-Tip100:DNA	NA	1	0.148962	0.408036	0.035992	0.84238	-0.202536	0.258314
ENSG00000256879	AC129102.1	1	0.148552	0.409341	0.0470425	0.794893	-0.213129	0.233707
ENSG00000128610	FEZF1	1	0.148435	0.409715	0.319823	0.0696171	-0.485778	0.00415785
ENSG00000129636	ITFG1	1	-0.148382	0.409884	-0.30749	0.0817285	0.473386	0.00539414
ENSG00000092969	TGFB2	1	0.148056	0.410924	-0.440255	0.010347	0.274724	0.121801
ENSG00000259205	PRKXP1	1	-0.148054	0.410931	-0.449952	0.00860641	0.615481	0.000137704
ENSG00000228106	AL392172.1	1	-0.147871	0.411517	-0.26264	0.139772	0.427964	0.0129729
ENSG00000272690	LINC02018	1	0.147805	0.411727	-0.364451	0.0370501	0.1992	0.266405
ENSG00000139842	CUL4A	1	-0.14779	0.411776	-0.231343	0.19519	0.396577	0.0223176
ENSG00000065970	FOXJ2	1	-0.147747	0.411912	-0.459944	0.00707943	0.625131	0.000100478
ENSG00000089060	SLC8B1	1	-0.14771	0.412031	0.442515	0.00991682	-0.27737	0.118106
ENSG00000250697	AC010343.3	1	0.147418	0.412964	-0.196135	0.273985	0.031316	0.86265
ENSG00000257511	AC084824.2	1	-0.147198	0.413672	-0.396718	0.0222656	0.56129	0.000677914
ENSG00000165832	TRUB1	1	-0.147055	0.414129	-0.289112	0.102712	0.453525	0.00803104
ENSG00000174780	SRP72	1	-0.147054	0.414132	-0.222415	0.213476	0.386826	0.026159
ENSG00000204175	GPRIN2	1	0.146871	0.414722	0.176009	0.327192	-0.340216	0.0527132
ENSG00000259460	AC078909.1	1	-0.1467	0.415271	-0.187093	0.297149	0.351108	0.0451249
ENSG00000197498	RPF2	1	-0.146365	0.416347	-0.313878	0.0752676	0.47752	0.00495076
ENSG00000147905	ZCCHC7	1	0.145936	0.41773	-0.268563	0.130735	0.105402	0.559375
ENSG00000259248	USP3-AS1	1	-0.145411	0.419424	-0.213976	0.23181	0.37655	0.0307789
ENSG00000142973	CYP4B1	1	0.145372	0.41955	0.381069	0.0286715	-0.5436	0.00107732
ENSG00000133466	C1QTNF6	1	0.144471	0.422471	-0.070743	0.695643	-0.0907801	0.61537
ENSG00000245848	CEBPA	1	0.144286	0.423071	0.103627	0.566043	-0.264944	0.136204
ENSG00000276710	CSPG4P10	1	0.143752	0.424807	0.448878	0.00878599	-0.609598	0.000166042
ENSG00000237864	LINC00322	1	0.14347	0.425725	-0.288884	0.102995	0.12848	0.476116
ENSG00000088387	DOCK9	1	-0.142604	0.428553	-0.148347	0.409995	0.307783	0.0814232
ENSG00000275254	AC004386.4	1	-0.142518	0.428835	-0.119878	0.506374	0.279218	0.115576
ENSG00000243232	PCDHAC2	1	-0.14241	0.429188	0.441839	0.0100439	-0.282619	0.111024
ENSG00000137843	PAK6	1	-0.142384	0.429274	0.474515	0.00526977	-0.315325	0.0738606
ENSG00000273723	AL139089.1	1	0.142295	0.429564	0.196368	0.273403	-0.355459	0.0423502
ENSG00000136813	ECPAS	1	0.142287	0.429592	-0.247806	0.164394	0.0887245	0.623426
ENSG00000170421	KRT8	1	0.142079	0.430273	0.291077	0.100292	-0.449926	0.00861074
ENSG00000198846	TOX	1	-0.141464	0.432292	-0.418679	0.0153096	0.576841	0.000441401
ENSG00000080815	PSEN1	1	0.140966	0.43393	-0.443941	0.00965328	0.286336	0.106207
ENSG00000177879	AP3S1	1	-0.140769	0.43458	-0.190367	0.288621	0.347752	0.0473635
ENSG00000235269	LINC02331	1	-0.140713	0.434763	-0.306802	0.08245	0.464124	0.00651295
ENSG00000197635	DPP4	1	-0.140458	0.435606	-0.224497	0.20911	0.381534	0.0284616
ENSG00000269399	AC008764.6	1	0.139995	0.437134	0.0175793	0.922648	-0.174099	0.332552
ENSG00000081307	UBA5	1	-0.139951	0.437283	0.137903	0.444084	0.0185663	0.918319
ENSG00000112290	WASF1	1	-0.139764	0.437899	-0.223887	0.210382	0.380148	0.029091
ENSG00000215187	FAM166B	1	-0.139629	0.438347	-0.25513	0.151876	0.41124	0.017427
ENSG00000151694	ADAM17	1	-0.139523	0.438698	-0.196368	0.273404	0.352359	0.0443128
ENSG00000179304	FAM156B	1	0.139453	0.43893	0.213374	0.233156	-0.369287	0.0344297
ENSG00000242265	PEG10	1	-0.139443	0.438964	0.432134	0.0120254	-0.276232	0.119684
ENSG00000273413	AL136982.7	1	0.139325	0.439355	-0.326469	0.0636987	0.170699	0.342225
ENSG00000145002	FAM86B2	1	-0.139244	0.439623	-0.259381	0.144934	0.415061	0.0163109
ENSG00000179195	ZNF664	1	-0.138855	0.440914	-0.183426	0.306887	0.338671	0.0538667
ENSG00000207118	SNORD14D	1	0.138547	0.441939	0.0487164	0.787758	-0.203616	0.25573
ENSG00000198805	PNP	1	0.138486	0.44214	0.158729	0.377626	-0.313561	0.0755786
ENSG00000180329	CCDC43	1	-0.137986	0.443807	-0.284565	0.108482	0.438838	0.0106246
ENSG00000259712	AC023906.5	1	-0.137717	0.444704	-0.150004	0.404725	0.303977	0.0854601
ENSG00000114859	CLCN2	1	-0.137374	0.445851	0.310626	0.0785055	-0.157037	0.382794
ENSG00000279989	AC011815.3	1	-0.137347	0.445942	-0.0938301	0.603497	0.247389	0.165129
ENSG00000235411	DRG1P1	1	-0.137119	0.446703	-0.562629	0.000653876	0.715933	2.81127e-06
ENSG00000270075	AL162742.1	1	-0.137072	0.44686	-0.28498	0.107945	0.438232	0.0107454
ENSG00000167767	KRT80	1	-0.137064	0.446888	-0.354434	0.042991	0.507677	0.00256249
ENSG00000286064	AL035413.2	1	-0.136916	0.447383	-0.347868	0.0472846	0.500945	0.00298365
ENSG00000237214	AL080243.4	1	0.136703	0.448097	0.248021	0.164015	-0.40086	0.0207842
ENSG00000103184	SEC14L5	1	0.136537	0.448652	-0.412581	0.0170282	0.259928	0.144059
ENSG00000133226	SRRM1	1	0.136474	0.448864	0.291684	0.099552	-0.444267	0.00959374
ENSG00000119772	DNMT3A	1	-0.136461	0.44891	-0.27955	0.115125	0.432118	0.0120291
ENSG00000244041	LINC01011	1	-0.136332	0.449342	-0.289958	0.101664	0.442382	0.00994174
ENSG00000284830	AL049557.1	1	-0.136297	0.449458	-0.317082	0.0721803	0.469467	0.00584564
ENSG00000005238	FAM214B	1	-0.136118	0.450061	-0.487579	0.00400032	0.639763	6.10388e-05
ENSG00000104973	MED25	1	0.136079	0.450192	0.385292	0.0268101	-0.537433	0.00125869
ENSG00000162695	SLC30A7	1	-0.135958	0.4506	0.0422575	0.815377	0.109748	0.543198
ENSG00000248121	SMURF2P1	1	-0.135848	0.450969	-0.217712	0.223565	0.369595	0.0342683
ENSG00000062822	POLD1	1	-0.135606	0.451782	0.294468	0.0962162	-0.142856	0.427731
ENSG00000138685	FGF2	1	-0.135564	0.451923	-0.345266	0.0490779	0.496831	0.00326948
ENSG00000235381	AL596202.1	1	-0.135528	0.452046	-0.24128	0.176154	0.392805	0.0237442
ENSG00000156976	EIF4A2	1	-0.135265	0.452932	-0.331158	0.0597662	0.482389	0.00446893
ENSG00000169203	NPIPB12	1	-0.135186	0.453197	-0.377463	0.0303433	0.528606	0.00156471
ENSG00000251322	SHANK3	1	0.135109	0.453459	0.38327	0.0276886	-0.534326	0.00135981
ENSG00000125458	NT5C	1	0.134953	0.453984	0.0423032	0.815181	-0.193185	0.281408
ENSG00000283491	AC017104.5	1	0.134757	0.454647	-0.430555	0.0123772	0.279892	0.114662
ENSG00000253406	AC012613.2	1	-0.134652	0.455002	-0.315714	0.0734857	0.46626	0.0062388
ENSG00000133424	LARGE1	1	-0.134572	0.455271	0.37854	0.029836	-0.228084	0.201734
ENSG00000171016	PYGO1	1	-0.134212	0.456488	-0.278438	0.116639	0.428492	0.0128497
ENSG00000230042	AK3P3	1	-0.13406	0.457003	-0.00950761	0.958121	0.159392	0.37561
ENSG00000124275	MTRR	1	-0.133404	0.459231	-0.256218	0.150076	0.405368	0.0192657
ENSG00000148225	WDR31	1	-0.133387	0.459289	0.00803869	0.964586	0.141092	0.433516
ENSG00000070081	NUCB2	1	-0.133158	0.460066	0.0481979	0.789966	0.100677	0.57721
ENSG00000173702	MUC13	1	-0.132952	0.460766	0.248354	0.163432	-0.0997092	0.580894
ENSG00000278238	AL359513.1	1	0.132897	0.460954	0.0992675	0.582579	-0.247851	0.164315
ENSG00000119965	C10orf88	1	-0.132643	0.461817	-0.41234	0.0170993	0.56064	0.00068988
ENSG00000130234	ACE2	1	-0.132502	0.462299	-0.261707	0.141236	0.409849	0.0178488
ENSG00000254750	CASP1P2	1	0.1323	0.462989	-0.326865	0.0633589	0.17895	0.319045
ENSG00000132170	PPARG	1	0.132191	0.463359	-0.548245	0.000956299	0.400451	0.0209269
ENSG00000214894	LINC00243	1	0.132102	0.463664	-0.516962	0.00206676	0.369268	0.03444
ENSG00000255135	AP002360.2	1	0.131673	0.465127	-0.347691	0.0474048	0.200475	0.263293
ENSG00000068137	PLEKHH3	1	-0.131258	0.466548	0.381591	0.0284358	-0.23484	0.188335
ENSG00000117480	FAAH	1	-0.130941	0.467634	0.189122	0.291847	-0.0427245	0.813372
ENSG00000245534	RORA-AS1	1	-0.1307	0.468463	-0.256969	0.148843	0.403096	0.020019
ENSG00000254470	AP5B1	1	0.130349	0.46967	0.30081	0.0889347	-0.446544	0.00918735
ENSG00000250604	AC098679.1	1	-0.130147	0.470363	-0.256174	0.150149	0.401683	0.0204999
ENSG00000213881	NPM1P6	1	-0.129878	0.471288	-0.115901	0.520678	0.261109	0.142179
ENSG00000233009	NALCN-AS1	1	0.129691	0.471933	-0.359684	0.0397888	0.214685	0.230229
ENSG00000163820	FYCO1	1	-0.129363	0.473064	-0.171263	0.340609	0.315895	0.073312
ENSG00000168491	CCDC110	1	-0.129286	0.473328	0.0672159	0.710147	0.0773306	0.668838
ENSG00000083223	TUT7	1	-0.12908	0.474041	-0.113579	0.529124	0.257894	0.147335
ENSG00000135503	ACVR1B	1	0.128977	0.474398	0.101854	0.572744	-0.246054	0.167494
ENSG00000274419	TBC1D3D	1	-0.128658	0.475501	-0.168317	0.349103	0.312161	0.0769644
ENSG00000153558	FBXL2	1	0.128331	0.476631	-0.169161	0.346658	0.0256823	0.887184
ENSG00000100815	TRIP11	1	-0.127778	0.478548	-0.0231654	0.89818	0.166026	0.355798
ENSG00000199053	MIR324	1	0.127396	0.479877	0.160907	0.371028	-0.30334	0.0861505
ENSG00000197162	ZNF785	1	0.127312	0.480166	0.132859	0.461084	-0.275198	0.121132
ENSG00000146587	RBAK	1	-0.127285	0.480262	-0.218842	0.221113	0.36115	0.0389294
ENSG00000181938	GINS3	1	0.127206	0.480536	0.289716	0.101963	-0.431937	0.0120689
ENSG00000273828	AL133227.1	1	0.126996	0.481265	0.132506	0.462284	-0.274493	0.122128
ENSG00000204839	MROH6	1	-0.126781	0.482015	0.238153	0.181998	-0.096407	0.593544
ENSG00000066230	SLC9A3	1	0.126517	0.482936	0.23923	0.17997	-0.38068	0.0288482
ENSG00000258964	AL137129.1	1	-0.12645	0.483168	-0.101228	0.575117	0.242604	0.173722
ENSG00000260121	AC138028.4	1	0.125701	0.485788	0.419611	0.0150604	-0.560148	0.000699042
ENSG00000125650	PSPN	1	0.125215	0.487489	0.0377749	0.834677	-0.177769	0.3223
ENSG00000158006	PAFAH2	1	-0.125161	0.487677	-0.456072	0.00764124	0.596006	0.00025233
ENSG00000151718	WWC2	1	-0.12478	0.489013	-0.265582	0.135228	0.40509	0.0193566
ENSG00000284553	MIR6886	1	0.124718	0.489231	-0.0286352	0.87431	-0.110804	0.539301
ENSG00000119729	RHOQ	1	-0.124587	0.48969	-0.0312807	0.862803	0.170574	0.342586
ENSG00000188483	IER5L	1	0.124327	0.490605	0.303548	0.0859242	-0.44255	0.00991029
ENSG00000258989	AL355916.3	1	-0.124098	0.491411	-0.397113	0.0221209	0.535858	0.0013091
ENSG00000153233	PTPRR	1	-0.124022	0.491679	-0.265766	0.134948	0.404426	0.0195752
ENSG00000279809	AC005538.2	1	-0.123436	0.493743	-0.367421	0.0354225	0.505426	0.00269711
ENSG00000268870	AC008758.5	1	-0.123235	0.494453	-0.173235	0.334993	0.311016	0.0781117
ENSG00000244055	AC007566.1	1	0.123181	0.494643	-0.444704	0.00951467	0.306984	0.082259
ENSG00000276410	H2BC3	1	0.122927	0.495539	-0.249217	0.161927	0.11178	0.535711
ENSG00000156535	CD109	1	-0.122886	0.495686	-0.0500266	0.782185	0.187417	0.296298
ENSG00000113555	PCDH12	1	0.122461	0.497188	-0.46857	0.00595333	0.331655	0.0593606
ENSG00000125149	C16orf70	1	0.122187	0.498158	0.218116	0.222686	-0.354726	0.0428081
ENSG00000140455	USP3	1	-0.121986	0.49887	-0.211116	0.238257	0.3475	0.0475348
ENSG00000163104	SMARCAD1	1	-0.120899	0.50273	0.201982	0.259646	-0.0668127	0.711812
ENSG00000185842	DNAH14	1	-0.120825	0.502994	-0.0533643	0.768036	0.188451	0.293592
ENSG00000176532	PRR15	1	0.120251	0.50504	0.339762	0.05305	-0.474207	0.0053035
ENSG00000106617	PRKAG2	1	-0.120208	0.505196	-0.251031	0.158794	0.385427	0.0267525
ENSG00000269480	AC020913.2	1	0.120123	0.505498	0.083897	0.642513	-0.218199	0.222507
ENSG00000145425	RPS3A	1	0.119924	0.506208	-0.508322	0.00252499	0.374242	0.0319031
ENSG00000196357	ZNF565	1	0.119572	0.507466	-0.563967	0.000630592	0.430282	0.012439
ENSG00000180071	ANKRD18A	1	-0.119518	0.50766	-0.260968	0.142403	0.394593	0.0230588
ENSG00000236432	MFF-DT	1	0.119422	0.508005	0.510308	0.00241251	-0.643825	5.2908e-05
ENSG00000104824	HNRNPL	1	0.119398	0.508088	0.266833	0.133329	-0.400325	0.0209711
ENSG00000089335	ZNF302	1	-0.119329	0.508336	-0.051593	0.775536	0.185007	0.302664
ENSG00000139626	ITGB7	1	-0.119228	0.508699	-0.370979	0.0335495	0.50428	0.00276807
ENSG00000188153	COL4A5	1	0.118806	0.51021	-0.362139	0.0383587	0.22931	0.199254
ENSG00000175745	NR2F1	1	0.118746	0.510426	0.398875	0.0214835	-0.531637	0.001453
ENSG00000100802	C14orf93	1	0.118591	0.51098	-0.384746	0.0270451	0.252157	0.156871
ENSG00000115875	SRSF7	1	0.118312	0.511982	0.153111	0.394951	-0.285388	0.10742
ENSG00000162851	TFB2M	1	-0.117903	0.513452	-0.134396	0.455867	0.266216	0.134263
ENSG00000042317	SPATA7	1	0.117793	0.513849	-0.243746	0.171643	0.112049	0.534721
ENSG00000283689	AC018553.2	1	0.117553	0.514712	0.193873	0.279666	-0.325301	0.0647092
ENSG00000140367	UBE2Q2	1	-0.117495	0.514922	-0.172179	0.337994	0.303542	0.0859307
ENSG00000249884	RNF103-CHMP3	1	-0.117489	0.514944	-0.142317	0.429491	0.273674	0.123291
ENSG00000107625	DDX50	1	-0.117412	0.515219	-0.292127	0.0990157	0.423398	0.0140815
ENSG00000282772	AL358790.1	1	-0.117335	0.515497	-0.082828	0.646771	0.214013	0.231727
ENSG00000224468	LAMC1-AS1	1	-0.117157	0.516141	-0.102321	0.570975	0.233306	0.19132
ENSG00000142959	BEST4	1	-0.117109	0.516312	-0.332834	0.0584082	0.463766	0.00655996
ENSG00000288380	AC118281.1	1	-0.116874	0.517161	-0.323419	0.0663643	0.454088	0.0079435
ENSG00000213344	PCNPP3	1	-0.116846	0.517263	-0.358312	0.0406063	0.48895	0.00388389
ENSG00000176142	TMEM39A	1	-0.116732	0.517674	-0.171427	0.340139	0.301938	0.0876852
ENSG00000139433	GLTP	1	-0.116702	0.517781	-0.365719	0.036348	0.496196	0.00331567
ENSG00000197912	SPG7	1	-0.116581	0.51822	0.38078	0.0288029	-0.250438	0.159812
ENSG00000152904	GGPS1	1	0.116259	0.519383	-0.354564	0.0429093	0.224583	0.208931
ENSG00000148408	CACNA1B	1	-0.116097	0.51997	-0.312212	0.0769138	0.442012	0.0100113
ENSG00000278390	AL354696.2	1	0.116033	0.520201	-0.411327	0.0174009	0.281598	0.112376
ENSG00000228049	POLR2J2	1	-0.116023	0.520237	-0.239225	0.17998	0.368943	0.0346113
ENSG00000176209	SMIM19	1	-0.116022	0.520243	-0.131921	0.46428	0.261637	0.141345
ENSG00000135119	RNFT2	1	-0.115737	0.521275	0.291105	0.100258	-0.161707	0.368622
ENSG00000142227	EMP3	1	-0.115117	0.523522	0.318864	0.070506	-0.190159	0.289159
ENSG00000244694	PTCHD4	1	0.115078	0.523665	-0.208797	0.24357	0.0801365	0.657539
ENSG00000228906	AL353804.1	1	0.114775	0.524764	-0.41214	0.0171584	0.283818	0.109453
ENSG00000135951	TSGA10	1	-0.114359	0.526279	-0.242036	0.174763	0.369893	0.0341124
ENSG00000213024	NUP62	1	0.114332	0.526377	0.17861	0.319979	-0.306437	0.0828336
ENSG00000127419	TMEM175	1	-0.11424	0.526712	0.446103	0.00926498	-0.318378	0.070959
ENSG00000027075	PRKCH	1	-0.114139	0.527081	-0.318488	0.0708566	0.446099	0.00926562
ENSG00000280407	AC132872.4	1	0.113854	0.52812	0.126855	0.481758	-0.254148	0.153513
ENSG00000140365	COMMD4	1	0.113776	0.528403	0.403374	0.0199258	-0.530579	0.00149118
ENSG00000155304	HSPA13	1	0.113756	0.528475	-0.249817	0.160885	0.122634	0.496576
ENSG00000176593	AC008969.1	1	0.112854	0.531771	-0.210383	0.239928	0.0842077	0.641278
ENSG00000164953	TMEM67	1	-0.112795	0.531989	-0.0580586	0.748262	0.184167	0.304903
ENSG00000286145	AC068282.1	1	-0.112752	0.532147	-0.186004	0.300019	0.312065	0.07706
ENSG00000175376	EIF1AD	1	-0.112395	0.533453	0.0740564	0.682113	0.0516052	0.775484
ENSG00000132718	SYT11	1	0.111975	0.534995	-0.362832	0.0379628	0.23764	0.182968
ENSG00000169629	RGPD8	1	0.111838	0.535495	-0.268069	0.131472	0.143029	0.427163
ENSG00000145781	COMMD10	1	-0.111579	0.536449	-0.188798	0.292688	0.313547	0.0755928
ENSG00000152804	HHEX	1	0.111487	0.536785	0.213081	0.233814	-0.337727	0.0545812
ENSG00000263776	SNORA4	1	0.111372	0.53721	0.374541	0.0317556	-0.499059	0.00311191
ENSG00000204219	TCEA3	1	-0.11132	0.5374	-0.0381752	0.832949	0.162635	0.365845
ENSG00000279103	AC138470.1	1	0.111149	0.538029	0.0877018	0.62745	-0.21197	0.236318
ENSG00000092200	RPGRIP1	1	0.111146	0.538042	-0.38271	0.0279362	0.258445	0.146443
ENSG00000125378	BMP4	1	0.111058	0.538363	0.258289	0.146694	-0.382456	0.0280487
ENSG00000164631	ZNF12	1	-0.110788	0.539358	0.0179371	0.921078	0.105928	0.557404
ENSG00000110315	RNF141	1	-0.11063	0.53994	-0.287137	0.105189	0.410825	0.0175518
ENSG00000115306	SPTBN1	1	0.110555	0.540216	-0.225829	0.206349	0.102225	0.57134
ENSG00000196876	SCN8A	1	-0.110508	0.540393	-0.265101	0.135963	0.388652	0.0254011
ENSG00000180257	ZNF816	1	-0.110507	0.540394	-0.238333	0.181658	0.361883	0.0385056
ENSG00000183793	NPIPA5	1	-0.109989	0.542308	-0.0592024	0.743467	0.182173	0.31026
ENSG00000177853	ZNF518A	1	-0.109972	0.542369	0.123196	0.494589	-0.00024349	0.998927
ENSG00000225284	AC018693.1	1	-0.109372	0.544588	-0.0766985	0.671393	0.19898	0.266945
ENSG00000267149	AC011476.2	1	0.108815	0.546651	0.103926	0.564917	-0.225585	0.206853
ENSG00000162426	SLC45A1	1	-0.108463	0.547957	-0.261353	0.141794	0.382618	0.0279767
ENSG00000271576	AL359504.1	1	-0.108222	0.548853	0.370309	0.0338959	-0.249314	0.161758
ENSG00000272183	AC005041.3	1	-0.108178	0.549014	0.308322	0.080864	-0.187375	0.296407
ENSG00000265511	AC020558.2	1	0.108078	0.549385	0.00281317	0.987604	-0.123648	0.492993
ENSG00000016602	CLCA4	1	-0.107865	0.550178	-0.142161	0.430004	0.262758	0.139588
ENSG00000182923	CEP63	1	0.107794	0.550443	-0.366522	0.0359089	0.246005	0.167582
ENSG00000234537	AL354751.1	1	-0.107651	0.550975	0.0306708	0.865454	0.0896867	0.619649
ENSG00000134369	NAV1	1	0.107241	0.552503	-0.319993	0.0694613	0.200094	0.264222
ENSG00000159708	LRRC36	1	0.107229	0.552546	-0.345229	0.0491039	0.225343	0.207354
ENSG00000141314	RHBDL3	1	-0.107179	0.552734	0.231491	0.194897	-0.111662	0.536145
ENSG00000163170	BOLA3	1	0.107024	0.553311	0.334387	0.0571712	-0.454043	0.00795039
ENSG00000259207	ITGB3	1	0.106875	0.553867	-0.217146	0.224801	0.0976568	0.588742
ENSG00000226193	AL049548.1	1	-0.106535	0.555136	-0.0129551	0.942956	0.132065	0.46379
ENSG00000123091	RNF11	1	-0.106165	0.556516	-0.0944361	0.60115	0.213133	0.233698
ENSG00000232935	AL359094.2	1	-0.105418	0.559312	-0.245083	0.16923	0.362945	0.0378985
ENSG00000121644	DESI2	1	0.10487	0.56137	-0.104099	0.564267	-0.0131492	0.942103
ENSG00000235385	LINC02154	1	0.104369	0.56325	-0.407558	0.0185618	0.29087	0.100544
ENSG00000186132	C2orf76	1	-0.104336	0.563375	-0.235171	0.187694	0.351822	0.0446597
ENSG00000164053	ATRIP	1	0.104318	0.563444	0.320494	0.0690009	-0.437125	0.0109688
ENSG00000186106	ANKRD46	1	0.103756	0.565557	-0.547945	0.000963734	0.431942	0.0120678
ENSG00000165874	SHLD2P1	1	0.103655	0.565938	-0.30923	0.0799284	0.19334	0.281016
ENSG00000271787	AC104794.5	1	-0.103548	0.566343	-0.173157	0.335216	0.288927	0.102943
ENSG00000178429	RPS3AP5	1	0.103533	0.566397	-0.328718	0.0617879	0.212964	0.234076
ENSG00000100603	SNW1	1	-0.103243	0.567494	-0.426915	0.013221	0.542343	0.0011123
ENSG00000038532	CLEC16A	1	-0.103184	0.567715	0.391701	0.0241759	-0.276338	0.119537
ENSG00000256268	LINC02454	1	-0.102871	0.568897	-0.0375846	0.835498	0.152598	0.396556
ENSG00000253427	AC084116.2	1	0.102185	0.571491	-0.263152	0.138974	0.148906	0.408214
ENSG00000210195	MT-TT	1	0.101778	0.57303	0.271559	0.126332	-0.38535	0.0267852
ENSG00000276248	AL442125.1	1	-0.101694	0.573351	-0.309993	0.0791485	0.423689	0.0140085
ENSG00000283236	AC074141.1	1	0.101379	0.574544	-0.256471	0.14966	0.143126	0.426847
ENSG00000266036	AC016888.1	1	-0.101343	0.574681	0.506523	0.00263078	-0.393218	0.0235845
ENSG00000023909	GCLM	1	-0.100987	0.576033	-0.107593	0.551189	0.2205	0.217546
ENSG00000064787	BCAS1	1	-0.100795	0.57676	0.167195	0.352372	-0.0545027	0.763227
ENSG00000267016	AC111170.2	1	-0.100706	0.577101	-0.420271	0.0148856	0.532864	0.00140982
ENSG00000083099	LYRM2	1	-0.0997163	0.580867	-0.26439	0.137055	0.375877	0.0311036
ENSG00000197182	MIRLET7BHG	1	-0.0997112	0.580887	0.327378	0.0629211	-0.215897	0.227544
ENSG00000230551	AC021078.1	1	-0.0996844	0.580989	-0.251477	0.158029	0.362928	0.037908
ENSG00000167635	ZNF146	1	-0.0995826	0.581377	-0.251199	0.158506	0.362535	0.0381317
ENSG00000153495	TEX29	1	-0.0995024	0.581683	-0.367108	0.0355911	0.478355	0.00486501
ENSG00000114656	KIAA1257	1	0.0994295	0.581961	0.22857	0.200749	-0.339735	0.0530699
ENSG00000259843	AC007610.2	1	-0.0994188	0.582002	0.212324	0.235519	-0.10117	0.575336
ENSG00000175175	PPM1E	1	-0.099364	0.582211	-0.177509	0.323021	0.288601	0.103349
ENSG00000233170	AC138356.2	1	-0.0991354	0.583084	-0.145794	0.418188	0.256631	0.149398
ENSG00000182253	SYNM	1	0.0987236	0.584657	0.14142	0.432437	-0.251796	0.157485
ENSG00000112576	CCND3	1	0.0986231	0.585042	0.29153	0.0997399	-0.401794	0.0204619
ENSG00000272328	AC007128.2	1	-0.0985448	0.585341	-0.192903	0.282126	0.303079	0.0864342
ENSG00000225339	AL354740.1	1	-0.0985011	0.585508	-0.21867	0.221485	0.328798	0.0617212
ENSG00000166925	TSC22D4	1	0.0984172	0.585829	0.371086	0.0334943	-0.48112	0.00459042
ENSG00000232406	AL121895.1	1	-0.0984042	0.585879	-0.218317	0.22225	0.328336	0.0621091
ENSG00000258976	AC013451.2	1	-0.0978324	0.588069	-0.349595	0.0461233	0.458975	0.00721662
ENSG00000197249	SERPINA1	1	0.0974922	0.589374	-0.533791	0.00137794	0.424791	0.0137352
ENSG00000067596	DHX8	1	-0.0968992	0.591651	0.228366	0.20116	-0.12003	0.50583
ENSG00000127564	PKMYT1	1	0.0968913	0.591681	0.302766	0.0867757	-0.411094	0.0174708
ENSG00000102189	EEA1	1	-0.0968521	0.591832	-0.0222495	0.902186	0.130533	0.469034
ENSG00000248049	UBA6-AS1	1	-0.0968091	0.591997	-0.337051	0.0550981	0.445287	0.00940992
ENSG00000285269	AL160269.1	1	0.0964472	0.593389	-0.30172	0.087925	0.193889	0.279625
ENSG00000173928	SWSAP1	1	-0.0963867	0.593622	0.408051	0.0184066	-0.300287	0.0895183
ENSG00000261596	AC005632.3	1	-0.0963113	0.593912	-0.240618	0.177381	0.348297	0.0469936
ENSG00000124541	RRP36	1	0.0959371	0.595353	0.380787	0.0287994	-0.488048	0.00396014
ENSG00000153015	CWC27	1	-0.094847	0.599561	-0.12551	0.486455	0.231552	0.194775
ENSG00000267288	AC138150.2	1	0.0948196	0.599667	0.178119	0.321334	-0.28413	0.109046
ENSG00000126777	KTN1	1	-0.0947749	0.59984	0.105919	0.557437	4.24193e-05	0.999813
ENSG00000201129	SNORA58B	1	-0.0946708	0.600242	0.0699169	0.699031	0.0359283	0.842655
ENSG00000178445	GLDC	1	-0.0941431	0.602285	0.0872628	0.62918	0.0179924	0.920836
ENSG00000136868	SLC31A1	1	-0.0940488	0.60265	-0.357416	0.0411476	0.462566	0.00671941
ENSG00000162039	MEIOB	1	-0.0936529	0.604185	-0.38629	0.0263852	0.490997	0.00371542
ENSG00000243150	AC106707.1	1	0.0924414	0.608891	-0.303123	0.0863867	0.19977	0.265011
ENSG00000164438	TLX3	1	0.0923847	0.609112	0.108674	0.547173	-0.211963	0.236334
ENSG00000174529	TMEM81	1	-0.0922779	0.609527	-0.351435	0.0449118	0.454604	0.00786381
ENSG00000169714	CNBP	1	0.0921234	0.610129	-0.446751	0.00915115	0.343754	0.0501446
ENSG00000265845	AC024267.5	1	0.0915742	0.612269	-0.385477	0.026731	0.283094	0.1104
ENSG00000018236	CNTN1	1	0.0915491	0.612367	-0.00735638	0.967591	-0.0949987	0.598975
ENSG00000272817	AL359198.1	1	-0.0914557	0.612731	0.327831	0.0625358	-0.225581	0.206862
ENSG00000213023	SYT3	1	-0.091439	0.612796	0.212352	0.235456	-0.11012	0.541824
ENSG00000120278	PLEKHG1	1	0.0914082	0.612917	-0.27744	0.11801	0.175242	0.329337
ENSG00000100941	PNN	1	-0.0913446	0.613165	0.41704	0.0157567	-0.314914	0.0742587
ENSG00000180481	GLIPR1L2	1	-0.0910839	0.614183	-0.320777	0.0687424	0.422612	0.0142802
ENSG00000242147	LINC02657	1	0.0910569	0.614288	-0.344919	0.0493211	0.243114	0.172791
ENSG00000227811	INKA2-AS1	1	-0.0910411	0.61435	-0.074444	0.680537	0.176231	0.326572
ENSG00000236859	NIFK-AS1	1	-0.0909422	0.614736	-0.478776	0.00482238	0.580452	0.000398304
ENSG00000278600	AC015871.3	1	0.0905065	0.616439	-0.562918	0.000648786	0.461728	0.0068327
ENSG00000262209	PCDHGB3	1	0.0901891	0.617681	-0.318876	0.0704951	0.218041	0.222849
ENSG00000271698	AC233992.2	1	0.0896876	0.619646	0.271437	0.126509	-0.371711	0.0331745
ENSG00000276270	MIR6799	1	0.0895976	0.619999	0.250454	0.159785	-0.350627	0.0454404
ENSG00000173200	PARP15	1	0.0895214	0.620297	0.356225	0.0418765	-0.456313	0.00760522
ENSG00000066735	KIF26A	1	0.0893405	0.621007	0.245547	0.168399	-0.345433	0.0489609
ENSG00000221886	ZBED8	1	-0.0887948	0.623149	-0.319966	0.0694854	0.419242	0.0151586
ENSG00000242242	NECTIN3-AS1	1	0.0887815	0.623202	-0.513534	0.00223905	0.414273	0.0165359
ENSG00000269656	NOP53-AS1	1	0.0882481	0.625299	-0.57384	0.000480297	0.475176	0.00519816
ENSG00000164124	TMEM144	1	-0.0882032	0.625475	-0.163376	0.363635	0.26199	0.14079
ENSG00000286373	AC022387.2	1	0.0881237	0.625788	-0.522034	0.00183306	0.423508	0.0140539
ENSG00000035928	RFC1	1	-0.0879562	0.626448	-0.0617048	0.73301	0.160043	0.373638
ENSG00000268366	AC010271.1	1	-0.0871577	0.629595	-0.306174	0.083112	0.403619	0.0198436
ENSG00000170802	FOXN2	1	-0.0870961	0.629838	0.028126	0.876528	0.0692503	0.701769
ENSG00000152766	ANKRD22	1	-0.0869897	0.630258	-0.2654	0.135506	0.362657	0.0380623
ENSG00000134987	WDR36	1	-0.0869872	0.630268	0.018117	0.920289	0.0791376	0.661553
ENSG00000134152	KATNBL1	1	0.0868325	0.630879	-0.234799	0.188414	0.137717	0.444704
ENSG00000154814	OXNAD1	1	-0.0867585	0.631171	-0.486033	0.00413521	0.583032	0.000369843
ENSG00000146049	KAAG1	1	0.0866176	0.631727	0.376476	0.0308146	-0.473317	0.00540182
ENSG00000115361	ACADL	1	0.0865463	0.632009	0.256616	0.149422	-0.353378	0.0436597
ENSG00000263859	AC145207.6	1	0.0859875	0.634219	-0.119423	0.507999	0.0232863	0.897651
ENSG00000250838	AC091133.3	1	-0.08567	0.635476	0.2384	0.181531	-0.142618	0.428508
ENSG00000238062	SPATA3-AS1	1	-0.0856509	0.635551	-0.449713	0.00864612	0.545473	0.00102699
ENSG00000212498	SNORD86	1	-0.0855848	0.635813	0.300413	0.0893779	-0.204726	0.253092
ENSG00000102317	RBM3	1	0.0854784	0.636235	-0.0914334	0.612818	-0.00413443	0.981782
ENSG00000184260	H2AC20	1	0.0852898	0.636982	0.29145	0.0998368	-0.386807	0.0261672
ENSG00000176563	CNTD1	1	-0.0849592	0.638293	-0.365231	0.036617	0.460218	0.00704105
ENSG00000008323	PLEKHG6	1	0.084887	0.63858	0.261674	0.141288	-0.356581	0.0416576
ENSG00000233558	AL050331.1	1	-0.0848645	0.638669	-0.435996	0.0112007	0.530878	0.00148032
ENSG00000259275	AC087477.2	1	-0.0845062	0.640091	-0.241179	0.176341	0.33566	0.0561728
ENSG00000269907	PTMAP11	1	-0.0844501	0.640314	-0.454042	0.00795049	0.548461	0.000950984
ENSG00000162631	NTNG1	1	-0.0841582	0.641474	0.424214	0.0138778	-0.330122	0.060618
ENSG00000086548	CEACAM6	1	0.0839935	0.642129	0.164309	0.360863	-0.258217	0.146812
ENSG00000182272	B4GALNT4	1	0.0834804	0.644171	0.478306	0.00487003	-0.57164	0.000510719
ENSG00000198768	APCDD1L	1	-0.083295	0.644909	0.375916	0.0310846	-0.282789	0.1108
ENSG00000144674	GOLGA4	1	-0.0832334	0.645155	0.268247	0.131207	-0.175189	0.329487
ENSG00000250462	LRRC37BP1	1	0.0827826	0.646952	-0.19805	0.269234	0.105496	0.559022
ENSG00000157657	ZNF618	1	0.0827215	0.647195	0.156276	0.385133	-0.248762	0.16272
ENSG00000267251	AC139100.1	1	-0.0821417	0.64951	0.179659	0.317098	-0.087822	0.626976
ENSG00000224888	AC138028.2	1	0.0818074	0.650846	0.339435	0.0532937	-0.430898	0.0123
ENSG00000185614	INKA1	1	0.0814586	0.652241	0.32082	0.0687028	-0.411894	0.0172315
ENSG00000232725	U52111.1	1	0.081386	0.652532	-0.387256	0.0259791	0.296263	0.0941103
ENSG00000169302	STK32A	1	-0.0813335	0.652742	-0.172721	0.336454	0.263654	0.138193
ENSG00000143951	WDPCP	1	-0.0810394	0.653919	-0.189167	0.291728	0.279772	0.114825
ENSG00000172508	CARNS1	1	0.0810206	0.653994	0.0633181	0.726293	-0.153902	0.392484
ENSG00000170160	CCDC144A	1	-0.0807655	0.655017	-0.079231	0.661178	0.16953	0.345592
ENSG00000287377	AC090948.4	1	0.0801831	0.657352	-0.463784	0.00655756	0.374136	0.0319554
ENSG00000229473	RGS17P1	1	-0.0801512	0.65748	-0.189926	0.289759	0.279538	0.115141
ENSG00000237594	AP000251.1	1	-0.0799911	0.658123	0.142924	0.427507	-0.0534915	0.767499
ENSG00000166326	TRIM44	1	0.0795256	0.659993	-0.175229	0.329374	0.0863168	0.632916
ENSG00000149346	SLX4IP	1	0.0792423	0.661132	-0.477305	0.00497299	0.388709	0.0253776
ENSG00000143786	CNIH3	1	-0.0791269	0.661596	-0.36766	0.0352942	0.456126	0.00763306
ENSG00000284035	MIR5187	1	0.078825	0.662812	-0.407037	0.0187275	0.318908	0.070465
ENSG00000202252	SNORD14C	1	0.0786445	0.663538	0.275509	0.120696	-0.363436	0.0376202
ENSG00000120656	TAF12	1	-0.0784202	0.664442	-0.260594	0.142996	0.348271	0.0470115
ENSG00000224903	AC005534.1	1	-0.0781932	0.665357	-0.538701	0.00121935	0.626124	9.72122e-05
ENSG00000122481	RWDD3	1	-0.0781152	0.665671	-0.312285	0.0768409	0.39962	0.0212189
ENSG00000213742	ZNF337-AS1	1	0.0781099	0.665693	-0.49968	0.00306911	0.412351	0.0170961
ENSG00000253626	EIF5AL1	1	-0.0780799	0.665814	0.217348	0.224361	-0.130052	0.470691
ENSG00000116350	SRSF4	1	-0.0779694	0.66626	0.205449	0.251384	-0.118276	0.51211
ENSG00000175514	GPR152	1	-0.0779595	0.666299	-0.38486	0.026996	0.472021	0.00554787
ENSG00000228638	FCF1P2	1	0.0778947	0.666561	-0.559975	0.000702285	0.472886	0.00545001
ENSG00000133195	SLC39A11	1	-0.0777309	0.667222	-0.428069	0.0129483	0.514975	0.00216517
ENSG00000133519	ZDHHC8P1	1	0.0774435	0.668382	0.207154	0.247384	-0.293739	0.0970818
ENSG00000136100	VPS36	1	0.0765338	0.67206	-0.178692	0.319752	0.093125	0.606233
ENSG00000069943	PIGB	1	0.0764764	0.672292	-0.0828712	0.646598	-0.00263197	0.988402
ENSG00000047932	GOPC	1	-0.0764538	0.672383	0.0666545	0.712465	0.0188235	0.917191
ENSG00000288582	AC098872.2	1	0.0761398	0.673655	-0.397557	0.0219588	0.31243	0.0766963
ENSG00000124588	NQO2	1	0.0756759	0.675535	0.231935	0.194017	-0.316543	0.0726921
ENSG00000124596	OARD1	1	-0.0756242	0.675745	-0.27024	0.128257	0.354791	0.0427673
ENSG00000135049	AGTPBP1	1	-0.0755376	0.676096	-0.129411	0.472898	0.213864	0.232058
ENSG00000174977	AC026271.1	1	0.0754852	0.676308	-0.289619	0.102083	0.205224	0.251914
ENSG00000269038	AP001462.1	1	-0.0754741	0.676353	0.330088	0.0606463	-0.245705	0.168116
ENSG00000153879	CEBPG	1	-0.07539	0.676695	-0.452888	0.00813115	0.537177	0.00126678
ENSG00000286753	AC091978.1	1	-0.0752428	0.677292	-0.52406	0.00174635	0.608184	0.000173585
ENSG00000165934	CPSF2	1	0.0748323	0.678959	-0.287684	0.104498	0.204019	0.25477
ENSG00000174891	RSRC1	1	0.0746839	0.679562	-0.0604358	0.738307	-0.0230633	0.898626
ENSG00000260898	ADPGK-AS1	1	-0.0741438	0.681758	0.212609	0.234876	-0.129713	0.471855
ENSG00000205659	LIN52	1	0.0740831	0.682004	0.0906009	0.61607	-0.173428	0.334447
ENSG00000270344	POC1B-AS1	1	0.0740822	0.682008	0.21232	0.235527	-0.295147	0.095416
ENSG00000232838	PET117	1	-0.0740735	0.682043	-0.522021	0.0018336	0.604838	0.000192666
ENSG00000091164	TXNL1	1	0.0736804	0.683644	-0.256875	0.148998	0.174498	0.331428
ENSG00000134297	PLEKHA8P1	1	0.0735483	0.684182	-0.604212	0.000196434	0.521983	0.00183528
ENSG00000258711	AL358334.2	1	-0.0734562	0.684557	-0.20791	0.245625	0.290036	0.101568
ENSG00000102897	LYRM1	1	0.073208	0.685568	-0.374168	0.0319398	0.292319	0.098784
ENSG00000226318	RPS3AP38	1	0.07315	0.685805	-0.263333	0.138692	0.181548	0.311951
ENSG00000253978	AC026689.1	1	-0.0730917	0.686043	-0.119924	0.506208	0.201643	0.260465
ENSG00000145757	SPATA9	1	-0.0730829	0.686078	0.0608975	0.736378	0.0208117	0.908479
ENSG00000163867	ZMYM6	1	-0.0729593	0.686582	-0.213668	0.232497	0.295239	0.0953071
ENSG00000105520	PLPPR2	1	0.0726512	0.687839	0.265352	0.135579	-0.346578	0.0481665
ENSG00000249407	IL20RB-AS1	1	0.0721734	0.68979	-0.325823	0.0642558	0.245131	0.169145
ENSG00000230928	AL139241.1	1	-0.0719647	0.690643	-0.172184	0.33798	0.252643	0.156047
ENSG00000084110	HAL	1	0.0719611	0.690658	0.240041	0.178453	-0.320496	0.068999
ENSG00000286025	AC000095.3	1	-0.0715888	0.69218	-0.444879	0.00948309	0.524918	0.00171073
ENSG00000221852	KRTAP1-5	1	-0.0707359	0.695672	0.044756	0.804665	0.0343291	0.849577
ENSG00000127804	METTL16	1	0.0704046	0.69703	0.311058	0.0780698	-0.389772	0.0249451
ENSG00000215210	RBMXP2	1	-0.0703538	0.697238	-0.458767	0.00724642	0.537425	0.00125896
ENSG00000132849	PATJ	1	-0.0703189	0.697382	-0.260596	0.142994	0.339215	0.0534584
ENSG00000128606	LRRC17	1	0.0700343	0.698549	-0.329823	0.0608656	0.251523	0.157952
ENSG00000276384	AC016876.4	1	-0.0698148	0.69945	-0.180509	0.314776	0.258564	0.14625
ENSG00000165678	GHITM	1	-0.0694532	0.700935	-0.3634	0.0376402	0.441051	0.0101936
ENSG00000100316	RPL3	1	0.0693769	0.701248	-0.572752	0.000495136	0.495186	0.00339026
ENSG00000285082	AL160272.2	1	-0.0693039	0.701548	-0.27325	0.123896	0.350734	0.0453702
ENSG00000099308	MAST3	1	0.0683834	0.705335	0.000571785	0.99748	-0.0770268	0.670066
ENSG00000114857	NKTR	1	-0.068245	0.705905	0.134124	0.456787	-0.0578241	0.749246
ENSG00000204516	MICB	1	-0.0681563	0.70627	0.396344	0.0224037	-0.320143	0.0693232
ENSG00000137414	FAM8A1	1	0.0680777	0.706594	-0.398048	0.0217807	0.321935	0.0676918
ENSG00000154928	EPHB1	1	0.0680189	0.706836	-0.440187	0.0103603	0.364139	0.0372245
ENSG00000102466	FGF14	1	0.0673589	0.709557	-0.265706	0.135039	0.190396	0.288545
ENSG00000276368	H2AC14	1	-0.067165	0.710357	0.316631	0.0726083	-0.241539	0.175678
ENSG00000285382	FO393400.1	1	-0.0669442	0.711269	-0.37515	0.0314573	0.449995	0.00859916
ENSG00000231104	AC022395.1	1	-0.0669396	0.711288	-0.308019	0.0811781	0.38286	0.0278697
ENSG00000240602	AADACP1	1	0.066615	0.712628	-0.372163	0.0329441	0.297686	0.0924672
LTR22C:ERVK:LTR	NA	1	0.0664051	0.713496	0.291665	0.0995759	-0.365908	0.0362443
ENSG00000186765	FSCN2	1	-0.066161	0.714505	-0.252623	0.15608	0.326594	0.0635918
ENSG00000105865	DUS4L	1	-0.0661019	0.71475	-0.339303	0.053392	0.413208	0.0168445
ENSG00000095139	ARCN1	1	0.065569	0.716954	-0.259996	0.143949	0.186688	0.298214
ENSG00000132429	POPDC3	1	-0.0655292	0.717119	-0.261697	0.141251	0.334961	0.0567193
ENSG00000215347	SLC25A5P1	1	0.0653288	0.717949	-0.398822	0.0215025	0.325783	0.0642911
ENSG00000198825	INPP5F	1	0.0650781	0.718988	-0.268655	0.130599	0.195895	0.274582
ENSG00000188486	H2AX	1	0.0649429	0.719548	0.340428	0.0525561	-0.413036	0.0168945
ENSG00000267523	AC008735.2	1	0.0642837	0.722282	0.314833	0.0743372	-0.386704	0.0262104
ENSG00000168970	JMJD7-PLA2G4B	1	0.0642088	0.722593	0.128665	0.475476	-0.200452	0.26335
ENSG00000213222	TOMM40P4	1	0.0635721	0.725237	0.327268	0.0630149	-0.398344	0.0216742
ENSG00000257698	GIHCG	1	-0.063527	0.725424	-0.322658	0.0670427	0.393683	0.0234057
ENSG00000166432	ZMAT1	1	-0.063428	0.725836	-0.246408	0.166865	0.317322	0.0719524
ENSG00000173320	STOX2	1	-0.0619922	0.731812	-0.435243	0.0113576	0.504553	0.00275102
ENSG00000058668	ATP2B4	1	-0.0618146	0.732552	-0.0716812	0.691803	0.140792	0.434504
ENSG00000164920	OSR2	1	0.0614944	0.733887	0.155068	0.388864	-0.223821	0.210521
ENSG00000214192	UBE2V1P2	1	0.0612391	0.734952	0.183938	0.305516	-0.252405	0.156449
ENSG00000260597	AC012531.1	1	-0.0611411	0.735361	-0.145268	0.419887	0.213626	0.232591
ENSG00000246090	AP002026.1	1	-0.0606907	0.737242	-0.201268	0.261371	0.269122	0.129905
ENSG00000207392	SNORA20	1	-0.0605776	0.737714	0.368122	0.0350468	-0.300394	0.0893984
ENSG00000119636	BBOF1	1	-0.0605368	0.737885	-0.0119954	0.947176	0.0796776	0.659382
ENSG00000238186	AL603839.2	1	-0.0604343	0.738313	-0.0147908	0.934889	0.0823584	0.648645
ENSG00000188921	HACD4	1	0.0601468	0.739515	-0.0609498	0.73616	-0.00629637	0.972259
ENSG00000101624	CEP76	1	-0.0598108	0.74092	0.509482	0.00245875	-0.442611	0.00989882
ENSG00000287815	AC005081.1	1	0.0597512	0.74117	0.388502	0.0254629	-0.455305	0.00775679
ENSG00000196912	ANKRD36B	1	-0.059642	0.741627	-0.193107	0.281607	0.259789	0.144281
ENSG00000125843	AP5S1	1	0.0596261	0.741693	0.288301	0.103723	-0.354965	0.0426579
ENSG00000236753	MKLN1-AS	1	-0.0594323	0.742504	-0.295505	0.0949951	0.361953	0.0384656
ENSG00000198142	SOWAHC	1	-0.0593626	0.742796	-0.416537	0.0158961	0.482906	0.0044202
ENSG00000196922	ZNF252P	1	-0.0593055	0.743035	-0.12052	0.504081	0.186826	0.297851
ENSG00000112561	TFEB	1	-0.0593051	0.743037	0.183196	0.307504	-0.116891	0.517099
ENSG00000144118	RALB	1	-0.0590243	0.744213	-0.467723	0.00605667	0.533714	0.00138054
ENSG00000110841	PPFIBP1	1	-0.0579459	0.748735	-0.107087	0.553074	0.171873	0.338867
ENSG00000254004	ZNF260	1	0.0572797	0.751533	-0.107518	0.551471	0.0434771	0.810144
ENSG00000272667	AC012306.2	1	0.0571634	0.752021	0.0913201	0.613261	-0.155231	0.38836
ENSG00000172215	CXCR6	1	-0.0571289	0.752166	-0.140517	0.435412	0.204389	0.253892
ENSG00000107362	ABHD17B	1	0.0569091	0.75309	0.301691	0.0879577	-0.365317	0.0365695
ENSG00000096746	HNRNPH3	1	-0.0568381	0.753389	-0.316945	0.0723102	0.380492	0.028934
ENSG00000205464	ATP6AP1L	1	0.0565425	0.754632	-0.349241	0.0463597	0.286024	0.106604
ENSG00000184575	XPOT	1	0.0564409	0.755059	-0.423509	0.0140537	0.360406	0.0393637
ENSG00000255245	FXYD6-FXYD2	1	-0.0558663	0.757478	0.208571	0.244094	-0.146111	0.417167
ENSG00000119684	MLH3	1	-0.0555392	0.758856	-0.202716	0.257883	0.264811	0.136408
ENSG00000159267	HLCS	1	-0.0554075	0.759411	-0.169451	0.34582	0.231398	0.195081
ENSG00000132744	ACY3	1	0.05535	0.759653	0.316727	0.0725174	-0.37861	0.0298032
ENSG00000285016	AC017002.4	1	0.0551128	0.760653	-0.43978	0.0104394	0.378162	0.0300132
ENSG00000117868	ESYT2	1	-0.0549275	0.761435	0.076851	0.670776	-0.0154402	0.932037
ENSG00000150995	ITPR1	1	0.0546642	0.762546	-0.387111	0.0260395	0.325995	0.0641074
ENSG00000196557	CACNA1H	1	-0.0542854	0.764145	-0.466594	0.00619682	0.527287	0.00161564
ENSG00000205791	LOH12CR2	1	0.054056	0.765113	-0.198512	0.268096	0.138075	0.44351
ENSG00000275405	AC213203.2	1	-0.053685	0.766681	0.0562161	0.756005	0.00380554	0.983231
ENSG00000164073	MFSD8	1	-0.0536764	0.766717	-0.171887	0.338826	0.231899	0.194088
ENSG00000120925	RNF170	1	0.0535145	0.767401	-0.113151	0.530686	0.05332	0.768224
ENSG00000096872	IFT74	1	-0.0535034	0.767448	-0.0070331	0.969014	0.0668517	0.711651
ENSG00000274055	AL354709.1	1	-0.0534876	0.767515	-0.209397	0.242189	0.269198	0.129793
ENSG00000269300	AC008734.1	1	-0.0533318	0.768174	-0.310114	0.0790248	0.369741	0.0341918
ENSG00000145362	ANK2	1	0.053164	0.768883	-0.388292	0.025549	0.328853	0.0616745
ENSG00000113638	TTC33	1	0.0531507	0.768939	-0.280854	0.113369	0.22143	0.215562
ENSG00000240563	L1TD1	1	-0.0530488	0.769371	-0.098887	0.584032	0.158197	0.379244
ENSG00000198183	BPIFA1	1	0.0530287	0.769456	0.000166833	0.999265	-0.0594547	0.74241
ENSG00000099822	HCN2	1	-0.0527781	0.770516	-0.405094	0.0193552	0.464102	0.00651584
ENSG00000134954	ETS1	1	0.0527514	0.770629	-0.509772	0.00244243	0.450794	0.00846778
ENSG00000176624	MEX3C	1	-0.0527429	0.770665	-0.216302	0.226654	0.27527	0.121031
ENSG00000273171	AC002094.3	1	0.0526999	0.770847	0.146801	0.414944	-0.205722	0.250741
ENSG00000113013	HSPA9	1	0.0523657	0.772262	-0.322992	0.0667442	0.264445	0.136971
ENSG00000006377	DLX6	1	0.0521646	0.773113	0.0984691	0.58563	-0.156791	0.38355
ENSG00000120742	SERP1	1	-0.052114	0.773328	-0.211882	0.236518	0.270147	0.128393
ENSG00000142552	RCN3	1	0.0514712	0.776052	0.152639	0.396428	-0.210185	0.24038
ENSG00000275022	MIR6753	1	-0.0512741	0.776888	0.146681	0.415332	-0.0893545	0.620952
ENSG00000213592	PPIAP42	1	0.0509482	0.778271	-0.414806	0.0163835	0.357844	0.0408886
ENSG00000241886	AC112496.1	1	-0.0509371	0.778318	-0.0547257	0.762286	0.111675	0.536095
ENSG00000178568	ERBB4	1	0.0506999	0.779325	-0.217745	0.223494	0.161061	0.370566
ENSG00000088854	C20orf194	1	-0.0506306	0.779619	-0.240194	0.178169	0.296801	0.0934871
ENSG00000250131	AC078881.1	1	0.0505802	0.779833	-0.351057	0.0451585	0.294506	0.0961708
ENSG00000173281	PPP1R3B	1	0.0503632	0.780755	-0.325763	0.0643083	0.269455	0.129412
ENSG00000152465	NMT2	1	-0.0500636	0.782028	-0.221367	0.215697	0.277339	0.118148
ENSG00000167619	TMEM145	1	0.0498823	0.782798	0.118157	0.51254	-0.173927	0.333037
ENSG00000225190	PLEKHM1	1	0.0496243	0.783895	0.171745	0.339231	-0.227227	0.20348
ENSG00000100239	PPP6R2	1	0.0495037	0.784408	0.270247	0.128247	-0.325594	0.0644549
ENSG00000180764	PIPSL	1	-0.0494455	0.784655	0.159831	0.374277	-0.10455	0.562572
ENSG00000270604	HCG17	1	-0.0489525	0.786753	-0.328362	0.0620873	0.383093	0.0277668
ENSG00000182366	FAM87A	1	-0.0488586	0.787153	-0.352487	0.0442305	0.407112	0.0187035
ENSG00000163161	ERCC3	1	0.0486498	0.788041	0.156133	0.385574	-0.210525	0.239603
ENSG00000107672	NSMCE4A	1	0.0483667	0.789247	0.444575	0.00953792	-0.498651	0.00314026
ENSG00000171566	PLRG1	1	-0.0483591	0.789279	-0.343993	0.049975	0.39806	0.0217766
ENSG00000275713	H2BC9	1	0.0480114	0.790761	0.406353	0.0189464	-0.460032	0.00706715
ENSG00000248898	AC022126.1	1	0.0479603	0.790979	-0.123232	0.49446	0.0696112	0.700286
ENSG00000224321	RPL12P14	1	-0.0474475	0.793165	-0.329094	0.0614727	0.382142	0.0281887
ENSG00000183291	SELENOF	1	-0.047431	0.793235	-0.388793	0.0253432	0.441823	0.0100469
ENSG00000124523	SIRT5	1	0.0471427	0.794465	-0.281586	0.112393	0.228879	0.200124
ENSG00000250571	GLI4	1	0.0468768	0.7956	0.219626	0.219422	-0.272035	0.125642
ENSG00000108839	ALOX12	1	-0.0466393	0.796614	0.299979	0.0898637	-0.247835	0.164343
ENSG00000165675	ENOX2	1	0.0466354	0.79663	-0.259725	0.144383	0.207585	0.246381
ENSG00000225265	TAF1A-AS1	1	-0.0464456	0.797441	-0.32112	0.0684301	0.373048	0.032498
ENSG00000232022	FAAHP1	1	0.0464421	0.797456	-0.281877	0.112006	0.229953	0.197962
ENSG00000238133	MAP3K20-AS1	1	0.0464221	0.797542	-0.131132	0.46698	0.0792307	0.661179
ENSG00000178752	ERFE	1	0.0461836	0.79856	-0.14496	0.420885	0.0933251	0.605457
ENSG00000106479	ZNF862	1	-0.046091	0.798956	-0.335623	0.0562019	0.387154	0.0260216
ENSG00000120798	NR2C1	1	0.0460481	0.799139	-0.0168011	0.926062	-0.0346822	0.848048
ENSG00000269987	AC004542.2	1	-0.0459012	0.799767	-0.185847	0.300436	0.237166	0.183869
ENSG00000241697	TMEFF1	1	-0.0455987	0.80106	-0.179658	0.3171	0.230639	0.19659
ENSG00000162390	ACOT11	1	0.0451161	0.803124	0.293981	0.0967938	-0.344422	0.0496708
ENSG00000093009	CDC45	1	0.044847	0.804276	0.391916	0.0240912	-0.442057	0.0100028
ENSG00000168679	SLC16A4	1	0.0448164	0.804407	-0.378169	0.0300101	0.328062	0.0623403
ENSG00000237624	OXCT2P1	1	0.0443274	0.8065	-0.371779	0.0331398	0.322219	0.067436
ENSG00000135269	TES	1	0.0440338	0.807758	-0.381024	0.0286921	0.331792	0.0592492
ENSG00000085224	ATRX	1	-0.0438457	0.808564	0.0955994	0.596656	-0.0465785	0.796874
ENSG00000222041	CYTOR	1	0.0435367	0.809889	-0.374423	0.0318141	0.325747	0.0643218
ENSG00000249279	LINC02057	1	0.0434878	0.810098	-0.203537	0.255919	0.154916	0.389334
ENSG00000176222	ZNF404	1	0.0434306	0.810344	-0.14468	0.421793	0.0961228	0.594638
ENSG00000102890	ELMO3	1	0.0433538	0.810673	0.250209	0.160208	-0.29868	0.0913317
ENSG00000184939	ZFP90	1	-0.0432853	0.810966	-0.142275	0.42963	0.19067	0.287841
ENSG00000109084	TMEM97	1	0.0429381	0.812456	0.346554	0.0481831	-0.394561	0.0230712
ENSG00000160472	TMEM190	1	-0.0421965	0.815639	-0.230598	0.196673	0.277775	0.117548
ENSG00000275493	AL627230.1	1	-0.0420691	0.816186	-0.303856	0.0855903	0.350891	0.045267
ENSG00000134109	EDEM1	1	-0.0418225	0.817246	-0.293155	0.0977791	0.339914	0.0529369
ENSG00000204956	PCDHGA1	1	-0.0416563	0.817959	-0.217148	0.224797	0.263721	0.138089
ENSG00000275454	AC105020.6	1	-0.0415953	0.818222	0.399441	0.0212822	-0.352936	0.0439418
ENSG00000188869	TMC3	1	-0.0413787	0.819153	0.0977883	0.588238	-0.0515255	0.775822
ENSG00000233435	AGGF1P2	1	-0.0408971	0.821224	-0.301878	0.0877514	0.347602	0.0474653
ENSG00000122986	HVCN1	1	0.0404274	0.823244	-0.271626	0.126235	0.226427	0.205119
ENSG00000213058	AL365357.1	1	-0.0400603	0.824825	-0.24838	0.163387	0.293169	0.0977625
ENSG00000153029	MR1	1	-0.0396897	0.82642	-0.412634	0.0170125	0.457009	0.00750194
ENSG00000178904	DPY19L3	1	-0.0396443	0.826616	-0.114885	0.524367	0.159208	0.376167
ENSG00000261739	GOLGA8S	1	0.0396354	0.826654	-0.317915	0.0713934	0.273602	0.123394
ENSG00000280426	AC084876.2	1	0.0396068	0.826778	0.306953	0.0822913	-0.351234	0.0450424
ENSG00000196872	KIAA1211L	1	0.0394964	0.827253	0.258503	0.146349	-0.302661	0.0868909
ENSG00000154813	DPH3	1	-0.0394035	0.827653	-0.195058	0.276679	0.239113	0.18019
ENSG00000237846	AL773545.3	1	0.0392716	0.828221	0.225746	0.206522	-0.269653	0.129121
ENSG00000128242	GAL3ST1	1	0.039227	0.828414	0.0269361	0.881714	-0.0707932	0.695437
ENSG00000131711	MAP1B	1	-0.0388319	0.830117	-0.244148	0.170914	0.287564	0.10465
ENSG00000159720	ATP6V0D1	1	-0.0387143	0.830624	0.377586	0.030285	-0.334302	0.0572381
ENSG00000120784	ZFP30	1	-0.0386789	0.830776	-0.209636	0.241639	0.252881	0.155644
ENSG00000145723	GIN1	1	-0.0384864	0.831607	-0.225021	0.20802	0.26805	0.1315
ENSG00000109686	SH3D19	1	-0.038449	0.831768	-0.363968	0.0373203	0.406956	0.0187534
ENSG00000219626	FAM228B	1	0.0383348	0.832261	-0.35018	0.0457353	0.30732	0.0819062
ENSG00000257800	FNBP1P1	1	0.0382584	0.83259	-0.0703141	0.697401	0.0275399	0.879082
ENSG00000259771	AC092756.1	1	0.0381973	0.832854	0.302813	0.0867247	-0.345519	0.0489011
ENSG00000185716	MOSMO	1	0.0378846	0.834203	-0.302977	0.0865455	0.260621	0.142954
ENSG00000224057	EGFR-AS1	1	-0.0376734	0.835115	-0.10037	0.578376	0.142491	0.428925
ENSG00000232442	MHENCR	1	0.0372192	0.837076	0.354579	0.0428998	-0.396192	0.02246
ENSG00000141232	TOB1	1	0.037024	0.837919	0.222446	0.213409	-0.26384	0.137904
ENSG00000239388	ASB14	1	-0.0369949	0.838045	-0.180212	0.315586	0.221574	0.215257
ENSG00000263535	AK4P1	1	0.0369107	0.838409	-0.300105	0.0897225	0.258838	0.145809
ENSG00000177542	SLC25A22	1	0.0366154	0.839685	0.162751	0.365499	-0.203688	0.255559
ENSG00000169410	PTPN9	1	0.0363666	0.84076	-0.561717	0.000670165	0.521058	0.00187613
ENSG00000246283	AC090510.1	1	0.0363543	0.840813	-0.209996	0.240814	0.16935	0.34611
ENSG00000175449	RFESD	1	0.0360734	0.842028	-0.205772	0.250624	0.16544	0.357521
ENSG00000105321	CCDC9	1	0.0360048	0.842324	0.0740009	0.682339	-0.114255	0.526656
ENSG00000286522	H3C2	1	-0.0351058	0.846214	0.140618	0.435079	-0.101368	0.574585
ENSG00000125629	INSIG2	1	0.0350713	0.846363	-0.348895	0.0465911	0.309684	0.0794632
ENSG00000267205	AC005954.2	1	0.0347182	0.847892	0.306692	0.0825648	-0.345509	0.0489083
ENSG00000280287	AC131212.3	1	0.0344416	0.84909	0.406332	0.0189532	-0.444839	0.0094903
ENSG00000187742	SECISBP2	1	0.0343258	0.849592	-0.308383	0.0808012	0.270005	0.128602
ENSG00000180263	FGD6	1	-0.0342441	0.849946	-0.170072	0.344029	0.208358	0.244587
ENSG00000153802	TMPRSS11D	1	-0.0338246	0.851764	-0.0434324	0.810336	0.0812495	0.653078
ENSG00000261915	AC026954.2	1	-0.0334194	0.85352	0.167585	0.351233	-0.130221	0.470107
ENSG00000285845	AL392086.1	1	0.0333901	0.853647	-0.327796	0.0625659	0.290465	0.101041
ENSG00000103599	IQCH	1	-0.0333174	0.853962	-0.42404	0.0139211	0.46129	0.00689265
ENSG00000236915	CLCA4-AS1	1	0.0330162	0.855269	-0.258929	0.145661	0.222016	0.214319
ENSG00000073464	CLCN4	1	-0.0329498	0.855557	-0.335227	0.0565108	0.372066	0.0329935
ENSG00000122026	RPL21	1	0.032943	0.855586	-0.36915	0.0345019	0.332319	0.0588229
ENSG00000227124	ZNF717	1	-0.0326805	0.856725	-0.37326	0.0323915	0.409798	0.0178643
ENSG00000237976	AL391069.2	1	-0.0321282	0.859122	0.483346	0.00437911	-0.447426	0.00903395
ENSG00000233845	AC093732.1	1	-0.0321212	0.859152	-0.167092	0.352674	0.203004	0.257192
ENSG00000105875	WDR91	1	0.0319697	0.85981	0.115789	0.521083	-0.151533	0.399899
ENSG00000169641	LUZP1	1	-0.0318467	0.860344	-0.453517	0.00803225	0.489123	0.00386938
ENSG00000178028	DMAP1	1	-0.0317827	0.860622	0.275165	0.121179	-0.239631	0.179219
ENSG00000185482	STAC3	1	-0.0317667	0.860692	-0.419424	0.0151099	0.454941	0.00781231
ENSG00000018699	TTC27	1	-0.0316032	0.861402	-0.352811	0.0440224	0.388144	0.0256102
ENSG00000167601	AXL	1	0.0315876	0.86147	-0.337084	0.0550726	0.301768	0.0878721
ENSG00000270659	AC079610.1	1	0.0314246	0.862178	-0.309499	0.0796523	0.274365	0.122308
ENSG00000196821	ILRUN	1	0.0313508	0.862498	0.290206	0.101358	-0.325258	0.064747
ENSG00000105877	DNAH11	1	-0.0313276	0.862599	0.16936	0.346081	-0.134335	0.456074
ENSG00000216740	ANXA2P3	1	-0.0312467	0.862951	-0.284771	0.108216	0.319706	0.0697258
ENSG00000113504	SLC12A7	1	-0.031111	0.86354	0.183921	0.30556	-0.149138	0.407474
ENSG00000206077	ZDHHC11B	1	0.031101	0.863584	0.142938	0.427463	-0.177709	0.322465
ENSG00000252106	RNY3P15	1	0.0309144	0.864395	-0.0658295	0.715876	0.0312661	0.862866
ENSG00000284906	ARHGAP11B	1	-0.0305131	0.866139	-0.313576	0.0755637	0.347691	0.0474048
ENSG00000204520	MICA	1	0.0299804	0.868456	0.242523	0.17387	-0.276042	0.119949
ENSG00000174227	PIGG	1	0.0299489	0.868592	0.186325	0.299172	-0.219809	0.219028
ENSG00000266405	AP005061.2	1	0.0296362	0.869953	-0.120404	0.504496	0.0872694	0.629154
ENSG00000273899	NOL12	1	-0.0290345	0.872572	0.385317	0.0267995	-0.352855	0.0439936
ENSG00000107643	MAPK8	1	-0.0287884	0.873643	-0.271637	0.126219	0.303823	0.0856263
ENSG00000259715	AC022087.1	1	-0.0285237	0.874796	-0.352873	0.0439821	0.384764	0.0270374
ENSG00000176715	ACSF3	1	0.0284811	0.874981	0.323249	0.0665148	-0.355092	0.0425788
ENSG00000250220	AC053527.2	1	0.0282487	0.875994	-0.476731	0.00503285	0.445148	0.00943477
ENSG00000230897	RPS18P12	1	-0.0282475	0.875999	-0.205419	0.251455	0.237	0.184185
ENSG00000122126	OCRL	1	-0.0281073	0.87661	-0.296641	0.0936717	0.328066	0.0623371
ENSG00000151572	ANO4	1	-0.0280931	0.876671	-0.0652681	0.7182	0.0966771	0.592505
ENSG00000281453	TGFB2-OT1	1	-0.028064	0.876798	-0.230222	0.197423	0.261599	0.141406
ENSG00000177030	DEAF1	1	0.0276298	0.87869	0.196654	0.272691	-0.227545	0.20283
ENSG00000166763	STRCP1	1	-0.0274446	0.879497	-0.381663	0.0284034	0.412347	0.0170972
ENSG00000163584	RPL22L1	1	0.0274408	0.879514	-0.360185	0.0394936	0.329505	0.06113
ENSG00000260621	AC092140.1	1	0.0273738	0.879806	-0.253792	0.154109	0.223188	0.211848
ENSG00000175395	ZNF25	1	-0.0271425	0.880814	-0.233963	0.190037	0.264309	0.13718
ENSG00000227825	SLC9A7P1	1	0.0270444	0.881242	-0.334958	0.0567217	0.304721	0.0846588
ENSG00000163319	MRPS18C	1	0.0262378	0.88476	-0.562632	0.000653824	0.533297	0.00139485
ENSG00000213371	NAP1L1P3	1	-0.0260495	0.885581	-0.232165	0.193563	0.26129	0.141894
ENSG00000272655	POLR2J4	1	0.0260046	0.885778	0.322986	0.066749	-0.35206	0.0445056
ENSG00000253767	PCDHGA8	1	0.0258896	0.886279	-0.268815	0.130361	0.239869	0.178774
ENSG00000104231	ZFAND1	1	-0.0258239	0.886566	-0.354498	0.0429508	0.38337	0.0276446
ENSG00000183513	COA5	1	-0.0251195	0.889641	-0.142511	0.428858	0.170595	0.342524
ENSG00000260617	AC138028.5	1	-0.0250319	0.890024	0.417379	0.0156633	-0.389393	0.0250989
ENSG00000102575	ACP5	1	0.0249166	0.890527	-0.355689	0.0422072	0.327832	0.0625355
ENSG00000103154	NECAB2	1	0.0246271	0.891792	-0.310959	0.0781695	0.283425	0.109967
ENSG00000177359	AC024940.2	1	0.0245863	0.89197	-0.274389	0.122275	0.2469	0.165992
ENSG00000186635	ARAP1	1	-0.0244383	0.892617	0.133945	0.457394	-0.106622	0.55481
ENSG00000173210	ABLIM3	1	-0.0243852	0.892849	-0.379654	0.0293183	0.406918	0.0187655
ENSG00000186301	MST1P2	1	0.0238752	0.895077	-0.38851	0.0254596	0.361816	0.0385442
ENSG00000204876	AC021218.1	1	-0.0234284	0.89703	-0.441991	0.0100152	0.468185	0.00600017
ENSG00000101004	NINL	1	-0.0233981	0.897162	-0.254282	0.153288	0.280442	0.113922
ENSG00000197217	ENTPD4	1	-0.0233825	0.897231	-0.190771	0.287579	0.216914	0.22531
ENSG00000258741	H2AZ2P1	1	-0.0232924	0.897624	-0.435051	0.0113979	0.461093	0.00691969
ENSG00000249931	GOLGA8K	1	0.022797	0.899791	-0.394956	0.0229219	0.369468	0.0343349
ENSG00000264290	AC104564.3	1	-0.0227809	0.899862	0.211078	0.238343	-0.185608	0.301068
ENSG00000169826	CSGALNACT2	1	0.022763	0.89994	-0.267069	0.132973	0.241619	0.17553
ENSG00000071991	CDH19	1	-0.0226988	0.900221	-0.246499	0.166703	0.271877	0.125871
ENSG00000139173	TMEM117	1	0.022663	0.900377	-0.282506	0.111173	0.257168	0.148518
ENSG00000147894	C9orf72	1	-0.0225565	0.900843	-0.375134	0.0314651	0.400353	0.0209613
ENSG00000280320	AC025262.2	1	-0.0224806	0.901175	-0.351883	0.0446206	0.377017	0.0305557
ENSG00000287778	AC006230.1	1	-0.0223506	0.901743	-0.369333	0.0344054	0.394322	0.0231616
ENSG00000184156	KCNQ3	1	-0.0217312	0.904454	-0.230855	0.196161	0.255151	0.151841
ENSG00000129968	ABHD17A	1	-0.0215814	0.90511	0.363412	0.0376336	-0.339283	0.053407
ENSG00000255769	GOLGA2P10	1	0.0210748	0.907327	0.474861	0.00523218	-0.498423	0.00315616
ENSG00000164344	KLKB1	1	0.0209231	0.907992	-0.191071	0.286809	0.167678	0.350963
ENSG00000206127	GOLGA8O	1	-0.0207732	0.908648	-0.194896	0.277088	0.218121	0.222676
ENSG00000241749	RPSAP52	1	0.0202562	0.910913	-0.286568	0.105911	0.263921	0.13778
ENSG00000146802	TMEM168	1	-0.0200203	0.911946	-0.290813	0.100615	0.313196	0.0759381
ENSG00000106299	WASL	1	0.0198837	0.912545	-0.160122	0.373398	0.137891	0.444123
ENSG00000232354	VIPR1-AS1	1	-0.0197748	0.913022	0.226017	0.205963	-0.203908	0.255036
ENSG00000227081	AC005912.1	1	0.0195049	0.914204	-0.31919	0.0702025	0.297383	0.0928148
ENSG00000071282	LMCD1	1	-0.0194784	0.914321	-0.508228	0.00253039	0.530006	0.00151223
ENSG00000274380	MIR6801	1	0.0191933	0.91557	0.103594	0.566169	-0.125053	0.488057
ENSG00000128487	SPECC1	1	-0.0190571	0.916167	-0.231146	0.195581	0.252453	0.156369
ENSG00000220842	RPL21P16	1	-0.018909	0.916816	-0.268377	0.131013	0.289518	0.102209
ENSG00000124215	CDH26	1	0.018711	0.917684	-0.406227	0.018987	0.385308	0.0268036
ENSG00000250138	AC139495.2	1	-0.0184567	0.9188	-0.197233	0.271252	0.217869	0.223225
ENSG00000227719	AC006042.1	1	0.0183845	0.919116	-0.110288	0.541203	0.0897332	0.619467
ENSG00000234665	LERFS	1	-0.018362	0.919215	-0.413785	0.0166766	0.434315	0.0115538
ENSG00000236814	AC046176.1	1	0.0183321	0.919346	-0.537133	0.00126817	0.516637	0.0020826
ENSG00000180938	ZNF572	1	-0.0182015	0.919919	-0.370553	0.0337695	0.390903	0.0244918
ENSG00000168005	SPINDOC	1	-0.0178223	0.921582	0.215666	0.228054	-0.195741	0.274969
ENSG00000111696	NT5DC3	1	0.0174506	0.923213	-0.0457899	0.800243	0.0262796	0.884578
ENSG00000230224	PHBP9	1	-0.0173723	0.923556	0.395827	0.0225953	-0.376405	0.0308489
ENSG00000267498	AC007786.1	1	-0.0171948	0.924335	-0.193452	0.280731	0.212676	0.234724
ENSG00000196305	IARS1	1	0.0171202	0.924662	-0.327659	0.062682	0.308518	0.0806612
ENSG00000089723	OTUB2	1	-0.0170439	0.924997	-0.555082	0.000799916	0.574138	0.00047631
ENSG00000174173	TRMT10C	1	0.0165169	0.92731	-0.141242	0.433021	0.122776	0.496074
ENSG00000263006	ROCK1P1	1	-0.0154207	0.932123	-0.166886	0.353275	0.184127	0.30501
ENSG00000159261	CLDN14	1	0.0152296	0.932962	-0.261986	0.140797	0.244959	0.169454
ENSG00000287680	AC093330.3	1	0.014398	0.936615	-0.357226	0.0412631	0.341129	0.0520405
ENSG00000132535	DLG4	1	0.0140087	0.938325	-0.350021	0.0458407	0.334359	0.0571937
ENSG00000226007	BX005266.2	1	0.0139166	0.93873	0.11516	0.523366	-0.130719	0.468396
ENSG00000267508	ZNF285	1	-0.0138574	0.93899	-0.368781	0.0346969	0.384274	0.0272496
ENSG00000269652	AC011510.1	1	0.0137884	0.939294	-0.354653	0.0428535	0.339237	0.0534415
ENSG00000284067	MIR6837	1	-0.0136898	0.939727	0.184564	0.303844	-0.169258	0.346375
ENSG00000160326	SLC2A6	1	0.0136465	0.939917	0.447315	0.00905313	-0.462572	0.00671861
ENSG00000288065	AC007881.4	1	-0.0132353	0.941725	-0.161859	0.368168	0.176656	0.325388
ENSG00000155636	RBM45	1	-0.0132153	0.941813	0.37866	0.0297797	-0.363885	0.0373671
ENSG00000102053	ZC3H12B	1	0.0131813	0.941962	-0.259278	0.1451	0.244541	0.170205
ENSG00000116815	CD58	1	0.0127904	0.94368	-0.0581209	0.748001	0.0438207	0.808671
ENSG00000204390	HSPA1L	1	0.0126545	0.944278	0.0351823	0.845883	-0.0493305	0.785144
ENSG00000258425	AC013451.1	1	-0.0126275	0.944397	-0.360483	0.0393186	0.374601	0.0317262
ENSG00000272146	ARF4-AS1	1	-0.0125876	0.944572	-0.362893	0.0379282	0.376966	0.03058
ENSG00000168214	RBPJ	1	0.0125675	0.94466	-0.083631	0.643572	0.06958	0.700414
ENSG00000153896	ZNF599	1	0.0124628	0.94512	-0.244066	0.171063	0.230132	0.197604
ENSG00000147099	HDAC8	1	-0.0124203	0.945308	-0.128624	0.475618	0.14251	0.428861
ENSG00000236431	AC009237.8	1	0.0123861	0.945458	-0.231794	0.194296	0.217946	0.223055
ENSG00000270441	AC135506.1	1	-0.0123578	0.945582	-0.338502	0.0539941	0.352318	0.0443389
ENSG00000178761	FAM219B	1	-0.0123485	0.945623	-0.41958	0.0150686	0.433386	0.0117528
ENSG00000168243	GNG4	1	0.0122953	0.945857	0.427268	0.0131371	-0.441014	0.0102007
ENSG00000204869	IGFL4	1	-0.0122718	0.94596	-0.0443884	0.806239	0.0581087	0.748051
ENSG00000229358	DPY19L1P1	1	-0.0122379	0.946109	-0.208011	0.245392	0.221693	0.215004
ENSG00000286811	AL353138.1	1	0.0120472	0.946948	0.0526731	0.77096	-0.0661423	0.714582
ENSG00000148680	HTR7	1	-0.011779	0.948128	-0.392478	0.0238716	0.405647	0.0191749
ENSG00000267500	ZNF887P	1	0.0114988	0.94936	0.327946	0.0624385	-0.340802	0.0522802
ENSG00000187049	TMEM216	1	0.0110568	0.951304	-0.466416	0.00621914	0.454054	0.00794871
ENSG00000183684	ALYREF	1	0.0109028	0.951982	0.229119	0.19964	-0.241308	0.176103
ENSG00000073350	LLGL2	1	-0.0108771	0.952094	0.315282	0.0739025	-0.303121	0.086389
ENSG00000119681	LTBP2	1	0.010682	0.952953	-0.431002	0.0122768	0.419059	0.0152075
ENSG00000214273	AGGF1P1	1	-0.0106384	0.953145	-0.0508085	0.778864	0.0627026	0.728853
ENSG00000171848	RRM2	1	0.0105786	0.953408	0.390998	0.024454	-0.402825	0.0201106
ENSG00000255837	TAS2R20	1	0.0104795	0.953844	-0.033642	0.852555	0.0219257	0.903603
ENSG00000213672	NCKIPSD	1	0.0103353	0.954478	0.279626	0.115022	-0.291181	0.100164
ENSG00000119004	CYP20A1	1	-0.0101655	0.955225	-0.170792	0.341959	0.182157	0.310303
ENSG00000123080	CDKN2C	1	-0.0101286	0.955388	0.332519	0.0586613	-0.321195	0.0683618
ENSG00000258793	AL355102.4	1	0.00999574	0.955972	-0.0812982	0.652883	0.0701226	0.698187
ENSG00000273350	AC004832.5	1	-0.00995015	0.956173	-0.136076	0.450203	0.1472	0.413664
ENSG00000248375	AC104066.3	1	0.0098148	0.956769	-0.468532	0.00595804	0.457558	0.00742124
ENSG00000123136	DDX39A	1	-0.00973542	0.957118	0.22169	0.21501	-0.210806	0.238963
ENSG00000267041	ZNF850	1	-0.00944	0.958418	-0.154296	0.391259	0.16485	0.359263
ENSG00000255750	AC022509.1	1	-0.00933395	0.958885	-0.204598	0.253396	0.215033	0.229455
ENSG00000198081	ZBTB14	1	0.00926177	0.959203	-0.359726	0.0397636	0.349371	0.0462723
ENSG00000174348	PODN	1	0.00917941	0.959565	-0.103886	0.565069	0.093623	0.6043
ENSG00000168994	PXDC1	1	-0.00846062	0.962729	-0.230179	0.197509	0.239639	0.179205
ENSG00000283821	MIR6875	1	0.0084075	0.962963	0.191399	0.285966	-0.200799	0.262507
ENSG00000170365	SMAD1	1	0.00820177	0.963869	-0.0866641	0.631544	0.0774942	0.668177
ENSG00000157216	SSBP3	1	0.00816945	0.964011	0.276406	0.119442	-0.28554	0.107225
ENSG00000118263	KLF7	1	0.00756287	0.966681	-0.321288	0.0682774	0.312832	0.0762974
ENSG00000139926	FRMD6	1	-0.00740158	0.967392	-0.359768	0.0397392	0.368043	0.035089
ENSG00000247903	AC024896.1	1	0.00733471	0.967686	-0.229334	0.199206	0.221133	0.216194
ENSG00000062598	ELMO2	1	-0.00728511	0.967905	0.0688638	0.703358	-0.0607188	0.737124
ENSG00000198753	PLXNB3	1	0.00694073	0.969421	-0.258968	0.145598	0.251208	0.15849
ENSG00000279748	AC008764.9	1	-0.0065868	0.97098	-0.211266	0.237915	0.21863	0.221571
ENSG00000177548	RABEP2	1	0.00623106	0.972546	0.298866	0.0911207	-0.305832	0.0834738
ENSG00000156398	SFXN2	1	0.00619116	0.972722	0.378686	0.0297678	-0.385608	0.0266752
ENSG00000224789	AC012363.2	1	0.00567205	0.975009	-0.265189	0.135829	0.258847	0.145793
ENSG00000115652	UXS1	1	0.00545874	0.975948	-0.56445	0.000622381	0.558347	0.000733545
ENSG00000255966	AC006064.3	1	0.00514253	0.977341	-0.20077	0.262577	0.195021	0.276773
ENSG00000223519	KIF28P	1	0.0049411	0.978228	-0.371356	0.033356	0.365831	0.0362863
ENSG00000070495	JMJD6	1	-0.00469372	0.979318	0.142156	0.430021	-0.136908	0.44741
ENSG00000100101	Z83844.1	1	0.00408219	0.982012	0.249747	0.161006	-0.254311	0.153239
ENSG00000148377	IDI2	1	0.00334429	0.985263	-0.439957	0.0104048	0.436218	0.0111547
ENSG00000118217	ATF6	1	-0.0032728	0.985578	-0.281031	0.113133	0.28469	0.10832
ENSG00000159374	M1AP	1	0.00317736	0.985999	-0.125233	0.487423	0.121681	0.499952
ENSG00000257261	AC008014.1	1	-0.00283276	0.987517	-0.267563	0.13223	0.27073	0.127539
ENSG00000101751	POLI	1	0.00282445	0.987554	-0.117102	0.516337	0.113945	0.527789
ENSG00000012174	MBTPS2	1	-0.00265311	0.988309	-0.237657	0.182936	0.240624	0.17737
ENSG00000267737	AC087645.2	1	0.00257481	0.988654	-0.306308	0.0829697	0.30343	0.086053
ENSG00000168806	LCMT2	1	0.00257218	0.988665	0.45121	0.00839987	-0.454086	0.00794373
ENSG00000126814	TRMT5	1	0.00249228	0.989017	-0.216951	0.225229	0.214164	0.231389
ENSG00000099246	RAB18	1	0.00235966	0.989602	-0.150288	0.403828	0.147649	0.412224
ENSG00000255100	AP003119.2	1	0.00235958	0.989602	0.442098	0.00999498	-0.444736	0.0095088
ENSG00000226015	CCT8P1	1	-0.00220653	0.990277	-0.283806	0.109468	0.286273	0.106287
ENSG00000241547	ACTG1P20	1	-0.00216479	0.990461	0.175961	0.327326	-0.173541	0.334128
ENSG00000254528	AP000757.1	1	-0.00213271	0.990602	0.488713	0.00390375	-0.486329	0.00410913
ENSG00000287022	AC079841.2	1	0.00185143	0.991841	0.0397534	0.826146	-0.0418234	0.817242
ENSG00000130684	ZNF337	1	0.0013302	0.994138	-0.321064	0.0684805	0.319577	0.0698443
ENSG00000151779	NBAS	1	-0.00127955	0.994361	-0.257685	0.147676	0.259115	0.145362
ENSG00000152492	CCDC50	1	-0.000971426	0.995719	-0.25086	0.159086	0.251946	0.157229
ENSG00000249353	NPM1P27	1	0.0007699	0.996607	-0.240301	0.177969	0.23944	0.179576
ENSG00000255949	RPS6KB2-AS1	1	0.000582321	0.997434	0.309894	0.0792489	-0.310545	0.0785874
ENSG00000285996	AC006116.12	1	0.000565539	0.997508	-0.141397	0.432514	0.140764	0.434595
ENSG00000132952	USPL1	2	-0.518686	0.00198456	-0.100877	0.576448	0.680786	1.30111e-05
SATR2:Satellite:Satellite	NA	2	-0.389018	0.0252514	-0.146252	0.416712	0.581187	0.000390003
ENSG00000278918	AC080112.4	2	-0.37909	0.0295793	-0.0703231	0.697364	0.494159	0.00346764
ENSG00000134871	COL4A2	2	0.37068	0.0337038	-0.493401	0.00352573	0.0789678	0.662237
ENSG00000213079	SCAF8	2	-0.367416	0.035425	-0.183489	0.306718	0.594273	0.000265799
ENSG00000198799	LRIG2	2	-0.36635	0.0360026	-0.303858	0.0855882	0.71345	3.15556e-06
ENSG00000198815	FOXJ3	2	-0.364037	0.0372816	-0.235475	0.187109	0.642481	5.54838e-05
ENSG00000124224	PPP4R1L	2	-0.361678	0.0386241	-0.176794	0.325003	0.581162	0.000390281
ENSG00000226038	PPIAP21	2	0.360477	0.039322	-0.17425	0.332125	-0.228776	0.200332
ENSG00000152439	ZNF773	2	-0.352416	0.044276	-0.274445	0.122195	0.668458	2.12255e-05
ENSG00000146426	TIAM2	2	-0.3508	0.0453271	-0.300995	0.0887286	0.693201	7.75969e-06
ENSG00000118985	ELL2	2	-0.349779	0.0460007	-0.165944	0.356039	0.557009	0.000760126
ENSG00000140395	WDR61	2	0.337753	0.0545614	0.253786	0.154119	-0.631406	8.13936e-05
ENSG00000156261	CCT8	2	0.335215	0.0565204	0.345365	0.0490087	-0.720146	2.30425e-06
ENSG00000163902	RPN1	2	0.317807	0.0714953	0.344244	0.0497966	-0.699563	5.89518e-06
ENSG00000286070	GGT1	2	0.316152	0.0730657	0.289194	0.10261	-0.642663	5.51286e-05
[truncated: 11,864 more rows]
