# Supplementary material for: Comparative transcriptome analysis reveals key epigenetic targets in SARS-CoV-2 infection
Source: NPJ Syst Biol Appl. 2021 May 24;7:21. doi: 10.1038/s41540-021-00181-x (PMC8144203; doi:10.1038/s41540-021-00181-x)
Supplement: Supplementary file 6 — Supplementary Data 5 [file 41540_2021_181_MOESM6_ESM.xlsx]

## Sheet: Supplementary Table 5
Module	Transcription Factor	p.Val	FDR	Target genes
Module 4	SUPT20H	1.46516e-08	1.46516e-08	CDCA8,NUP214,POM121,SLC25A44,TOM1L2,KBTBD4,MITD1,ALKBH5,EVI5L,RTEL1,C1orf109,DPM1,PPRC1,DDX51,MED27,CXXC1,KMT2D,CIDECP1,MED9,PPP6R1,RNF166,WBP11,GATAD2A,LRRC14,CDK5RAP1,C1D,RTEL1-TNFRSF6B,ABCF2,CIAPIN1,PTPN23,MNAT1,ATAD3B,ZNF668,CDC5L,SLC35A4,USP19,DAGLB,TMEM138,XRCC3,BAP1,NBR1,PRMT5,TRAF2,DNAJB11,MAP2K7,RHBDD3,CCAR2,RNU6-2,PRMT7,PREB,TAF11,TMEM183A,PDRG1,FOXRED1,PCNX3,TOMM40,RBM28,DNAJC18,SLC24A…
Module 4	THAP1	6.93169e-07	6.93169e-07	MTMR4,PITPNM1,ZXDC,TIMM10B,MDN1,RRP1B,TOP3A,SCLY,NUP214,POM121,SLC25A44,TPT1-AS1,ZBTB40,METTL17,KBTBD4,AARS2,DVL2,RNF24,OCIAD1,MITD1,SLC35A5,METAP2,EVI5L,HMGN4,MFN2,URB1,SAMD4B,SEC23B,BBIP1,POLR1A,USP21,DDX51,DGKZ,TAOK2,DNMT1,UBE2B,CAD,CIDECP1,EIF4G1,SMARCA4,PPP6R1,KLHL18,RNF123,RNF166,SH3BP5L,SHC1,WDR81,LRRC47,UMPS,CDK5RAP1,HGH1,RHOT2,C17orf97,CIAPIN1,SGTA,PTPN23,CEMP1,CDNF,COG5,HNRNPH1,CRELD2,G…
Module 4	KLF13	1.78479e-06	1.78479e-06	CASKIN2,ZSWIM9,HTT,PI4KA,RRP1B,WBP1L,AP3D1,RBM34,RPS6KA5,C9orf64,ZBTB40,SLC4A2,KBTBD4,CDKN1C,RNF24,AMOTL1,OCIAD1,SLC35A5,FASN,CASP3,EVI5L,GGA2,DGCR8,EDC4,COX10,TBC1D13,URB1,SAMD4B,COX20,ACAP3,PRRC2A,SLC36A1,UBE2B,EDC3,LMBRD1,SMARCA4,PPP6R1,VPS18,CENPT,RNF123,RNF166,CCDC91,SURF6,AMPD2,ZNF598,LEMD2,LRRC14,S100A2,RUNDC1,LRRC41,RTEL1-TNFRSF6B,SLC35F6,ABCF2,PTPN23,TOE1,CAPN15,CCNG2,HNRNPH1,PHRF1,ATAD3…
Module 4	JDP2	3.2438e-06	3.2438e-06	UBTF,ZXDC,CABIN1,MTA2,AP3D1,STX12,NUP214,TPT1-AS1,PFAS,ZBTB40,REPIN1,RNF24,OCIAD1,MITD1,CD47,CASP3,ALKBH5,HMGN4,MFN2,GTF3C1,MAST2,P4HA1,ATP6V1G1,SAP130,SEC23B,ACAP3,USP21,DDX51,NUP188,TAOK2,EP400P1,PHF23,MED9,PPP6R1,ATP13A1,CENPT,RNF123,UBE2J2,C1orf226,SURF6,CNTROB,WDR81,UBE2F-SCLY,GATAD2A,LRRC14,TECPR2,TOLLIP,RHOT2,C17orf97,PTPN23,HNRNPH1,SBF1,MORN1,DAGLB,HGS,CLUH,ALKBH6,RBM12,PRMT5,MAP2K7,LRRC5…
Module 4	MTA1	5.18365e-06	5.18365e-06	MTMR4,PITPNM1,COQ8B,GLYR1,YPEL5,TIMM10B,MDN1,RRP1B,DCAF1,NRSN2-AS1,NUP214,ADGRL1,POM121,TPT1-AS1,PFAS,KBTBD4,ZBTB7B,SLC35A5,FASN,EIF4ENIF1,MFN2,HERPUD2,P4HA1,C1orf109,NUP205,ACAP3,ANKRD54,ERAP1,DDX51,MED27,WIZ,PRRC2A,EDC3,CIDECP1,CLCF1,MED9,VPS18,RNF166,WDR81,PSMD1,CEP85,UMPS,GATAD2A,LRRC14,TTI1,S100A2,C1D,TMEM214,ACSL3,ABCF2,CIAPIN1,SGTA,COG5,CCNG2,ATAD3B,ZNF444,GMPPB,ZNF668,SLC35A4,GTF3C2,SIDT2…
Module 4	ZNF407	1.16477e-05	1.16477e-05	MTMR4,CABIN1,TOP3A,RPS6KA5,TOM1L2,UBQLN4,CA13,SLC4A2,KLHL25,KBTBD4,DVL2,REPIN1,B4GALT4,SNX2,MITD1,SLC35A5,SRRM2,EIF4ENIF1,HMGN4,IPO9,DHX16,ATP6V1G1,SUB1,COX20,BBIP1,PPRC1,C19orf47,NUP188,CXXC1,SLC36A1,UBE2B,EDC3,SRRT,PHF23,ANKZF1,FRG1BP,EIF4G1,ERC1,RNASE4,PPP6R1,KLHL18,CENPT,RNF123,EME1,SHC1,POLR3A,TSC2,SCRIB,LRRC14,S100A2,SLC35F6,WDR5,BCR,TOE1,ATAD3B,GEMIN5,ZNF668,GTF3C2,HGS,CLUH,ALKBH6,ZC3H18,A…
Module 4	DIDO1	2.98101e-05	2.98101e-05	MTMR4,PMPCB,RRP1B,POM121,ZBTB40,METTL17,KBTBD4,AARS2,MITD1,SLC35A5,MFN2,PDSS1,HERPUD2,FRG1CP,DGCR8,EDC4,TBC1D13,RTEL1,URB1,NUP205,SUB1,DDX51,C19orf47,MED27,CXXC1,KMT2D,SLC36A1,EDC3,CIDECP1,SEC24C,KLHL18,EME1,POLR3A,LEMD2,UMPS,CDK5RAP1,ASB6,C1D,RTEL1-TNFRSF6B,ABCF2,CIAPIN1,MNAT1,ATAD3B,UTP20,ZC3H18,NORAD,DNAJB11,LRRC59,CCAR2,PRMT7,GORASP2,TAF11,UTP4,KAT5,RBM28,DNAJC18,SLC24A1,REXO4,WWP2,MCAT,ZNF52…
Module 4	CEBPZ	3.58689e-05	3.58689e-05	MTMR4,ZNF324B,COQ8B,HTT,WBP1L,AP3D1,CDCA8,NUP214,MACO1,SLC25A44,TOM1L2,CA13,DCTN6,KBTBD4,PNPO,RHCE,ALKBH5,EVI5L,LINC02210,DGCR8,TTF2,RBM14,C1orf109,SAMD4B,ZNF587B,ANKRD54,WIZ,ATG14,TRAIP,ANKZF1,CIDECP1,EIF2B2,RFWD3,WBP11,SHC1,WDR81,SCRIB,LRRC47,CEP85,UMPS,GATAD2A,CDK5RAP1,DPH2,GOLPH3L,SGTA,SNRNP40,HGS,ROGDI,ALKBH6,TRAF7,XRCC3,NBR1,TRAF2,DDX24,CCAR2,NPLOC4,PSMD11,PCNX3,GNA12,FICD,TOMM40,RBM28,MCAT…
Module 4	HOXA1	4.27751e-05	4.27751e-05	RTCA,TIMM10B,AP3D1,DCAF1,CDCA8,NUP214,POM121,SLC25A44,TOM1L2,PFAS,KBTBD4,MFN2,SERINC1,C1orf109,SAMD4B,F2RL1,COX20,SEC23B,MED27,CXXC1,ATG14,UBE2B,CIDECP1,SMARCA4,VPS18,KLHL18,CENPT,FAM104A,C1orf226,SHC1,CDK5RAP1,C1D,TMEM214,ABCF2,CEMP1,FXR2,ZNF444,NDUFAF7,RBM12,DNAJB11,LRRC59,CCAR2,GORASP2,TAF11,AP1M1,ALDH18A1,PCNX3,REXO4,RXRB,PSME3,MRPL49,DUS2,PABPN1,BCL2L2-PABPN1,SMG5,MTHFSD,TNPO2,CARD8,SRP68,AC…
Module 4	CIITA	4.42112e-05	4.42112e-05	TNFAIP8,CABIN1,WBP1L,AP3D1,RPS6KA5,NRSN2-AS1,SLC25A44,TOM1L2,ZBTB40,KBTBD4,SRRM2,EVI5L,COX10,WDR48,MFSD6,COX20,BBIP1,PPRC1,USP21,NUP188,CXXC1,TAOK2,ATG14,BRF1,SRRT,SEC24C,PPP6R1,ATP13A1,SH3BP5L,SCRIB,LEMD2,GATAD2A,LRRC14,TECPR2,LRRC41,GOLPH3L,CIAPIN1,TOE1,CDNF,FASTK,CCNG2,CRELD2,ZFAT,UTP20,TMEM138,FAM107B,DOT1L,RBM12,PRMT5,PI4K2A,LRRC59,B3GALT6,KAT5,RBM28,GFER,YPEL2,RXRB,PABPN1,PSKH1,SMG5,CELF1,P…
Module 4	ZSCAN5DP	4.63699e-05	4.63699e-05	GLYR1,NBEAL2,YPEL5,MDN1,TRIM32,RPS6KA5,NUP214,POM121,TPT1-AS1,DCTN6,DVL2,REPIN1,MITD1,SLC35A5,MFN2,LINC02210,COG2,RTEL1,ATP6V1G1,IPO13,SUB1,PPRC1,DDX51,C19orf47,NUP188,MED27,WIZ,ATG14,GNA11,SLC36A1,UBE2B,PHF23,CIDECP1,EIF2B2,MED9,EIF4G1,EGLN2,RNASE4,RNF166,SURF6,WDR81,TSC2,PSMD1,SDAD1P1,MDM2,C1D,LRRC41,RTEL1-TNFRSF6B,SLC35F6,WDR5,GOLPH3L,COG5,CCNG2,ZNF444,TRAF7,BAP1,PRMT5,TAF11,SYMPK,KAT5,TOMM40,…
Module 4	ZNF395	9.70027e-05	9.70027e-05	TANC1,CABIN1,ZSWIM9,RRP1B,SLC4A2,FASN,DGCR8,TBC1D13,RBM14,BCAT1,MED27,CXXC1,CAD,ANKZF1,CIDECP1,SMARCA4,RNF166,TSC2,SCRIB,LEMD2,S100A2,DPH2,ABCF2,CAPN15,ZNF444,CP,RRP12,GORASP2,USP39,VTRNA1-2,FOXRED1,RBM28,NOP2,GFER,SH3GL1,URB2,TECPR1,C1orf159,LARP4B,SMG5,AEN,PSMA3-AS1,KCTD5,SPATA5L1,NUP93,C12orf76,C19orf44,NUMBL,CCDC86,TIMM23,ARFRP1,DOLPP1,MON1A,ORMDL3,AUNIP,LSM10,TMEM79,MAD1L1,APAF1,USP10,WDR11,…
Module 4	RBM34	0.000126603	0.000126603	PWWP3A,NBEAL2,CABIN1,HTT,ERF,AP3D1,CASP3,SRRM2,UCK1,PDSS1,GGA2,DGCR8,EDC4,SAMD4B,F2R,WIZ,DNMT1,KIAA1522,LINC01301,GATAD2A,RUNDC1,HEXB,ACSL3,FASTK,CCNG2,PHRF1,CRELD2,GMPPB,MORN1,LRRC59,CCAR2,CHPF2,RNU6-2,GORASP2,EMC8,USP39,MYO6,PSMD11,B3GALT6,DHX30,GFER,TECPR1,CIZ1,LARP4B,GCN1,ARFGAP1,TMEM259,MINK1,TXNDC11,ARPC5L,TRIM28,RASSF5,DPH7,RNPS1,SMARCB1,LTO1,STK11,SF1,TUSC2,SURF2,SMAP1,MON1A,ZER1,MRPL38,T…
Module 4	SCGGAAGY	0.000311145	0.000311145	MTMR4,PMPCB,COQ8B,TIMM10B,MTA2,STX12,DCAF1,SLC35A5,METAP2,HERPUD2,GTF3C1,EDC4,TBC1D13,SAP130,WDR48,DPM1,C19orf47,CXXC1,DNMT1,SLC36A1,PHF23,EIF2B2,SEC24C,ATP13A1,VPS18,KLHL18,FAM104A,EME1,GMIP,CNTROB,SHC1,TSC2,ASB6,LRRC41,ZNF48,DPH2,SLC35F6,PTPN23,DHX37,HNRNPH1,ZNF668,GTF3C2,TMEM138,TRAF7,TCOF1,MRM1,PPIL1,TAF11,AP1M1,B3GALT6,FBXO3,DHX30,ATAD1,FOXRED1,MAPKAPK2,KAT5,KDF1,TOMM40,SMUG1,RBM19,RXRB,MRPS…
Module 4	SALL4	0.000498309	0.000498309	MTMR4,CASKIN2,PPM1N,DCAF1,RPS6KA5,TOM1L2,UBQLN4,SLC4A2,BNIP3,OCIAD1,EVI5L,EIF4ENIF1,FRG1CP,KYAT3,C1orf109,PPRC1,ERAP1,LINC00467,TAOK2,EP400P1,UBE2B,SRRT,PHF23,ANKZF1,SEC24C,SMARCA4,PPP6R1,MIEF1,FAM104A,WDR81,POP1,SFI1,GATAD2A,C1D,KLHL24,TOLLIP,AFG3L2,C17orf97,SGTA,PTPN23,CEMP1,FXR2,CCNG2,LINC02693,CDC5L,GTF3C2,EPS15L1,XRCC3,SH2B1,PRMT5,TRAF2,PI4K2A,CP,ZNF219,RRP12,CCAR2,PRMT7,FBXO3,PCNX3,SYMPK,TO…
Module 4	TGCGCANK	0.000695185	0.000695185	RPS6KA5,DVL2,REPIN1,RNF24,SLC35A5,CD47,SRRM2,GTF3C1,IPO9,P4HA1,SERINC1,SMARCA5,DNMT1,SMARCA4,KLHL18,PSPC1,CEP85,TOLLIP,FXR2,CCNG2,HNRNPH1,ATAD3B,ZNF668,CDC5L,EPS15L1,MAP2K7,RHBDD3,PREB,SMG6,CIZ1,COPS5,MCRS1,MINK1,PRKN,TXNDC11,KAT7,MEPCE,XIAP,SMARCB1,SF1,DNAL1,ATAD3A,PIM2,DAAM1,C2CD2L,FGF12,KAT2A,KDM3A,SENP3,MRPL22,RANBP3,STRADA,CDK2AP2
Module 4	ZNF592	0.00150855	0.00150855	UBTF,ZSWIM9,MDN1,RRP1B,WBP1L,TMEM131L,TOM1L2,SLC4A2,PNPO,REPIN1,OCIAD1,RHCE,SRRM2,EIF4ENIF1,GGA2,DGCR8,ANKRD54,POLR1A,DDX51,BCAT1,WIZ,DGKZ,BRF1,SRRT,MADD,SEC24C,EGLN2,RNF166,FAM104A,EME1,SURF6,UBE2F-SCLY,POLR3A,ZNF598,SCRIB,LEMD2,GATAD2A,S100A2,PRDM15,LRRC41,ZNF48,TOLLIP,ACSL3,SLC35F6,RHOT2,SGTA,HNRNPH1,ZNF444,ZNF668,SIDT2,NORAD,RAB3IL1,RHBDD3,VARS1,CP,PRMT7,ZNF282,TMEM183A,VTRNA1-2,FICD,KAT5,TOM…
Module 4	ZSCAN30	0.00558904	0.00558904	UBTF,COQ8B,CABIN1,RRP1B,ADGRL1,POM121,TOM1L2,BNIP3,ALDH1L2,AARS2,RNF24,AMOTL1,B4GALT4,RHCE,FASN,SRRM2,EIF4ENIF1,HMGN4,PDSS1,HERPUD2,DGCR8,EDC4,COG2,P4HA1,TBC1D13,STK3,TRIM13,SAMD4B,MFSD6,ITM2B,BBIP1,DDX51,ATG14,CAD,ERC1,PPP6R1,RNF166,UBE2J2,UBE2F-SCLY,TSC2,ZNF598,SCRIB,LEMD2,CDK5RAP1,ASB6,MDM2,HEXB,RHOT2,FASTK,PHRF1,SIDT2,CLUH,ROGDI,RHBDD3,CCAR2,USP39,NPLOC4,INTS10,TRIM3,DHX30,GFER,SH3GL1,CIZ1,CO…
Module 4	SETD1A	0.00567798	0.00567798	ZNF324B,MDN1,RRP1B,DCAF1,POM121,SLC25A44,TOM1L2,DCTN6,ZBTB40,SLC4A2,SLC35A5,EVI5L,DHX16,COG2,TTF2,NUP205,SEC23B,SUV39H1,ANKRD54,C19orf47,MED27,CXXC1,UBE2B,PHF23,ANKZF1,CIDECP1,MED9,KLHL18,SH3BP5L,UBE2J2,POLR3A,PSMD1,ZNF598,ETFBKMT,LEMD2,CDK5RAP1,C1D,TECPR2,LRRC41,TOE1,COG5,FASTK,CRELD2,GEMIN5,ZNF668,ZFAT,SH2B1,DNAJB11,RHBDD3,ZNF219,CCAR2,PPIL1,PSMD11,TMEM183A,DHX30,FOXRED1,PCNX3,KAT5,RBM28,RXRB,P…
Module 4	RCGCANGCGY	0.0110588	0.0110588	RTCA,CASKIN2,STX12,SLC4A2,NT5DC2,DVL2,RNF24,MITD1,SRRM2,ALKBH5,GTF3C1,IPO9,P4HA1,RBM14,SMARCA5,DNMT1,PHF23,SEC24C,EGLN2,PSPC1,RNF123,CNTROB,SHC1,CEP85,TOLLIP,FXR2,HNRNPH1,ZNF668,CDC5L,SLC35A4,GTF3C2,RBM12,MAP2K7,RHBDD3,PREB,AP1M1,PDRG1,SYMPK,MBD3,SMG6,RXRB,DUSP6,MRPL49,MCRS1,MINK1,PRKN,SPATA5L1,TRIM28,KAT7,MEPCE,SND1,SMARCB1,TBC1D15,RNF40,SF1,ATAD3A,FADD,SLC9A5,DNAJC11,PIAS4,TIMM29,C9orf163,RNF21…
Module 4	ELF2	0.0156437	0.0156437	TIMM10B,WBP1L,AP3D1,RBM34,NUP214,PNPO,MITD1,EVI5L,GTF3C1,DHX16,NUP205,DPM1,SEC23B,ZNF587B,POLR1A,PHF23,PPP6R1,ATP13A1,RFWD3,KLHL18,EME1,TTI1,LRRC41,GOLPH3L,CDNF,SLC35A4,GTF3C2,NDUFAF7,HGS,SH2B1,RRP12,TAF11,TMEM183A,TOMM40,SMUG1,PSME3,DUS2,CAPN10,ZNF611,PSMA3-AS1,PMM2,C12orf76,C19orf44,ATP13A4,COQ5,CEP44,SND1,GOSR2,GTPBP4,RNPC3,WIPF2,SUGT1,GMPPA,EXOC1,ANKRD13A,TBRG4,SEC31A,MED19,RNU6ATAC,DDX56,ZPR…
Module 4	SOX6	0.0178936	0.0178936	UBTF,TANC1,GABARAPL1,MTA2,ADGRL1,BNIP3,AARS2,REPIN1,MITD1,FASN,HERPUD2,GTF3C1,GGA2,IPO9,DGCR8,EDC4,STK3,WDR48,SAMD4B,MFSD6,ACAP3,SUV39H1,DDX51,C19orf47,SRRT,MADD,PPP6R1,KLHL18,RNF166,WDR81,SFI1,SCRIB,SDAD1P1,UMPS,GATAD2A,CDK5RAP1,ASB6,S100A2,ZNF48,TOLLIP,RHOT2,AFG3L2,CCNG2,PHRF1,ATAD3B,DAGLB,CLUH,TMEM138,FUNDC1,RAB3IL1,CP,LRRC59,CCAR2,GORASP2,AP1M1,UTP4,KAT5,RBM28,SLC24A1,REXO4,SH3GL1,TECPR1,UBTD…
Module 4	FOXD2	0.0186475	0.0186475	CTSO,MTA2,MDN1,RBM34,TPT1-AS1,DCTN6,DVL2,REPIN1,MITD1,EIF4ENIF1,HMGN4,DGCR8,TTF2,WDR48,ACAP3,BBIP1,USP21,DDX51,NUP188,SLC36A1,SMARCA4,KLHL18,CENPT,RNF123,CNTROB,SCRIB,LRRC14,CDK5RAP1,TECPR2,ZNF48,TOLLIP,RHOT2,COG5,ZNF668,GTF3C2,CLUH,OCLN,BAP1,NORAD,NBR1,RRP12,EMC8,VTRNA1-2,SYMPK,KAT5,KLC2,GFER,REXO4,WWP2,DUSP6,COPS5,POLR1B,TXNDC11,ACSL1,ARPC5L,PELP1,CCDC88C,EFCAB2,DDX31,BRAT1,THAP4,KCTD2,MRM3,SLC…
Module 4	MORC2	0.0263953	0.0263953	MTMR4,UBTF,TIMM10B,MTA2,RRP1B,RBM34,ABRACL,BNIP3,KBTBD4,PNPO,REPIN1,AMOTL1,OCIAD1,MITD1,RHCE,FASN,MFN2,HERPUD2,GGA2,EDC4,COG2,P4HA1,TTF2,ATP6V1G1,RBM14,CTSL,ZNF529-AS1,COX20,SEC23B,DDX51,TAOK2,PRRC2A,KMT2D,UBE2B,RFWD3,KLHL18,CENPT,RNF166,CCDC91,SH3BP5L,SCRIB,RAVER2,LRRC14,CDK5RAP1,ASB6,MDM2,RTEL1-TNFRSF6B,RHOT2,AFG3L2,SGTA,TOE1,CAPN15,HNRNPH1,DAGLB,TRAF7,ZNF749,NBR1,SH2B1,TRAF2,LINC01876,LRRC59,D…
Module 4	LMTK3	0.027508	0.027508	CASKIN2,TNFAIP8,RRP1B,NUP214,PFAS,MFN2,DGCR8,DDX51,WIZ,CIDECP1,MED9,RNF166,GMIP,TSC2,C1D,BCR,HGS,BAP1,VARS1,TMEM150C,RXRB,DUS2,LARP4B,MED20,MTHFSD,ZNF710,CLPTM1L,RPS6KL1,BCL9L,PELP1,EHMT1,CCDC86,ANKRD13D,RNPS1,THAP4,MRM3,ZNF496,ORMDL3,HYOU1,B4GALT7,ZPR1,ZNF576,SRRM5,DHDDS,RMND5B
Module 4	KLF17	0.0299263	0.0299263	GABARAPL1,PMPCB,CABIN1,PI4KA,RRP1B,STX12,RBM34,NRSN2-AS1,MACO1,POM121,TOM1L2,SLC4A2,BNIP3,KBTBD4,AARS2,RNF24,MITD1,RHCE,FASN,ALKBH5,EVI5L,DGCR8,TBC1D13,RTEL1,SERINC1,SAMD4B,KDM7A,ZNF529-AS1,ACAP3,DDX51,C19orf47,WIZ,BRF1,SLC36A1,CAD,MED9,EIF4G1,SMARCA4,ERC1,PPP6R1,KLHL18,UBE2F-SCLY,TTC5,PSMD1,SCRIB,GATAD2A,MAP7D1,CDK5RAP1,MDM2,S100A2,TECPR2,PRDM15,RTEL1-TNFRSF6B,ZNF48,CCNG2,MNAT1,PHRF1,GEMIN5,PLAA…
Module 4	FXR1	0.0362276	0.0362276	UBTF,CASKIN2,RBM34,AARS2,SLC35A5,ALKBH5,UCK1,C1orf109,COX20,ZNF587B,ANKRD54,TAOK2,ATG14,KMT2D,SRRT,MADD,ANKZF1,SEC24C,PPP6R1,KIAA1522,WDR81,SCRIB,SDAD1P1,LRRC14,PRDM15,SLC35F6,RHOT2,CAPN15,ATAD3B,GMPPB,USP19,MORN1,DDX24,CCAR2,NPLOC4,INTS10,MORC2-AS1,SYMPK,FICD,RBM28,NOP2,SH3GL1,PRMT5-AS1,SELENOO,ARFGAP1,KCTD5,TNPO2,RPS6KL1,B4GALT2,EHMT1,EFCAB2,DPH7,ANKRD13D,LTO1,SNRNP48,RNF40,GRWD1,ARFRP1,SNAP47,…
Module 4	ZNF784	0.0423839	0.0423839	ADGRL1,ZBTB40,KBTBD4,AARS2,MITD1,LINC02210,EDC4,DDX51,MED9,PPP6R1,SURF6,UBE2F-SCLY,CDK5RAP1,MNAT1,NORAD,PRMT5,CCAR2,RNU6-2,NPLOC4,ZNF282,VTRNA1-2,RBM28,SLC24A1,MCAT,SUPT5H,SMG5,KCTD5,TMEM259,C12orf76,SNAP47,ZER1,EFCAB7,TTC4,TIMM29,TMEM79,ANKRD13A,WDR11,PLEKHM3,CFAP20,GTF3C5,DPP9,PEX13,JMJD4,CIAO3,TACO1,RNF216P1,TARS2
Module 12	STTTCRNTTT	0.00191489	0.00191489	FLT3LG,DTX3L,PSMB8,PSMB9,NUB1,CASP1,UBA7,CBX4,BST2,TAP1,PCGF5,CITED2,TRIM21,MOV10,TAPBPL,LINC00649,PRKD2,SHFL,IL22RA1,FMR1,SLC25A28,TNFSF13B,ZNF503,HIP1R,SORBS1,PIK3R3,PITX2,MSX1,USF1,RNF31
Module 12	IRF	0.0055551	0.0055551	SAT1,IRF2,DTX3L,HLA-C,PSMB8,NUB1,IFI35,UBE2L6,HLA-F,LMO2,C15orf41,FLI1,CBX4,LGALS9,BST2,RTP4,PCGF5,SOCS1,PARP12,TRIM21,ZEB2,MOV10,TAPBPL,PRKD2,IL22RA1,FMR1,CMTR1,PCDH7,TNFSF13B,RORB,ZCCHC24,PITX2,MSX1,USF1
Module 12	IRF7	0.0433292	0.0433292	SAT1,IRF2,CALD1,DTX3L,LRP6,PSMB9,UBA7,SP110,FLI1,CBX4,BST2,TAP1,PCGF5,ZHX2,SOCS1,PARP12,TRIM21,DICER1,MOV10,DLX1,SHFL,CCL3,IL22RA1,CMTR1,SLC25A28,FOXP2,PITX2,MSX1,LHX5,FOS,EGR4,AGPAT4
Module 8	HSD17B8	6.83575e-35	6.83575e-35	CIP2A,MCM8,NCAPG,ZGRF1,MIS18BP1,CCDC18,ATAD2,TOPBP1,DEPDC1,ANLN,FANCB,ASPM,PARPBP,LIN9,PBK,RAD51AP1,SGO2,MTBP,ATAD5,ECT2,BRCA2,KIF15,KIF14,SMC2,SMC4,KIF23,TTK,NEK2,CENPF,DIAPH3,SASS6,BRCA1,CEP55,CASP8AP2,TOP2A,CKAP2L,MIR924HG,KNTC1,CENPE,DLGAP5,NUF2
Module 8	E2F5	2.62604e-05	2.62604e-05	ZGRF1,MIS18BP1,CCDC18,ATAD2,TBC1D4,DEPDC1,FANCB,PARPBP,LIN9,PBK,ATAD5,BRCA2,KIF15,SMC4,CENPF,DIAPH3,SASS6,CASP8AP2,TOP2A,DLGAP5,NUF2
Module 8	E2F2	0.00375344	0.00375344	MCM8,KIF11,ATAD2,KIF18A,TOPBP1,SLF1,RNF128,KIF15,CKAP2,SMC2,ABCD3,CENPF,DIAPH3,CASP8AP2,TOP2A,CENPU,KNTC1,CENPE,CDC7,NUF2
Module 8	E2F1	0.00536328	0.00536328	MCM8,ATAD2,TOPBP1,ATAD5,KIF15,SASS6,CASP8AP2,BRMS1L
Module 8	E2F	0.00665094	0.00665094	ZGRF1,ATAD2,TOPBP1,SMC2,SASS6,CASP8AP2,BRMS1L,KNTC1
Module 8	CC2D1A	0.027237	0.027237	NCAPG,MIS18BP1,ATAD2,TBC1D4,FAM241B,ASPM,PBK,SGO2,ECT2,BRCA2,IST1,KIF15,KIF14,SMC4,CENPF,SASS6,CENPE,NUF2
Module 8	E2F1	0.0299763	0.0299763	MCM8,ATAD2,TOPBP1,SMC2,SASS6,CASP8AP2,BRMS1L
Module 8	E2F1DP1RB	0.0326337	0.0326337	MCM8,ATAD2,TOPBP1,ATAD5,SASS6,CASP8AP2,BRMS1L
Module 8	E2F4DP2	0.0354796	0.0354796	MCM8,ATAD2,TOPBP1,ATAD5,SASS6,CASP8AP2,BRMS1L
Module 8	E2F1DP1	0.0354796	0.0354796	MCM8,ATAD2,TOPBP1,ATAD5,SASS6,CASP8AP2,BRMS1L
Module 8	E2F	0.0354796	0.0354796	MCM8,ATAD2,TOPBP1,SMC2,SASS6,CASP8AP2,BRMS1L
Module 8	E2F1DP2	0.0354796	0.0354796	MCM8,ATAD2,TOPBP1,ATAD5,SASS6,CASP8AP2,BRMS1L
Module 8	E2F	0.0364719	0.0364719	MCM8,ATAD2,TOPBP1,ATAD5,SASS6,CASP8AP2,BRMS1L
Module 8	E2F	0.0385241	0.0385241	MCM8,ATAD2,TOPBP1,ATAD5,SASS6,CASP8AP2,BRMS1L
Module 8	E2F1	0.0385241	0.0385241	MCM8,ATAD2,TOPBP1,ATAD5,SASS6,CASP8AP2,BRMS1L
Module 8	E2F	0.0395848	0.0395848	ATAD2,TOPBP1,SMC2,SASS6,CASP8AP2,BRMS1L,KNTC1
Module 8	E2F4DP1	0.0429099	0.0429099	MCM8,ATAD2,TOPBP1,ATAD5,SASS6,CASP8AP2,BRMS1L
Module 8	E2F1	0.0452499	0.0452499	MCM8,ATAD2,TOPBP1,ATAD5,SASS6,CASP8AP2,BRMS1L
Module 1	TAATTA	0.000536647	0.000536647	WNT5A,BMPR1B,SIX1,JADE1,GEN1,ASPHD1,STAT5B,VPS13D,ENAH,SERINC2,BTBD3,HS3ST1,NMT1,EXOC5,NLGN2,PLXNA2,NUP35,IRX5,PPP1R1B,DMRTA1,MEF2B,ARHGAP26,SGPP1,NOTCH2,CYTH3,AP5M1,MITF,KMT5C,NFIX,DENND1B,KRT23,TTC30B,NFYA,PSD3,PRRX1,MPP5,AMFR,CCNG1,CMTR2,TXLNG,CASK,TMEM182,BAMBI,RASA2,TRPM8,PITX1,CLIP4,PAK1IP1,PART1,MARCKS,RASL11B,MED24,TAC1,KCP,AKTIP,MBNL1,MIR137HG,ACE2,COL4A5,NR2F1,SRSF7,PTCHD4,TSGA10,PRKCH,…
Module 10	HSD17B8	1.38742e-05	1.38742e-05	RFC3,ULBP1,FAM83D,ESPL1,KIF22,KIF18B,DIRC3-AS1,RECQL4,TICRR,E2F1,FEN1,MCM5,UHRF1,HASPIN,POLE,MCM3,MCM10,CHTF18,NCAPD3,CENPS,CDCA5,WDR62,CENPS-CORT,FOXA1
Module 2	CUX1	0.00176785	0.00176785	USPL1,COL4A2,LRIG2,FOXJ3,PPP4R1L,CCT8,DEDD,HNRNPA3,DLGAP1-AS2,CEACAM19,PCLAF,ZFAND3,PPP2R5B,IFT46,CCT7P2,SEPHS2,MCC,ALDH3A2
Module 7	HSD17B8	3.60901e-24	3.60901e-24	FANCI,PCNT,MKI67,AGFG2,PLK1,NCAPG2,KPNA2,SGO1,BUB1B,MCM6,CENPA,SHCBP1,ZWINT,SPAG5,KIF2C,TROAP,GTSE1,BLM,E2F8,TARID,ZW10,NCAPH,ERCC6L,EXO1,PRC1,TACC3,MTFR2,RRM1,CDC20,TMPO-AS1,PIMREG,DNMT3B,BIRC5,GINS2,TRIP13,FOXM1,ESCO2,KIF20A,MTHFD1,MYBL2,TCF19,SNHG5,KIFC1,TMOD1,C21orf58,TK1,MCM7,CDCA3,INCENP,CKS1B
Module 7	E2F5	1.89182e-07	1.89182e-07	INHBE,FANCI,MKI67,MAP1LC3B,PLK1,DEPDC1B,LMNB1,SGO1,BUB1B,MCM6,RBKS,CENPA,RACGAP1,SHCBP1,ZWINT,NEIL3,TPX2,CFLAR-AS1,BLM,HSPD1,ZW10,NCAPH,MTFR2,RRM1,TMPO-AS1,POLE2,LGALSL,BIRC5,GINS2,TRIP13,FOXM1,ZNF354A,TCF19,SNHG5,MCM4,KNSTRN,HSPE1-MOB4,ACTN4,HSPE1,TK1,MCM7,CDCA3
