# Supplementary material for: Comparative transcriptome analysis reveals key epigenetic targets in SARS-CoV-2 infection
Source: NPJ Syst Biol Appl. 2021 May 24;7:21. doi: 10.1038/s41540-021-00181-x (PMC8144203; doi:10.1038/s41540-021-00181-x)
Supplement: Supplementary file 7 — Supplementary Data 6 [file 41540_2021_181_MOESM7_ESM.xlsx]

## Sheet: (REVISION) Supplementary Table 
drug_target	drug_name	drugbank_id	status	module
EHMT2	S-adenosyl-L-homocysteine	DB01752	unapproved	Module 10
SMAD3	Ellagic Acid	DB08846	unapproved	Module 10
EHMT2	Ebselen	DB12610	unapproved	Module 10
EHMT2	Decitabine	DB01262	approved	Module 10
EHMT2	Azacitidine	DB00928	approved	Module 10
EHMT2	Thiram	DB13245	approved	Module 10
EHMT2	Sinefungin	DB01910	unapproved	Module 10
EHMT2	Disulfiram	DB00822	approved	Module 10
MVK	Alendronic acid	DB00630	approved	Module 10
DDC	Pyridoxal phosphate	DB00114	approved	Module 10
MVK	Farnesyl thiopyrophosphate	DB04695	unapproved	Module 10
DDC	Carbidopa	DB00190	approved	Module 10
DDC	Methyldopa	DB00968	approved	Module 10
DDC	Benserazide	DB12783	approved	Module 10
FXYD2	Acetyldigitoxin	DB00511	approved	Module 10
FXYD2	Digoxin	DB00390	approved	Module 10
FXYD2	Deslanoside	DB01078	approved	Module 10
FXYD2	Digitoxin	DB01396	approved	Module 10
FXYD2	Thimerosal	DB11590	approved	Module 10
FXYD2	Cyclothiazide	DB00606	approved	Module 10
PTGS2	Quercetin	DB04216	unapproved	Module 11
PTGS2	Erlotinib	DB00530	approved	Module 11
IL1B	Acetylsalicylic acid	DB00945	approved	Module 11
PTGS2	Acetylsalicylic acid	DB00945	approved	Module 11
STAT5A	AZD-1480	DB12588	unapproved	Module 11
PTGS2	Tamoxifen	DB00675	approved	Module 11
PTGS2	None	DB15584	unapproved	Module 11
PTGS2	Resveratrol	DB02709	approved	Module 11
PTGS2	Salicylic acid	DB00936	approved	Module 11
PTGS2	SC-236	DB14059	unapproved	Module 11
NR1H4	Betulinic Acid	DB12480	unapproved	Module 11
PTGS2	Hexachlorophene	DB00756	approved	Module 11
PTGS2	Ebselen	DB12610	unapproved	Module 11
NR1H4	Clotrimazole	DB00257	approved	Module 11
PTGS2	Clotrimazole	DB00257	approved	Module 11
PTGS2	Cefalotin	DB00456	approved	Module 11
PTGS2	Atenolol	DB00335	approved	Module 11
NR1H4	Alpha-Linolenic Acid	DB00132	approved	Module 11
PTGS2	Alpha-Linolenic Acid	DB00132	approved	Module 11
NR1H4	Arachidonic Acid	DB04557	unapproved	Module 11
PTGS2	Arachidonic Acid	DB04557	unapproved	Module 11
PTGS2	Dexamethasone	DB01234	approved	Module 11
PTGS2	Adapalene	DB00210	approved	Module 11
NR1H4	N-(2,2,2-TRIFLUOROETHYL)-N-{4-[2,2,2-TRIFLUORO-1-HYDROXY-1-(TRIFLUOROMETHYL)ETHYL]PHENYL}BENZENESULFONAMIDE	DB07080	unapproved	Module 11
PTGS2	Ginseng	DB01404	approved	Module 11
IL6	Ginseng	DB01404	approved	Module 11
PTGS2	Oxyphenbutazone	DB03585	approved	Module 11
PTGS2	Diflunisal	DB00861	approved	Module 11
PTGS2	Nimesulide	DB04743	approved	Module 11
PTGS2	Cefonicid	DB01328	approved	Module 11
PTGS2	Aminophenazone	DB01424	approved	Module 11
PTGS2	Talniflumate	DB09295	unapproved	Module 11
PTGS2	Oxaliplatin	DB00526	approved	Module 11
PTGS2	Floctafenine	DB08976	approved	Module 11
PTGS2	Rofecoxib	DB00533	approved	Module 11
PTGS2	Captopril	DB01197	approved	Module 11
PTGS2	Nabumetone	DB00461	approved	Module 11
PTGS2	2,6-dimethyl-4-[(E)-2-phenylethenyl]phenol	DB08100	unapproved	Module 11
PTGS2	Deracoxib	DB11395	approved	Module 11
PTGS2	Polmacoxib	DB12399	unapproved	Module 11
PTGS2	Flurbiprofen	DB00712	approved	Module 11
PTGS2	Cefotetan	DB01330	approved	Module 11
PTGS2	Tenidap	DB13481	unapproved	Module 11
PTGS2	Magnesium salicylate	DB01397	unapproved	Module 11
PTGS2	Lenalidomide	DB00480	approved	Module 11
PTGS2	Capecitabine	DB01101	approved	Module 11
PTGS2	Dipyrithione	DB11327	approved	Module 11
PTGS2	Phenothiazine	DB11447	approved	Module 11
PTGS2	Benzquinamide	DB00767	unapproved	Module 11
PTGS2	Oxaprozin	DB00991	approved	Module 11
PTGS2	1-Phenylsulfonamide-3-Trifluoromethyl-5-Parabromophenylpyrazole	DB03477	unapproved	Module 11
PTGS2	Nitroxoline	DB01422	unapproved	Module 11
PTGS2	Icosapent	DB00159	approved	Module 11
PTGS2	Ibuprofen	DB01050	approved	Module 11
PTGS2	Indobufen	DB12545	unapproved	Module 11
PTGS2	Aceclofenac	DB06736	approved	Module 11
PTGS2	Antipyrine	DB01435	approved	Module 11
PTGS2	Droxicam	DB09215	unapproved	Module 11
PTGS2	Acetaminophen	DB00316	approved	Module 11
PTGS2	Tenoxicam	DB00469	approved	Module 11
PTGS2	Licofelone	DB04725	unapproved	Module 11
PTGS2	Loxoprofen	DB09212	unapproved	Module 11
PTGS2	Piroxicam	DB00554	approved	Module 11
PTGS2	2-[1-(4-chlorobenzoyl)-5-methoxy-2-methyl-1H-indol-3-yl]-n-[(1R)-1-(hydroxymethyl)propyl]acetamide	DB07981	unapproved	Module 11
PTGS2	Acemetacin	DB13783	approved	Module 11
PTGS2	Lornoxicam	DB06725	approved	Module 11
PTGS2	Bromfenac	DB00963	approved	Module 11
PTGS2	Lumiracoxib	DB01283	approved	Module 11
PTGS2	Prostaglandin G2	DB03866	unapproved	Module 11
PTGS2	Mefenamic acid	DB00784	approved	Module 11
PTGS2	Naproxen	DB00788	approved	Module 11
PTGS2	Imrecoxib	DB12354	unapproved	Module 11
PTGS2	Etodolac	DB00749	approved	Module 11
PTGS2	Monobenzone	DB00600	approved	Module 11
PTGS2	Suprofen	DB00870	approved	Module 11
PTGS2	Cimicoxib	DB05095	unapproved	Module 11
PTGS2	Sulfasalazine	DB00795	approved	Module 11
PTGS2	Morniflumate	DB09285	unapproved	Module 11
PTGS2	Felbinac	DB07477	unapproved	Module 11
PTGS2	Nepafenac	DB06802	approved	Module 11
PTGS2	NS-398	DB14060	unapproved	Module 11
PTGS2	Thalidomide	DB01041	approved	Module 11
PTGS2	Propacetamol	DB09288	unapproved	Module 11
PTGS2	Alclofenac	DB13167	approved	Module 11
PTGS2	GW-406381	DB12009	unapproved	Module 11
PTGS2	Tiaprofenic acid	DB01600	approved	Module 11
PTGS2	Phenyl salicylate	DB11071	approved	Module 11
PTGS2	Bendazac	DB13501	approved	Module 11
PTGS2	Niflumic acid	DB04552	unapproved	Module 11
PTGS2	Flufenamic Acid	DB02266	approved	Module 11
PTGS2	Fenoprofen	DB00573	approved	Module 11
PTGS2	Salsalate	DB01399	approved	Module 11
PTGS2	Pomalidomide	DB08910	approved	Module 11
PTGS2	Mesalazine	DB00244	approved	Module 11
PTGS2	Tolmetin	DB00500	approved	Module 11
PTGS2	Isoxicam	DB08942	unapproved	Module 11
PTGS2	Oxacillin	DB00713	approved	Module 11
PTGS2	Dihomo-gamma-linolenic acid	DB00154	unapproved	Module 11
PTGS2	Parecoxib	DB08439	approved	Module 11
PTGS2	Phenylbutazone	DB00812	approved	Module 11
PTGS2	Miconazole	DB01110	approved	Module 11
PTGS2	Diclofenac	DB00586	approved	Module 11
PTGS2	Lipoic Acid	DB00166	approved	Module 11
PTGS2	Apigenin	DB07352	unapproved	Module 11
PTGS2	Etoricoxib	DB01628	approved	Module 11
PTGS2	Antrafenine	DB01419	approved	Module 11
PTGS2	Ketoprofen	DB01009	approved	Module 11
PTGS2	Glycol salicylate	DB11323	approved	Module 11
PTGS2	Fish oil	DB13961	approved	Module 11
PTGS2	Bufexamac	DB13346	approved	Module 11
PTGS2	Aminosalicylic Acid	DB00233	approved	Module 11
PTGS2	Radicicol	DB03758	unapproved	Module 11
PTGS2	2-[1-(4-chlorobenzoyl)-5-methoxy-2-methyl-1H-indol-3-yl]-n-[(1S)-1-(hydroxymethyl)propyl]acetamide	DB07984	unapproved	Module 11
PTGS2	Ticlopidine	DB00208	approved	Module 11
PTGS2	Zomepirac	DB04828	unapproved	Module 11
PTGS2	Balsalazide	DB01014	approved	Module 11
PTGS2	Triptolide	DB12025	unapproved	Module 11
PTGS2	Firocoxib	DB09217	approved	Module 11
PTGS2	Dexketoprofen	DB09214	approved	Module 11
PTGS2	Choline magnesium trisalicylate	DB01401	approved	Module 11
PTGS2	Menthyl salicylate	DB11201	approved	Module 11
PTGS2	Isoflurophate	DB00677	approved	Module 11
PTGS2	Ketorolac	DB00465	approved	Module 11
PTGS2	Tolfenamic Acid	DB09216	approved	Module 11
PTGS2	Mezlocillin	DB00948	approved	Module 11
PTGS2	Indometacin	DB00328	approved	Module 11
PTGS2	Celecoxib	DB00482	approved	Module 11
PTGS2	Meclofenamic acid	DB00939	approved	Module 11
PTGS2	Sulindac	DB00605	approved	Module 11
PTGS2	Trolamine salicylate	DB11079	approved	Module 11
PTGS2	Bismuth subsalicylate	DB01294	approved	Module 11
PTGS2	Valdecoxib	DB00580	approved	Module 11
PTGS2	Meloxicam	DB00814	approved	Module 11
PTGS2	Carprofen	DB00821	approved	Module 11
PTGS2	Zileuton	DB00744	approved	Module 11
PTGS2	Dexibuprofen	DB09213	approved	Module 11
NR1H4	Turofexorate isopropyl	DB12719	unapproved	Module 11
NR1H4	Nimodipine	DB00393	approved	Module 11
NR1H4	Felodipine	DB01023	approved	Module 11
ICAM1	Hyaluronic acid	DB08818	approved	Module 11
ICAM1	Natalizumab	DB00108	approved	Module 11
ICAM1	Lifitegrast	DB11611	approved	Module 11
ICAM1	Nafamostat	DB12598	unapproved	Module 11
NR1H4	Raloxifene	DB00481	approved	Module 11
IL6	Raloxifene	DB00481	approved	Module 11
NR1H4	(8alpha,10alpha,13alpha,17beta)-17-[(4-hydroxyphenyl)carbonyl]androsta-3,5-diene-3-carboxylic acid	DB08220	unapproved	Module 11
NR1H4	Asiatic acid	DB14054	unapproved	Module 11
NR1H4	Sulconazole	DB06820	approved	Module 11
NR1H4	Ursodeoxycholic acid	DB01586	approved	Module 11
NR1H4	Obeticholic acid	DB05990	approved	Module 11
NR1H4	Deoxycholic Acid	DB03619	approved	Module 11
NR1H4	Taurochenodeoxycholic acid	DB08833	unapproved	Module 11
NR1H4	Glycochenodeoxycholic Acid	DB02123	unapproved	Module 11
NR1H4	(3e)-6'-Bromo-2,3'-Biindole-2',3(1h,1'h)-Dione 3-Oxime	DB03444	unapproved	Module 11
NR1H4	Myrrh	DB11605	approved	Module 11
NR1H4	Taurocholic Acid	DB04348	unapproved	Module 11
NR1H4	Chenodeoxycholic acid	DB06777	approved	Module 11
NR1H4	Fulvestrant	DB00947	approved	Module 11
NR1H4	Farnesol	DB02509	unapproved	Module 11
NR1H4	Loratadine	DB00455	approved	Module 11
NR1H4	Ivermectin	DB00602	approved	Module 11
NR1H4	Levothyroxine	DB00451	approved	Module 11
NR1H4	Fexaramine	DB02545	unapproved	Module 11
NR1H4	PX-102	DB15416	unapproved	Module 11
NR1H4	Cholic Acid	DB02659	approved	Module 11
IL6	Prednisolone	DB00860	approved	Module 11
IL1B	Binimetinib	DB11967	approved	Module 11
IL6	Binimetinib	DB11967	approved	Module 11
IL1B	Andrographolide	DB05767	unapproved	Module 11
IL6	Andrographolide	DB05767	unapproved	Module 11
IL1B	Dilmapimod	DB12140	unapproved	Module 11
IL6	Dilmapimod	DB12140	unapproved	Module 11
IL1B	Foreskin keratinocyte (neonatal)	DB10772	approved	Module 11
IL6	Foreskin keratinocyte (neonatal)	DB10772	approved	Module 11
IL1B	VX-702	DB05470	unapproved	Module 11
IL6	VX-702	DB05470	unapproved	Module 11
IL1B	Morphine	DB00295	approved	Module 11
IL1B	VX-765	DB05507	unapproved	Module 11
IL1B	Talmapimod	DB05412	unapproved	Module 11
IL1B	Pravastatin	DB00175	approved	Module 11
IL1B	Clodronic acid	DB00720	approved	Module 11
IL1B	Metformin	DB00331	approved	Module 11
IL1B	Gallium nitrate	DB05260	approved	Module 11
IL1B	VP025	DB05133	unapproved	Module 11
IL1B	Etidronic acid	DB01077	approved	Module 11
IL1B	Etiprednol dicloacetate	DB05442	unapproved	Module 11
IL1B	Canakinumab	DB06168	approved	Module 11
IL1B	Minocycline	DB01017	approved	Module 11
IL1B	Rilonacept	DB06372	approved	Module 11
IL1B	Tiludronic acid	DB01133	approved	Module 11
IL1B	Gevokizumab	DB12119	unapproved	Module 11
IL1B	Risedronic acid	DB00884	approved	Module 11
KYNU	Pyridoxal phosphate	DB00114	approved	Module 11
KYNU	L-2-Amino-4-[2-Aminophenyl]-4-Oxobutanoic Acid	DB02070	unapproved	Module 11
KYNU	L-Alanine	DB00160	approved	Module 11
KYNU	3-Hydroxyhippuric acid	DB07069	unapproved	Module 11
IL6	CRx-139	DB05744	unapproved	Module 11
IL6	Atiprimod	DB05513	unapproved	Module 11
IL6	Tapinarof	DB06083	unapproved	Module 11
IL6	Ribavirin	DB00811	approved	Module 11
IL6	Fenofibrate	DB01039	approved	Module 11
IL6	YSIL6	DB05017	unapproved	Module 11
IL6	Polaprezinc	DB09221	unapproved	Module 11
IL6	Fosdagrocorat	DB12198	unapproved	Module 11
IL6	Foreskin fibroblast (neonatal)	DB10770	approved	Module 11
IL6	Duloxetine	DB00476	approved	Module 11
IL6	Siltuximab	DB09036	approved	Module 11
CD38	Quercetin	DB04216	unapproved	Module 12
CEBPB	Quercetin	DB04216	unapproved	Module 12
NEK6	Quercetin	DB04216	unapproved	Module 12
STK10	Pictilisib	DB11663	unapproved	Module 12
PRKDC	Pictilisib	DB11663	unapproved	Module 12
NEK6	Pictilisib	DB11663	unapproved	Module 12
STK10	RAF-265	DB05984	unapproved	Module 12
NEK6	RAF-265	DB05984	unapproved	Module 12
STK10	Erlotinib	DB00530	approved	Module 12
NEK6	Erlotinib	DB00530	approved	Module 12
STK10	Fedratinib	DB12500	unapproved	Module 12
NEK6	Fedratinib	DB12500	unapproved	Module 12
MCL1	Imatinib	DB00619	approved	Module 12
STK10	Imatinib	DB00619	approved	Module 12
NEK6	Imatinib	DB00619	approved	Module 12
PDGFD	Tandutinib	DB05465	unapproved	Module 12
STK10	Tandutinib	DB05465	unapproved	Module 12
NEK6	Tandutinib	DB05465	unapproved	Module 12
STK10	Motesanib	DB05575	unapproved	Module 12
NEK6	Motesanib	DB05575	unapproved	Module 12
STK10	Nintedanib	DB09079	approved	Module 12
NEK6	Nintedanib	DB09079	approved	Module 12
STK10	SNS-032	DB05969	unapproved	Module 12
NEK6	SNS-032	DB05969	unapproved	Module 12
STK10	AT-7519	DB08142	unapproved	Module 12
NEK6	AT-7519	DB08142	unapproved	Module 12
STK10	Dasatinib	DB01254	approved	Module 12
NEK6	Dasatinib	DB01254	approved	Module 12
STK10	Crizotinib	DB08865	approved	Module 12
NEK6	Crizotinib	DB08865	approved	Module 12
STK10	Sorafenib	DB00398	approved	Module 12
NEK6	Sorafenib	DB00398	approved	Module 12
STK10	Canertinib	DB05424	unapproved	Module 12
NEK6	Canertinib	DB05424	unapproved	Module 12
STK10	Pelitinib	DB05524	unapproved	Module 12
NEK6	Pelitinib	DB05524	unapproved	Module 12
STK10	Dovitinib	DB05928	unapproved	Module 12
NEK6	Dovitinib	DB05928	unapproved	Module 12
STK10	Vatalanib	DB04879	unapproved	Module 12
NEK6	Vatalanib	DB04879	unapproved	Module 12
STK10	Lestaurtinib	DB06469	unapproved	Module 12
NEK6	Lestaurtinib	DB06469	unapproved	Module 12
STK10	Ruxolitinib	DB08877	approved	Module 12
NEK6	Ruxolitinib	DB08877	approved	Module 12
STK10	Enzastaurin	DB06486	unapproved	Module 12
NEK6	Enzastaurin	DB06486	unapproved	Module 12
STK10	Tofacitinib	DB08895	approved	Module 12
NEK6	Tofacitinib	DB08895	approved	Module 12
STK10	Alvocidib	DB03496	unapproved	Module 12
NEK6	Alvocidib	DB03496	unapproved	Module 12
STK10	Tamatinib	DB07159	unapproved	Module 12
NEK6	Tamatinib	DB07159	unapproved	Module 12
STK10	Masitinib	DB11526	approved	Module 12
NEK6	Masitinib	DB11526	approved	Module 12
STK10	Midostaurin	DB06595	approved	Module 12
NEK6	Midostaurin	DB06595	approved	Module 12
STK10	Sunitinib	DB01268	approved	Module 12
NEK6	Sunitinib	DB01268	approved	Module 12
STK10	Neratinib	DB11828	approved	Module 12
NEK6	Neratinib	DB11828	approved	Module 12
STK10	TG100-115	DB05552	unapproved	Module 12
NEK6	TG100-115	DB05552	unapproved	Module 12
STK10	GSK-690693	DB12745	unapproved	Module 12
NEK6	GSK-690693	DB12745	unapproved	Module 12
STK10	Cediranib	DB04849	unapproved	Module 12
NEK6	Cediranib	DB04849	unapproved	Module 12
STK10	SGX-523	DB06314	unapproved	Module 12
NEK6	SGX-523	DB06314	unapproved	Module 12
STK10	Lapatinib	DB01259	approved	Module 12
NEK6	Lapatinib	DB01259	approved	Module 12
STK10	Afatinib	DB08916	approved	Module 12
NEK6	Afatinib	DB08916	approved	Module 12
STK10	Pazopanib	DB06589	approved	Module 12
NEK6	Pazopanib	DB06589	approved	Module 12
STK10	(4-AMINO-2-{[1-(METHYLSULFONYL)PIPERIDIN-4-YL]AMINO}PYRIMIDIN-5-YL)(2,3-DIFLUORO-6-METHOXYPHENYL)METHANONE	DB08094	unapproved	Module 12
NEK6	(4-AMINO-2-{[1-(METHYLSULFONYL)PIPERIDIN-4-YL]AMINO}PYRIMIDIN-5-YL)(2,3-DIFLUORO-6-METHOXYPHENYL)METHANONE	DB08094	unapproved	Module 12
STK10	Bosutinib	DB06616	approved	Module 12
NEK6	Bosutinib	DB06616	approved	Module 12
STK10	Quizartinib	DB12874	unapproved	Module 12
NEK6	Quizartinib	DB12874	unapproved	Module 12
STK10	(2S)-1-{[5-(3-METHYL-1H-INDAZOL-5-YL)PYRIDIN-3-YL]OXY}-3-PHENYLPROPAN-2-AMINE	DB08568	unapproved	Module 12
NEK6	(2S)-1-{[5-(3-METHYL-1H-INDAZOL-5-YL)PYRIDIN-3-YL]OXY}-3-PHENYLPROPAN-2-AMINE	DB08568	unapproved	Module 12
STK10	6-{[6-(1-methyl-1H-pyrazol-4-yl)[1,2,4]triazolo[4,3-b]pyridazin-3-yl]sulfanyl}quinoline	DB08584	unapproved	Module 12
NEK6	6-{[6-(1-methyl-1H-pyrazol-4-yl)[1,2,4]triazolo[4,3-b]pyridazin-3-yl]sulfanyl}quinoline	DB08584	unapproved	Module 12
STK10	Brivanib	DB11958	unapproved	Module 12
NEK6	Brivanib	DB11958	unapproved	Module 12
STK10	Foretinib	DB12307	unapproved	Module 12
NEK6	Foretinib	DB12307	unapproved	Module 12
STK10	Seliciclib	DB06195	unapproved	Module 12
NEK6	Seliciclib	DB06195	unapproved	Module 12
STK10	Axitinib	DB06626	approved	Module 12
NEK6	Axitinib	DB06626	approved	Module 12
STK10	CI-1040	DB12429	unapproved	Module 12
NEK6	CI-1040	DB12429	unapproved	Module 12
STK10	Neflamapimod	DB07138	unapproved	Module 12
NEK6	Neflamapimod	DB07138	unapproved	Module 12
STK10	Selumetinib	DB11689	unapproved	Module 12
NEK6	Selumetinib	DB11689	unapproved	Module 12
STK10	Staurosporine	DB02010	unapproved	Module 12
NEK6	Staurosporine	DB02010	unapproved	Module 12
STK10	1-(5-Tert-Butyl-2-P-Tolyl-2h-Pyrazol-3-Yl)-3-[4-(2-Morpholin-4-Yl-Ethoxy)-Naphthalen-1-Yl]-Urea	DB03044	unapproved	Module 12
NEK6	1-(5-Tert-Butyl-2-P-Tolyl-2h-Pyrazol-3-Yl)-3-[4-(2-Morpholin-4-Yl-Ethoxy)-Naphthalen-1-Yl]-Urea	DB03044	unapproved	Module 12
STK10	Vandetanib	DB05294	approved	Module 12
NEK6	Vandetanib	DB05294	approved	Module 12
STK10	PD173955	DB02567	unapproved	Module 12
NEK6	PD173955	DB02567	unapproved	Module 12
STK10	Gefitinib	DB00317	approved	Module 12
NEK6	Gefitinib	DB00317	approved	Module 12
STK10	Ruboxistaurin	DB11829	unapproved	Module 12
NEK6	Ruboxistaurin	DB11829	unapproved	Module 12
STK10	N-{3-[(5-chloro-1H-pyrrolo[2,3-b]pyridin-3-yl)carbonyl]-2,4-difluorophenyl}propane-1-sulfonamide	DB06999	unapproved	Module 12
NEK6	N-{3-[(5-chloro-1H-pyrrolo[2,3-b]pyridin-3-yl)carbonyl]-2,4-difluorophenyl}propane-1-sulfonamide	DB06999	unapproved	Module 12
STK10	CP-724714	DB12302	unapproved	Module 12
NEK6	CP-724714	DB12302	unapproved	Module 12
STK10	Nilotinib	DB04868	approved	Module 12
NEK6	Nilotinib	DB04868	approved	Module 12
STK10	MLN8054	DB13061	unapproved	Module 12
NEK6	MLN8054	DB13061	unapproved	Module 12
STAT1	Epigallocatechin gallate	DB12116	unapproved	Module 12
STK10	Fostamatinib	DB12010	approved	Module 12
APOBEC3G	Myricetin	DB02375	unapproved	Module 12
PARP12	Rucaparib	DB12332	approved	Module 12
PARP14	Rucaparib	DB12332	approved	Module 12
SRSF1	Copper	DB09130	approved	Module 12
GGT1	Acetylsalicylic acid	DB00945	approved	Module 12
NEK6	Entrectinib	DB11986	unapproved	Module 12
PARP12	Niraparib	DB11793	approved	Module 12
NEK6	Onvansertib	DB15110	unapproved	Module 12
ADRB2	Carvedilol	DB01136	approved	Module 12
NEK6	PHA-793887	DB12686	unapproved	Module 12
NEK6	(7S)-2-(2-aminopyrimidin-4-yl)-7-(2-fluoroethyl)-1,5,6,7-tetrahydro-4H-pyrrolo[3,2-c]pyridin-4-one	DB07149	unapproved	Module 12
STK10	BMS-777607	DB12064	unapproved	Module 12
CD38	None	DB15584	unapproved	Module 12
RELA	SC-236	DB14059	unapproved	Module 12
RELA	Betulinic Acid	DB12480	unapproved	Module 12
ATF4	Pseudoephedrine	DB00852	approved	Module 12
ADRB2	Pseudoephedrine	DB00852	approved	Module 12
FOS	Pseudoephedrine	DB00852	approved	Module 12
PIK3R2	SF1126	DB05210	unapproved	Module 12
PRKDC	SF1126	DB05210	unapproved	Module 12
RELA	Bortezomib	DB00188	approved	Module 12
RELA	None	DB15495	unapproved	Module 12
RELA	Dimethyl fumarate	DB08908	approved	Module 12
RELA	PHENYL-5-(1H-PYRAZOL-3-YL)-1,3-THIAZOLE	DB07614	unapproved	Module 12
RELA	Indoprofen	DB08951	unapproved	Module 12
PRKDC	Wortmannin	DB08059	unapproved	Module 12
PRKDC	Bimiralisib	DB14846	unapproved	Module 12
PRKDC	Taselisib	DB12108	unapproved	Module 12
PRKDC	3-[4-AMINO-1-(1-METHYLETHYL)-1H-PYRAZOLO[3,4-D]PYRIMIDIN-3-YL]PHENOL	DB07335	unapproved	Module 12
PRKDC	1-cyclobutyl-3-(3,4-dimethoxyphenyl)-1H-pyrazolo[3,4-d]pyrimidin-4-amine	DB08053	unapproved	Module 12
PRKDC	1-(1-methylethyl)-3-quinolin-6-yl-1H-pyrazolo[3,4-d]pyrimidin-4-amine	DB08054	unapproved	Module 12
PRKDC	Trifluoperazine	DB00831	approved	Module 12
PRKDC	Suramin	DB04786	unapproved	Module 12
PRKDC	Buparlisib	DB11666	unapproved	Module 12
PRKDC	1-cyclopentyl-3-(1H-pyrrolo[2,3-b]pyridin-5-yl)-1H-pyrazolo[3,4-d]pyrimidin-4-amine	DB08052	unapproved	Module 12
PRKDC	CC-115	DB12740	unapproved	Module 12
PRKDC	Apitolisib	DB12180	unapproved	Module 12
PRKDC	1-methyl-3-naphthalen-2-yl-1H-pyrazolo[3,4-d]pyrimidin-4-amine	DB08300	unapproved	Module 12
PRKDC	Pilaralisib	DB11772	unapproved	Module 12
PRKDC	Caffeine	DB00201	approved	Module 12
PRKDC	Idelalisib	DB09054	approved	Module 12
PRKDC	2-PHENYL-4H-BENZO[H]CHROMEN-4-ONE	DB07453	unapproved	Module 12
PRKDC	Alpelisib	DB12015	approved	Module 12
PRKDC	Flavone	DB07776	approved	Module 12
PRKDC	LY-294002	DB02656	unapproved	Module 12
PRKDC	N-(5-{4-Chloro-3-[(2-hydroxyethyl)sulfamoyl]phenyl}-4-methyl-1,3-thiazol-2-yl)acetamide	DB06836	unapproved	Module 12
SOD2	Cyclophosphamide	DB00531	approved	Module 12
SOD2	Cyclophosphamide	DB00531	approved	Module 12
PIK3R2	Cyclophosphamide	DB00531	approved	Module 12
IKZF3	Cyclophosphamide	DB00531	approved	Module 12
SOD2	Methotrexate	DB00563	approved	Module 12
SOD2	Methotrexate	DB00563	approved	Module 12
PIK3R2	Epirubicin	DB00445	approved	Module 12
TOP2B	Daunorubicin	DB00694	approved	Module 12
SOD2	Daunorubicin	DB00694	approved	Module 12
SOD2	Daunorubicin	DB00694	approved	Module 12
PIK3R2	Fluorouracil	DB00544	approved	Module 12
TOP2B	Doxorubicin	DB00997	approved	Module 12
SOD2	Doxorubicin	DB00997	approved	Module 12
SOD2	Doxorubicin	DB00997	approved	Module 12
ADRB2	Clotrimazole	DB00257	approved	Module 12
FOS	Nadroparin	DB08813	approved	Module 12
PIK3R2	Isoprenaline	DB01064	approved	Module 12
ADRB2	Isoprenaline	DB01064	approved	Module 12
ADRB2	Atenolol	DB00335	approved	Module 12
TOP2B	Etoposide	DB00773	approved	Module 12
TOP2B	Ciprofloxacin	DB00537	approved	Module 12
TOP2B	Norfloxacin	DB01059	approved	Module 12
TOP2B	Dexrazoxane	DB00380	approved	Module 12
TOP2B	Amsacrine	DB00276	approved	Module 12
TOP2B	Declopramide	DB06421	unapproved	Module 12
TOP2B	ZEN-012	DB06042	unapproved	Module 12
TOP2B	Amonafide	DB05022	unapproved	Module 12
TOP2B	Dactinomycin	DB00970	approved	Module 12
TOP2B	Becatecarin	DB06362	unapproved	Module 12
ADRB2	Putrescine	DB01917	unapproved	Module 12
ADRB2	Darifenacin	DB00496	approved	Module 12
ADRB2	Ramipril	DB00178	approved	Module 12
ADRB2	Pirbuterol	DB01291	approved	Module 12
ADRB2	Nadolol	DB01203	approved	Module 12
ADRB2	Penbutolol	DB01359	approved	Module 12
ADRB2	Carteolol	DB00521	approved	Module 12
ADRB2	Spermidine	DB03566	unapproved	Module 12
ADRB2	Risperidone	DB00734	approved	Module 12
ADRB2	Haloperidol	DB00502	approved	Module 12
ADRB2	Trimipramine	DB00726	approved	Module 12
ADRB2	Dihydroergocristine	DB13345	approved	Module 12
ADRB2	Sertindole	DB06144	approved	Module 12
ADRB2	Arformoterol	DB01274	approved	Module 12
ADRB2	DL-Methylephedrine	DB11278	approved	Module 12
ADRB2	Dopamine	DB00988	approved	Module 12
ADRB2	Quetiapine	DB01224	approved	Module 12
ADRB2	Indacaterol	DB05039	approved	Module 12
ADRB2	Brexpiprazole	DB09128	approved	Module 12
ADRB2	Paliperidone	DB01267	approved	Module 12
ADRB2	Lisuride	DB00589	approved	Module 12
ADRB2	Levobunolol	DB01210	approved	Module 12
ADRB2	Procaterol	DB01366	approved	Module 12
ADRB2	Doxazosin	DB00590	approved	Module 12
ADRB2	Formoterol	DB00983	approved	Module 12
ADRB2	Bufuralol	DB06726	unapproved	Module 12
ADRB2	Orciprenaline	DB00816	approved	Module 12
ADRB2	Salmeterol	DB00938	approved	Module 12
ADRB2	Ergoloid mesylate	DB01049	approved	Module 12
ADRB2	Dopexamine	DB12313	approved	Module 12
ADRB2	Desipramine	DB01151	approved	Module 12
ADRB2	Bupranolol	DB08808	unapproved	Module 12
ADRB2	Propafenone	DB01182	approved	Module 12
ADRB2	Vilanterol	DB09082	approved	Module 12
ADRB2	Reproterol	DB12846	unapproved	Module 12
ADRB2	Montelukast	DB00471	approved	Module 12
ADRB2	Phenylpropanolamine	DB00397	approved	Module 12
ADRB2	Nortriptyline	DB00540	approved	Module 12
ADRB2	Timolol	DB00373	approved	Module 12
ADRB2	(2S)-1-(9H-Carbazol-4-yloxy)-3-(isopropylamino)propan-2-ol	DB07543	unapproved	Module 12
ADRB2	Zotepine	DB09225	approved	Module 12
ADRB2	Dihydroergocornine	DB11273	approved	Module 12
ADRB2	Alprenolol	DB00866	unapproved	Module 12
ADRB2	Terbutaline	DB00871	approved	Module 12
ADRB2	NCX 950	DB05849	unapproved	Module 12
ADRB2	Bedoradrine	DB05590	unapproved	Module 12
ADRB2	Fumagillin	DB02640	unapproved	Module 12
ADRB2	Dexpropranolol	DB03322	unapproved	Module 12
ADRB2	Etafedrine	DB11587	approved	Module 12
ADRB2	Lysergic acid diethylamide	DB04829	unapproved	Module 12
ADRB2	Protokylol	DB06814	approved	Module 12
ADRB2	Metoprolol	DB00264	approved	Module 12
ADRB2	Labetalol	DB00598	approved	Module 12
ADRB2	Norepinephrine	DB00368	approved	Module 12
ADRB2	Pindolol	DB00960	approved	Module 12
ADRB2	Clozapine	DB00363	approved	Module 12
ADRB2	Tulobuterol	DB12248	unapproved	Module 12
ADRB2	Levosalbutamol	DB13139	approved	Module 12
ADRB2	Ractopamine	DB11541	approved	Module 12
ADRB2	Befunolol	DB09013	unapproved	Module 12
ADRB2	Dobutamine	DB00841	approved	Module 12
ADRB2	Arotinolol	DB09204	unapproved	Module 12
ADRB2	Doxofylline	DB09273	unapproved	Module 12
ADRB2	Vortioxetine	DB09068	approved	Module 12
ADRB2	Propranolol	DB00571	approved	Module 12
ADRB2	Asenapine	DB06216	approved	Module 12
ADRB2	Olanzapine	DB00334	approved	Module 12
ADRB2	m-Chlorophenylpiperazine	DB12110	unapproved	Module 12
ADRB2	7-METHOXY-1-METHYL-9H-BETA-CARBOLINE	DB07919	unapproved	Module 12
ADRB2	Nebivolol	DB04861	approved	Module 12
ADRB2	Fenfluramine	DB00574	approved	Module 12
ADRB2	Aripiprazole	DB01238	approved	Module 12
ADRB2	Amphetamine	DB00182	approved	Module 12
ADRB2	Arbutamine	DB01102	approved	Module 12
ADRB2	Celiprolol	DB04846	approved	Module 12
ADRB2	Bevantolol	DB01295	unapproved	Module 12
ADRB2	Picric acid	DB03651	unapproved	Module 12
ADRB2	Solabegron	DB06190	unapproved	Module 12
ADRB2	Olodaterol	DB09080	approved	Module 12
ADRB2	Bethanidine	DB00217	approved	Module 12
ADRB2	Bisoprolol	DB00612	approved	Module 12
ADRB2	Loperamide	DB00836	approved	Module 12
ADRB2	Racepinephrine	DB11124	approved	Module 12
ADRB2	Zilpaterol	DB11479	approved	Module 12
ADRB2	Bromocriptine	DB01200	approved	Module 12
ADRB2	Acebutolol	DB01193	approved	Module 12
ADRB2	Levobetaxolol	DB09351	approved	Module 12
ADRB2	Isoetarine	DB00221	approved	Module 12
ADRB2	Dichloroisoproterenol	DB12803	unapproved	Module 12
ADRB2	Clenbuterol	DB01407	approved	Module 12
ADRB2	Ephedrine	DB01364	approved	Module 12
ADRB2	Terguride	DB13399	unapproved	Module 12
ADRB2	Cabergoline	DB00248	approved	Module 12
ADRB2	Bambuterol	DB01408	unapproved	Module 12
ADRB2	Bopindolol	DB08807	unapproved	Module 12
ADRB2	Bretylium	DB01158	approved	Module 12
ADRB2	Phenoxybenzamine	DB00925	approved	Module 12
ADRB2	Methacholine	DB06709	approved	Module 12
ADRB2	Ziprasidone	DB00246	approved	Module 12
ADRB2	Itraconazole	DB01167	approved	Module 12
ADRB2	Salbutamol	DB01001	approved	Module 12
ADRB2	Tirilazad	DB13050	unapproved	Module 12
ADRB2	Mephentermine	DB01365	approved	Module 12
ADRB2	Bitolterol	DB00901	unapproved	Module 12
ADRB2	Oxprenolol	DB01580	approved	Module 12
ADRB2	Droxidopa	DB06262	approved	Module 12
ADRB2	Metipranolol	DB01214	approved	Module 12
ADRB2	Pipamperone	DB09286	unapproved	Module 12
ADRB2	Fenoterol	DB01288	approved	Module 12
ADRB2	Ergotamine	DB00696	approved	Module 12
ADRB2	Sotalol	DB00489	approved	Module 12
ADRB2	Spermine	DB00127	unapproved	Module 12
ADRB2	Ephedra sinica root	DB01363	unapproved	Module 12
ADRB2	NPS-2143	DB05695	unapproved	Module 12
ADRB2	PF-00610355	DB11871	unapproved	Module 12
ADRB2	Fluspirilene	DB04842	approved	Module 12
ADRB2	Dipivefrin	DB00449	approved	Module 12
ADRB2	Epinephrine	DB00668	approved	Module 12
ADRB2	Xamoterol	DB13781	unapproved	Module 12
ADRB2	Betaxolol	DB00195	approved	Module 12
ADRB2	Ritodrine	DB00867	approved	Module 12
ADRB2	Cipargamin	DB12306	unapproved	Module 12
ADRB2	Indenolol	DB08952	unapproved	Module 12
ACACA	Biotin	DB00121	approved	Module 12
ACACA	PF-05175157	DB12096	unapproved	Module 12
PPP2CB	D-alpha-Tocopherol acetate	DB14002	approved	Module 12
PPP2CB	Vitamin E	DB00163	approved	Module 12
PPP2CB	alpha-Tocopherol succinate	DB14001	approved	Module 12
TOP2B	Technetium Tc-99m ciprofloxacin	DB05488	unapproved	Module 12
TOP2B	Phosphoaminophosphonic Acid-Adenylate Ester	DB04395	unapproved	Module 12
TOP2B	3'-THIO-THYMIDINE-5'-PHOSPHATE	DB08651	unapproved	Module 12
MCL1	Bithionol	DB04813	approved	Module 12
MCL1	Gossypol	DB13044	unapproved	Module 12
MCL1	Obatoclax	DB12191	unapproved	Module 12
MCL1	Omeprazole	DB00338	approved	Module 12
MCL1	Venetoclax	DB11581	approved	Module 12
MCL1	Methysergide	DB00247	approved	Module 12
MCL1	Isosorbide	DB09401	approved	Module 12
MCL1	Navitoclax	DB12340	unapproved	Module 12
MCL1	Prochlorperazine	DB00433	approved	Module 12
MCL1	Apomorphine	DB00714	approved	Module 12
PARP12	N~2~,N~2~-DIMETHYL-N~1~-(6-OXO-5,6-DIHYDROPHENANTHRIDIN-2-YL)GLYCINAMIDE	DB08348	unapproved	Module 12
PARP14	N~2~,N~2~-DIMETHYL-N~1~-(6-OXO-5,6-DIHYDROPHENANTHRIDIN-2-YL)GLYCINAMIDE	DB08348	unapproved	Module 12
TNFRSF1B	Tasonermin	DB11626	approved	Module 12
TNFRSF1B	Etanercept	DB00005	approved	Module 12
SAT1	Pentamidine	DB00738	approved	Module 12
SAT1	N-ethyl-N-[3-(propylamino)propyl]propane-1,3-diamine	DB04633	unapproved	Module 12
SAT1	Diminazene	DB03608	unapproved	Module 12
SOD2	Acetylcysteine	DB06151	approved	Module 12
SOD2	Acetylcysteine	DB06151	approved	Module 12
SOD2	3-Fluoro-L-tyrosine	DB04436	unapproved	Module 12
SOD2	3-Fluoro-L-tyrosine	DB04436	unapproved	Module 12
SOD2	Paclitaxel	DB01229	approved	Module 12
SOD2	Paclitaxel	DB01229	approved	Module 12
SOD2	Valproic Acid	DB00313	approved	Module 12
SOD2	Valproic Acid	DB00313	approved	Module 12
SOD2	Benzylsulfinic Acid	DB03297	unapproved	Module 12
SOD2	Benzylsulfinic Acid	DB03297	unapproved	Module 12
PLAUR	Alteplase	DB00009	approved	Module 12
PLAUR	Lanoteplase	DB06245	unapproved	Module 12
PLAUR	WX-UK1	DB05476	unapproved	Module 12
PLAUR	Urokinase	DB00013	approved	Module 12
PLAUR	Tenecteplase	DB00031	approved	Module 12
PLAUR	Anistreplase	DB00029	approved	Module 12
PLAUR	Reteplase	DB00015	approved	Module 12
SLC9A1	Amiloride	DB00594	approved	Module 12
SLC9A1	Cariporide	DB06468	unapproved	Module 12
SLC9A1	Homoserine Lactone	DB02624	unapproved	Module 12
ERO1B	Flavin adenine dinucleotide	DB03147	approved	Module 12
ERO1B	1-Ethyl-Pyrrolidine-2,5-Dione	DB01902	unapproved	Module 12
CEACAM1	Technetium Tc-99m arcitumomab	DB00113	unapproved	Module 12
PDGFD	CR002	DB05139	unapproved	Module 12
CCL3	ROX-888	DB05364	unapproved	Module 12
NDST1	Adenosine-3'-5'-Diphosphate	DB01812	unapproved	Module 12
CD38	Daratumumab	DB09331	approved	Module 12
GGT1	Glutathione	DB00143	approved	Module 12
ELAVL1	Quercetin	DB04216	unapproved	Module 13
APP	Quercetin	DB04216	unapproved	Module 13
CSNK2A2	Pictilisib	DB11663	unapproved	Module 13
CSNK2A2	RAF-265	DB05984	unapproved	Module 13
APP	Curcumin	DB11672	approved	Module 13
CSNK2A2	Erlotinib	DB00530	approved	Module 13
CSNK2A2	Fedratinib	DB12500	unapproved	Module 13
CSNK2A2	Imatinib	DB00619	approved	Module 13
CSNK2A2	Tandutinib	DB05465	unapproved	Module 13
CSNK2A2	Motesanib	DB05575	unapproved	Module 13
CSNK2A2	Nintedanib	DB09079	approved	Module 13
CSNK2A2	SNS-032	DB05969	unapproved	Module 13
CSNK2A2	AT-7519	DB08142	unapproved	Module 13
CSNK2A2	Dasatinib	DB01254	approved	Module 13
CSNK2A2	Crizotinib	DB08865	approved	Module 13
CSNK2A2	Sorafenib	DB00398	approved	Module 13
CSNK2A2	Canertinib	DB05424	unapproved	Module 13
CSNK2A2	Pelitinib	DB05524	unapproved	Module 13
CSNK2A2	Dovitinib	DB05928	unapproved	Module 13
CSNK2A2	Vatalanib	DB04879	unapproved	Module 13
CSNK2A2	Lestaurtinib	DB06469	unapproved	Module 13
CSNK2A2	Ruxolitinib	DB08877	approved	Module 13
CSNK2A2	Enzastaurin	DB06486	unapproved	Module 13
CSNK2A2	Tofacitinib	DB08895	approved	Module 13
CSNK2A2	Alvocidib	DB03496	unapproved	Module 13
CSNK2A2	Tamatinib	DB07159	unapproved	Module 13
CSNK2A2	Masitinib	DB11526	approved	Module 13
CSNK2A2	Midostaurin	DB06595	approved	Module 13
CSNK2A2	Sunitinib	DB01268	approved	Module 13
CSNK2A2	Neratinib	DB11828	approved	Module 13
CSNK2A2	TG100-115	DB05552	unapproved	Module 13
CSNK2A2	GSK-690693	DB12745	unapproved	Module 13
CSNK2A2	Cediranib	DB04849	unapproved	Module 13
CSNK2A2	SGX-523	DB06314	unapproved	Module 13
CSNK2A2	Lapatinib	DB01259	approved	Module 13
CSNK2A2	Afatinib	DB08916	approved	Module 13
CSNK2A2	Pazopanib	DB06589	approved	Module 13
CSNK2A2	(4-AMINO-2-{[1-(METHYLSULFONYL)PIPERIDIN-4-YL]AMINO}PYRIMIDIN-5-YL)(2,3-DIFLUORO-6-METHOXYPHENYL)METHANONE	DB08094	unapproved	Module 13
CSNK2A2	Bosutinib	DB06616	approved	Module 13
CSNK2A2	Quizartinib	DB12874	unapproved	Module 13
CSNK2A2	(2S)-1-{[5-(3-METHYL-1H-INDAZOL-5-YL)PYRIDIN-3-YL]OXY}-3-PHENYLPROPAN-2-AMINE	DB08568	unapproved	Module 13
CSNK2A2	6-{[6-(1-methyl-1H-pyrazol-4-yl)[1,2,4]triazolo[4,3-b]pyridazin-3-yl]sulfanyl}quinoline	DB08584	unapproved	Module 13
CSNK2A2	Brivanib	DB11958	unapproved	Module 13
CSNK2A2	Foretinib	DB12307	unapproved	Module 13
CSNK2A2	Seliciclib	DB06195	unapproved	Module 13
CSNK2A2	Axitinib	DB06626	approved	Module 13
CSNK2A2	CI-1040	DB12429	unapproved	Module 13
CSNK2A2	Neflamapimod	DB07138	unapproved	Module 13
CSNK2A2	Selumetinib	DB11689	unapproved	Module 13
CSNK2A2	Staurosporine	DB02010	unapproved	Module 13
CSNK2A2	1-(5-Tert-Butyl-2-P-Tolyl-2h-Pyrazol-3-Yl)-3-[4-(2-Morpholin-4-Yl-Ethoxy)-Naphthalen-1-Yl]-Urea	DB03044	unapproved	Module 13
CSNK2A2	Vandetanib	DB05294	approved	Module 13
CSNK2A2	PD173955	DB02567	unapproved	Module 13
CSNK2A2	Gefitinib	DB00317	approved	Module 13
CSNK2A2	Ruboxistaurin	DB11829	unapproved	Module 13
CSNK2A2	N-{3-[(5-chloro-1H-pyrrolo[2,3-b]pyridin-3-yl)carbonyl]-2,4-difluorophenyl}propane-1-sulfonamide	DB06999	unapproved	Module 13
CSNK2A2	CP-724714	DB12302	unapproved	Module 13
CSNK2A2	Nilotinib	DB04868	approved	Module 13
CSNK2A2	MLN8054	DB13061	unapproved	Module 13
APP	Epigallocatechin gallate	DB12116	unapproved	Module 13
CSNK2A2	Fostamatinib	DB12010	approved	Module 13
APP	Myricetin	DB02375	unapproved	Module 13
APP	Zinc chloride	DB14533	approved	Module 13
APP	Copper	DB09130	approved	Module 13
APP	Zinc	DB01593	approved	Module 13
APP	Zinc acetate	DB14487	approved	Module 13
APP	Carvedilol	DB01136	approved	Module 13
APP	None	DB15584	unapproved	Module 13
APP	Resveratrol	DB02709	approved	Module 13
APP	Salicylic acid	DB00936	approved	Module 13
APP	Aluminum acetate	DB14518	approved	Module 13
APP	Methylene blue	DB09241	approved	Module 13
APP	Tacrine	DB00382	approved	Module 13
APP	Mito-4509	DB05846	unapproved	Module 13
APP	Florbetapir (18F)	DB09149	approved	Module 13
APP	Phenserine	DB04892	unapproved	Module 13
APP	Aluminium	DB01370	approved	Module 13
APP	Dimercaprol	DB06782	approved	Module 13
APP	Florbetaben (18F)	DB09148	approved	Module 13
APP	Flutemetamol	DB15058	unapproved	Module 13
APP	L-methionine (R)-S-oxide	DB02235	unapproved	Module 13
APP	Clioquinol	DB04815	approved	Module 13
APP	Tetrathiomolybdate	DB05088	unapproved	Module 13
APP	CAD106	DB05150	unapproved	Module 13
APP	Flutemetamol (18F)	DB09151	approved	Module 13
APP	Pittsburgh Compound B	DB15161	unapproved	Module 13
APP	Methylthioninium	DB08167	unapproved	Module 13
APP	Edonerpic	DB05938	unapproved	Module 13
APP	Aluminium phosphate	DB14517	approved	Module 13
APP	Chloroquine	DB00608	approved	Module 13
APP	Deferoxamine	DB00746	approved	Module 13
APP	Amodiaquine	DB00613	approved	Module 13
APP	Edetic Acid	DB00974	approved	Module 13
CSNK2A2	DIMETHYL-(4,5,6,7-TETRABROMO-1H-BENZOIMIDAZOL-2-YL)-AMINE	DB04719	unapproved	Module 13
CSNK2A2	[1-(6-{6-[(1-methylethyl)amino]-1H-indazol-1-yl}pyrazin-2-yl)-1H-pyrrol-3-yl]acetic acid	DB07546	unapproved	Module 13
CSNK2A2	Silmitasertib	DB15408	unapproved	Module 13
GGT1	Acetylsalicylic acid	DB00945	approved	Module 2
GGT1	Glutathione	DB00143	approved	Module 2
RPS6KA5	Pictilisib	DB11663	unapproved	Module 4
RPS6KA5	RAF-265	DB05984	unapproved	Module 4
HSF1	RAF-265	DB05984	unapproved	Module 4
RPS6KA5	Erlotinib	DB00530	approved	Module 4
RPS6KA5	Fedratinib	DB12500	unapproved	Module 4
RPS6KA5	Imatinib	DB00619	approved	Module 4
RPS6KA5	Tandutinib	DB05465	unapproved	Module 4
RPS6KA5	Motesanib	DB05575	unapproved	Module 4
RPS6KA5	Nintedanib	DB09079	approved	Module 4
RPS6KA5	SNS-032	DB05969	unapproved	Module 4
RPS6KA5	AT-7519	DB08142	unapproved	Module 4
RPS6KA5	Dasatinib	DB01254	approved	Module 4
RPS6KA5	Crizotinib	DB08865	approved	Module 4
RPS6KA5	Sorafenib	DB00398	approved	Module 4
RPS6KA5	Canertinib	DB05424	unapproved	Module 4
RPS6KA5	Pelitinib	DB05524	unapproved	Module 4
RPS6KA5	Dovitinib	DB05928	unapproved	Module 4
RPS6KA5	Vatalanib	DB04879	unapproved	Module 4
RPS6KA5	Lestaurtinib	DB06469	unapproved	Module 4
RPS6KA5	Ruxolitinib	DB08877	approved	Module 4
RPS6KA5	Enzastaurin	DB06486	unapproved	Module 4
RPS6KA5	Tofacitinib	DB08895	approved	Module 4
RPS6KA5	Alvocidib	DB03496	unapproved	Module 4
RPS6KA5	Tamatinib	DB07159	unapproved	Module 4
RPS6KA5	Masitinib	DB11526	approved	Module 4
RPS6KA5	Midostaurin	DB06595	approved	Module 4
RPS6KA5	Sunitinib	DB01268	approved	Module 4
RPS6KA5	Neratinib	DB11828	approved	Module 4
RPS6KA5	TG100-115	DB05552	unapproved	Module 4
RPS6KA5	GSK-690693	DB12745	unapproved	Module 4
RPS6KA5	Cediranib	DB04849	unapproved	Module 4
RPS6KA5	SGX-523	DB06314	unapproved	Module 4
RPS6KA5	Lapatinib	DB01259	approved	Module 4
RPS6KA5	Afatinib	DB08916	approved	Module 4
RPS6KA5	Pazopanib	DB06589	approved	Module 4
RPS6KA5	(4-AMINO-2-{[1-(METHYLSULFONYL)PIPERIDIN-4-YL]AMINO}PYRIMIDIN-5-YL)(2,3-DIFLUORO-6-METHOXYPHENYL)METHANONE	DB08094	unapproved	Module 4
RPS6KA5	Bosutinib	DB06616	approved	Module 4
RPS6KA5	Quizartinib	DB12874	unapproved	Module 4
RPS6KA5	(2S)-1-{[5-(3-METHYL-1H-INDAZOL-5-YL)PYRIDIN-3-YL]OXY}-3-PHENYLPROPAN-2-AMINE	DB08568	unapproved	Module 4
RPS6KA5	6-{[6-(1-methyl-1H-pyrazol-4-yl)[1,2,4]triazolo[4,3-b]pyridazin-3-yl]sulfanyl}quinoline	DB08584	unapproved	Module 4
RPS6KA5	Brivanib	DB11958	unapproved	Module 4
RPS6KA5	Foretinib	DB12307	unapproved	Module 4
RPS6KA5	Seliciclib	DB06195	unapproved	Module 4
RPS6KA5	Axitinib	DB06626	approved	Module 4
RPS6KA5	CI-1040	DB12429	unapproved	Module 4
RPS6KA5	Neflamapimod	DB07138	unapproved	Module 4
RPS6KA5	Selumetinib	DB11689	unapproved	Module 4
RPS6KA5	Staurosporine	DB02010	unapproved	Module 4
RPS6KA5	1-(5-Tert-Butyl-2-P-Tolyl-2h-Pyrazol-3-Yl)-3-[4-(2-Morpholin-4-Yl-Ethoxy)-Naphthalen-1-Yl]-Urea	DB03044	unapproved	Module 4
RPS6KA5	Vandetanib	DB05294	approved	Module 4
RPS6KA5	PD173955	DB02567	unapproved	Module 4
RPS6KA5	Gefitinib	DB00317	approved	Module 4
RPS6KA5	Ruboxistaurin	DB11829	unapproved	Module 4
RPS6KA5	N-{3-[(5-chloro-1H-pyrrolo[2,3-b]pyridin-3-yl)carbonyl]-2,4-difluorophenyl}propane-1-sulfonamide	DB06999	unapproved	Module 4
RPS6KA5	CP-724714	DB12302	unapproved	Module 4
RPS6KA5	Nilotinib	DB04868	approved	Module 4
RPS6KA5	MLN8054	DB13061	unapproved	Module 4
DNMT1	Epigallocatechin gallate	DB12116	unapproved	Module 4
HDAC4	Zinc chloride	DB14533	approved	Module 4
HDAC4	Zinc	DB01593	approved	Module 4
HDAC4	Zinc acetate	DB14487	approved	Module 4
PRMT5	S-adenosyl-L-homocysteine	DB01752	unapproved	Module 4
DNMT1	S-adenosyl-L-homocysteine	DB01752	unapproved	Module 4
EHMT1	S-adenosyl-L-homocysteine	DB01752	unapproved	Module 4
DOT1L	S-adenosyl-L-homocysteine	DB01752	unapproved	Module 4
SUV39H1	S-adenosyl-L-homocysteine	DB01752	unapproved	Module 4
KAT2B	Coenzyme A	DB01992	unapproved	Module 4
KAT5	Coenzyme A	DB01992	unapproved	Module 4
KAT2A	Coenzyme A	DB01992	unapproved	Module 4
CDC5L	Gemcitabine	DB00441	approved	Module 4
HDAC4	7-[4-(Dimethylamino)Phenyl]-N-Hydroxy-4,6-Dimethyl-7-Oxo-2,4-Heptadienamide	DB04297	unapproved	Module 4
SIRT6	7-[4-(Dimethylamino)Phenyl]-N-Hydroxy-4,6-Dimethyl-7-Oxo-2,4-Heptadienamide	DB04297	unapproved	Module 4
EHMT1	Ebselen	DB12610	unapproved	Module 4
DNMT1	Decitabine	DB01262	approved	Module 4
DNMT1	Azacitidine	DB00928	approved	Module 4
HDAC4	Panobinostat	DB06603	approved	Module 4
HDAC4	Romidepsin	DB06176	approved	Module 4
HDAC4	Vorinostat	DB02546	approved	Module 4
HDAC4	Belinostat	DB05015	approved	Module 4
DNMT1	Cefalotin	DB00456	approved	Module 4
SENP3	Methylphenidate	DB00422	approved	Module 4
KAT5	S-Acetyl-Cysteine	DB02039	unapproved	Module 4
KAT2B	Dextroamphetamine	DB01576	approved	Module 4
KAT2B	N-(3-AMINOPROPYL)-2-NITROBENZENAMINE	DB08291	unapproved	Module 4
KAT2B	Epicept NP-1	DB05492	unapproved	Module 4
KAT2B	(3E)-4-(1-METHYL-1H-INDOL-3-YL)BUT-3-EN-2-ONE	DB08186	unapproved	Module 4
EHMT1	Thiram	DB13245	approved	Module 4
EHMT1	Sinefungin	DB01910	unapproved	Module 4
EHMT1	Disulfiram	DB00822	approved	Module 4
HDAC4	Pracinostat	DB05223	unapproved	Module 4
HDAC4	Ricolinostat	DB12376	unapproved	Module 4
HDAC4	Givinostat	DB12645	unapproved	Module 4
HDAC4	Entinostat	DB11841	unapproved	Module 4
HDAC4	R-306465	DB12382	unapproved	Module 4
HDAC4	CUDC-907	DB11891	unapproved	Module 4
HDAC4	N-hydroxy-5-[(3-phenyl-5,6-dihydroimidazo[1,2-a]pyrazin-7(8H)-yl)carbonyl]thiophene-2-carboxamide	DB07879	unapproved	Module 4
HDAC4	Quisinostat	DB12985	unapproved	Module 4
HDAC4	Mocetinostat	DB11830	unapproved	Module 4
HDAC4	9,9,9-TRIFLUORO-8-OXO-N-PHENYLNONANAMIDE	DB07553	unapproved	Module 4
HDAC4	Temozolomide	DB00853	approved	Module 4
HDAC4	CUDC-101	DB12174	unapproved	Module 4
HDAC4	2,2,2-TRIFLUORO-1-{5-[(3-PHENYL-5,6-DIHYDROIMIDAZO[1,2-A]PYRAZIN-7(8H)-YL)CARBONYL]THIOPHEN-2-YL}ETHANE-1,1-DIOL	DB08613	unapproved	Module 4
DNMT1	Procainamide	DB01035	approved	Module 4
DNMT1	Palifosfamide	DB05668	unapproved	Module 4
DNMT1	Flucytosine	DB01099	approved	Module 4
DNMT1	Hydralazine	DB01275	approved	Module 4
RPS6KA5	2,6-Dihydroanthra/1,9-Cd/Pyrazol-6-One	DB01782	unapproved	Module 4
SMARCA5	Beta-D-Glucose	DB02379	unapproved	Module 4
SMARCA5	4-Deoxy-Alpha-D-Glucose	DB02670	unapproved	Module 4
SF3B1	H3B-8800	DB14017	unapproved	Module 4
HSF1	Vemurafenib	DB08881	approved	Module 4
HSF1	Dabrafenib	DB08912	approved	Module 4
HSF1	Dinaciclib	DB12021	unapproved	Module 4
HSF1	Bimoclomol	DB06258	unapproved	Module 4
RXRB	Adapalene	DB00210	approved	Module 4
RXRB	N-(2,2,2-TRIFLUOROETHYL)-N-{4-[2,2,2-TRIFLUORO-1-HYDROXY-1-(TRIFLUOROMETHYL)ETHYL]PHENYL}BENZENESULFONAMIDE	DB07080	unapproved	Module 4
RPS6KA5	(R)-TRANS-4-(1-AMINOETHYL)-N-(4-PYRIDYL) CYCLOHEXANECARBOXAMIDE	DB08756	unapproved	Module 4
RPS6KA5	Fasudil	DB08162	unapproved	Module 4
RPS6KA5	N-[2-(4-BROMOCINNAMYLAMINO)ETHYL]-5-ISOQUINOLINE SULFONAMIDE	DB07995	unapproved	Module 4
RXRB	Arotinoid acid	DB02877	unapproved	Module 4
RXRB	N-(TERT-BUTYL)-3,5-DIMETHYL-N'-[(5-METHYL-2,3-DIHYDRO-1,4-BENZODIOXIN-6-YL)CARBONYL]BENZOHYDRAZIDE	DB07929	unapproved	Module 4
RXRB	Acitretin	DB00459	approved	Module 4
RXRB	Bezafibrate	DB01393	approved	Module 4
RXRB	Bexarotene	DB00307	approved	Module 4
RXRB	6-[1-(3,5,5,8,8-Pentamethyl-5,6,7,8-Tetrahydronaphthalen-2-Yl)Cyclopropyl]Pyridine-3-Carboxylic Acid	DB01941	unapproved	Module 4
RXRB	(2E,4E)-11-METHOXY-3,7,11-TRIMETHYLDODECA-2,4-DIENOIC ACID	DB08175	unapproved	Module 4
RXRB	Alitretinoin	DB00523	approved	Module 4
RXRB	Fenretinide	DB05076	unapproved	Module 4
RXRB	Phthalic Acid	DB02746	unapproved	Module 4
RXRB	Doconexent	DB03756	approved	Module 4
RXRB	Etretinate	DB00926	unapproved	Module 4
RXRB	Tretinoin	DB00755	approved	Module 4
RXRB	VTP-194204	DB11806	unapproved	Module 4
RXRB	Rosiglitazone	DB00412	approved	Module 4
RXRB	Tazarotene	DB00799	approved	Module 4
DOT1L	Pinometostat	DB12920	unapproved	Module 4
TFPI	Andexanet alfa	DB14562	approved	Module 4
TFPI	Dalteparin	DB06779	approved	Module 4
TFPI	Coagulation factor VIIa Recombinant Human	DB00036	approved	Module 4
HSPA1A	Hexachlorophene	DB00756	approved	Module 5
HSPA1A	Adenosine	DB00640	approved	Module 5
EP300	Curcumin	DB11672	approved	Module 6
BRD4	Fedratinib	DB12500	unapproved	Module 6
NFATC2	Methotrexate	DB00563	approved	Module 6
BRD4	Panobinostat	DB06603	approved	Module 6
BRD4	Romidepsin	DB06176	approved	Module 6
BRD4	Vorinostat	DB02546	approved	Module 6
BRD4	Belinostat	DB05015	approved	Module 6
BRD4	Birabresib	DB15189	unapproved	Module 6
BRD4	Alprazolam	DB00404	approved	Module 6
BRD4	Volasertib	DB12062	unapproved	Module 6
BRD4	Alobresib	DB14970	unapproved	Module 6
BRD4	Apabetalone	DB12000	unapproved	Module 6
TTK	Pictilisib	DB11663	unapproved	Module 8
TTK	RAF-265	DB05984	unapproved	Module 8
TTK	Erlotinib	DB00530	approved	Module 8
TTK	Fedratinib	DB12500	unapproved	Module 8
TTK	Imatinib	DB00619	approved	Module 8
TTK	Tandutinib	DB05465	unapproved	Module 8
TTK	Motesanib	DB05575	unapproved	Module 8
TTK	Nintedanib	DB09079	approved	Module 8
TTK	SNS-032	DB05969	unapproved	Module 8
TTK	AT-7519	DB08142	unapproved	Module 8
TTK	Dasatinib	DB01254	approved	Module 8
TTK	Crizotinib	DB08865	approved	Module 8
TTK	Sorafenib	DB00398	approved	Module 8
TTK	Canertinib	DB05424	unapproved	Module 8
TTK	Pelitinib	DB05524	unapproved	Module 8
TTK	Dovitinib	DB05928	unapproved	Module 8
TTK	Vatalanib	DB04879	unapproved	Module 8
TTK	Lestaurtinib	DB06469	unapproved	Module 8
TTK	Ruxolitinib	DB08877	approved	Module 8
TTK	Enzastaurin	DB06486	unapproved	Module 8
TTK	Tofacitinib	DB08895	approved	Module 8
TTK	Alvocidib	DB03496	unapproved	Module 8
TTK	Tamatinib	DB07159	unapproved	Module 8
TTK	Masitinib	DB11526	approved	Module 8
TTK	Midostaurin	DB06595	approved	Module 8
TTK	Sunitinib	DB01268	approved	Module 8
TTK	Neratinib	DB11828	approved	Module 8
TTK	TG100-115	DB05552	unapproved	Module 8
TTK	GSK-690693	DB12745	unapproved	Module 8
TTK	Cediranib	DB04849	unapproved	Module 8
TTK	SGX-523	DB06314	unapproved	Module 8
TTK	Lapatinib	DB01259	approved	Module 8
TTK	Afatinib	DB08916	approved	Module 8
TTK	Pazopanib	DB06589	approved	Module 8
TTK	(4-AMINO-2-{[1-(METHYLSULFONYL)PIPERIDIN-4-YL]AMINO}PYRIMIDIN-5-YL)(2,3-DIFLUORO-6-METHOXYPHENYL)METHANONE	DB08094	unapproved	Module 8
TTK	Bosutinib	DB06616	approved	Module 8
TTK	Quizartinib	DB12874	unapproved	Module 8
TTK	(2S)-1-{[5-(3-METHYL-1H-INDAZOL-5-YL)PYRIDIN-3-YL]OXY}-3-PHENYLPROPAN-2-AMINE	DB08568	unapproved	Module 8
TTK	6-{[6-(1-methyl-1H-pyrazol-4-yl)[1,2,4]triazolo[4,3-b]pyridazin-3-yl]sulfanyl}quinoline	DB08584	unapproved	Module 8
TTK	Brivanib	DB11958	unapproved	Module 8
TTK	Foretinib	DB12307	unapproved	Module 8
TTK	Seliciclib	DB06195	unapproved	Module 8
TTK	Axitinib	DB06626	approved	Module 8
TTK	CI-1040	DB12429	unapproved	Module 8
TTK	Neflamapimod	DB07138	unapproved	Module 8
TTK	Selumetinib	DB11689	unapproved	Module 8
TTK	Staurosporine	DB02010	unapproved	Module 8
TTK	1-(5-Tert-Butyl-2-P-Tolyl-2h-Pyrazol-3-Yl)-3-[4-(2-Morpholin-4-Yl-Ethoxy)-Naphthalen-1-Yl]-Urea	DB03044	unapproved	Module 8
TTK	Vandetanib	DB05294	approved	Module 8
TTK	PD173955	DB02567	unapproved	Module 8
TTK	Gefitinib	DB00317	approved	Module 8
TTK	Ruboxistaurin	DB11829	unapproved	Module 8
TTK	N-{3-[(5-chloro-1H-pyrrolo[2,3-b]pyridin-3-yl)carbonyl]-2,4-difluorophenyl}propane-1-sulfonamide	DB06999	unapproved	Module 8
TTK	CP-724714	DB12302	unapproved	Module 8
TTK	Nilotinib	DB04868	approved	Module 8
TTK	MLN8054	DB13061	unapproved	Module 8
TTK	Fostamatinib	DB12010	approved	Module 8
TOP2A	Myricetin	DB02375	unapproved	Module 8
BRCA1	Rucaparib	DB12332	approved	Module 8
BRCA2	Rucaparib	DB12332	approved	Module 8
TTK	Entrectinib	DB11986	unapproved	Module 8
BRCA1	Niraparib	DB11793	approved	Module 8
BRCA2	Niraparib	DB11793	approved	Module 8
TTK	Onvansertib	DB15110	unapproved	Module 8
BRCA1	Tamoxifen	DB00675	approved	Module 8
BRCA1	Talazoparib	DB11760	approved	Module 8
BRCA2	Talazoparib	DB11760	approved	Module 8
EPAS1	Wortmannin	DB08059	unapproved	Module 8
TOP2A	Epirubicin	DB00445	approved	Module 8
TOP2A	Daunorubicin	DB00694	approved	Module 8
TOP2A	Fluorouracil	DB00544	approved	Module 8
TOP2A	Doxorubicin	DB00997	approved	Module 8
TOP2A	Etoposide	DB00773	approved	Module 8
TOP2A	Ciprofloxacin	DB00537	approved	Module 8
TOP2A	Norfloxacin	DB01059	approved	Module 8
TOP2A	Dexrazoxane	DB00380	approved	Module 8
TOP2A	Amsacrine	DB00276	approved	Module 8
TOP2A	Declopramide	DB06421	unapproved	Module 8
TOP2A	ZEN-012	DB06042	unapproved	Module 8
TOP2A	Amonafide	DB05022	unapproved	Module 8
TOP2A	Dactinomycin	DB00970	approved	Module 8
TOP2A	Becatecarin	DB06362	unapproved	Module 8
TTK	2,6-Dihydroanthra/1,9-Cd/Pyrazol-6-One	DB01782	unapproved	Module 8
EPAS1	9-amino-5-(2-aminopyrimidin-4-yl)pyrido[3',2':4,5]pyrrolo[1,2-c]pyrimidin-4-ol	DB08694	unapproved	Module 8
TOP2A	Intoplicine	DB12868	unapproved	Module 8
TOP2A	Enoxacin	DB00467	approved	Module 8
TOP2A	Sparfloxacin	DB01208	approved	Module 8
TOP2A	Amrubicin	DB06263	unapproved	Module 8
TOP2A	Genistein	DB01645	unapproved	Module 8
TOP2A	Mitoxantrone	DB01204	approved	Module 8
TOP2A	Trovafloxacin	DB00685	approved	Module 8
TOP2A	RTA 744	DB05920	unapproved	Module 8
TOP2A	Finafloxacin	DB09047	approved	Module 8
TOP2A	13-deoxydoxorubicin	DB05706	unapproved	Module 8
TOP2A	Idarubicin	DB01177	approved	Module 8
TOP2A	Lomefloxacin	DB00978	approved	Module 8
TOP2A	Lucanthone	DB04967	unapproved	Module 8
TOP2A	Pefloxacin	DB00487	approved	Module 8
TOP2A	Valrubicin	DB00385	approved	Module 8
TOP2A	Levofloxacin	DB01137	approved	Module 8
TOP2A	Annamycin	DB06420	unapproved	Module 8
TOP2A	Banoxantrone	DB04975	unapproved	Module 8
TOP2A	Podofilox	DB01179	approved	Module 8
TOP2A	Aldoxorubicin	DB06013	unapproved	Module 8
TOP2A	Teniposide	DB00444	approved	Module 8
TOP2A	Moxifloxacin	DB00218	approved	Module 8
TOP2A	SP1049C	DB04978	unapproved	Module 8
TOP2A	Fleroxacin	DB04576	unapproved	Module 8
TOP2A	Ofloxacin	DB01165	approved	Module 8
TOP2A	Elsamitrucin	DB05129	unapproved	Module 8
TTK	N~6~-cyclohexyl-N~2~-(4-morpholin-4-ylphenyl)-9H-purine-2,6-diamine	DB07340	unapproved	Module 8
SPP1	Zoledronic acid	DB00399	approved	Module 8
SPP1	Pamidronic acid	DB00282	approved	Module 8
S100A8	Zinc chloride	DB14533	approved	Module 9
S100A8	Copper	DB09130	approved	Module 9
S100A8	Zinc	DB01593	approved	Module 9
S100A8	Zinc acetate	DB14487	approved	Module 9
NR3C2	Dexamethasone	DB01234	approved	Module 9
S100A8	Calcium	DB01373	approved	Module 9
NR3C2	Turofexorate isopropyl	DB12719	unapproved	Module 9
NR3C2	Nimodipine	DB00393	approved	Module 9
NR3C2	Felodipine	DB01023	approved	Module 9
NR2F2	Carboxyamidotriazole	DB11960	unapproved	Module 9
NR3C2	Prednisolone	DB00860	approved	Module 9
PTPRE	Alendronic acid	DB00630	approved	Module 9
NR3C2	Fluticasone	DB13867	approved	Module 9
NR3C2	Eplerenone	DB00700	approved	Module 9
NR3C2	Desoxycorticosterone pivalate	DB01134	approved	Module 9
NR3C2	LY-2623091	DB15367	unapproved	Module 9
NR3C2	Mifepristone	DB00834	approved	Module 9
NR3C2	Budesonide	DB01222	approved	Module 9
NR3C2	Esaxerenone	DB15207	unapproved	Module 9
NR3C2	Aldosterone	DB04630	unapproved	Module 9
NR3C2	BMS-791826	DB15023	unapproved	Module 9
NR3C2	Metribolone	DB02998	unapproved	Module 9
NR3C2	Fludrocortisone	DB00687	approved	Module 9
NR3C2	PF-03882845	DB11814	unapproved	Module 9
NR3C2	Progesterone	DB00396	approved	Module 9
NR3C2	Stanolone	DB02901	unapproved	Module 9
NR3C2	Drospirenone	DB01395	approved	Module 9
NR3C2	LGD2941	DB05234	unapproved	Module 9
NR3C2	Spironolactone	DB00421	approved	Module 9
NR3C2	Corticosterone	DB04652	unapproved	Module 9
NR3C2	Onapristone	DB12637	unapproved	Module 9
NR3C2	Testosterone	DB00624	approved	Module 9
NR3C2	LGD-2226	DB08089	unapproved	Module 9
NR3C2	Fluticasone furoate	DB08906	approved	Module 9
NR3C2	Medroxyprogesterone acetate	DB00603	approved	Module 9
NR3C2	Fluticasone propionate	DB00588	approved	Module 9
NR3C2	Desoxycorticosterone acetate	DB06780	approved	Module 9
NR3C2	AZD-9977	DB15418	unapproved	Module 9
NR3C2	Testosterone enanthate	DB13944	approved	Module 9
NR3C2	Testosterone cypionate	DB13943	approved	Module 9
NR3C2	Stanolone acetate	DB13951	unapproved	Module 9
NR3C2	Testosterone undecanoate	DB13946	approved	Module 9
NR3C2	AZD-5423	DB12280	unapproved	Module 9
NR3C2	Asoprisnil	DB06680	unapproved	Module 9
NR3C2	GDC-0810	DB12253	unapproved	Module 9
NR3C2	Canrenone	DB12221	unapproved	Module 9
NR3C2	Hydrocortisone	DB00741	approved	Module 9
